# Supplementary material for: The RNA repair proteins RtcAB regulate transcription activator RtcR via its CRISPR-associated Rossmann fold domain
Source: iScience. 2022 Oct 20;25(11):105425. doi: 10.1016/j.isci.2022.105425 (PMC9650030; doi:10.1016/j.isci.2022.105425)
Supplement: Dataset S1. RNA sequencing – differential expression analysis, related to Figure 5 [file mmc2.xlsx]

## Sheet: Δgor vs WT
Gene			Number of Reads				Differential Expression Analysis
Transcript	Name	Type	WT[1]	WT[2]	Δgor[1]	Δgor[2]	log2(Fold Change)	Adjusted P-value
AAC73112	thrL	protein coding	64538	13409	32162	16497	-0.657944	0.999814
AAC73113	thrA	protein coding	784	329	746	405	-0.113967	0.999814
AAC73114	thrB	protein coding	666	481	681	520	-0.21039	0.999814
AAC73115	thrC	protein coding	857	458	1021	540	0.00688306	0.999814
AAC73116	yaaX	protein coding	201	57	190	115	0.199099	0.999814
AAC73117	yaaA	protein coding	1184	270	1083	487	0.0871952	0.999814
AAC73118	yaaJ	protein coding	184	63	151	83	-0.18185	0.999814
AAC73119	talB	protein coding	9584	3774	14082	6575	0.461552	0.999814
AAC73120	mog	protein coding	590	214	576	394	0.186713	0.999814
AAC73121	satP	protein coding	253	178	252	204	-0.174051	0.999814
AAC73122	yaaW	protein coding	129	49	70	63	-0.481832	0.999814
AAC73124	yaaI	protein coding	16	2	17	0	-0.216157	0.999814
AAC73125	dnaK	protein coding	22579	18396	42474	34018	0.590794	0.999814
AAC73126	dnaJ	protein coding	2229	1330	3485	2486	0.517518	0.999814
AAC73127	insL1	protein coding	1219	422	1143	698	0.0780429	0.999814
AAC73129	mokC	protein coding	62	37	35	36	-0.646178	0.999814
AAC73130	nhaA	protein coding	1163	550	1266	723	0.0243902	0.999814
AAC73131	nhaR	protein coding	619	198	505	245	-0.225082	0.999814
AAC73132	insB1	protein coding	89	90	63	56	-0.935162	0.999814
AAC73133	insA	protein coding	80	18	21	15	-1.42218	0.794545
AAC73134	rpsT	protein coding	11748	2642	8806	4276	-0.143695	0.999814
AAC73135	yaaY	protein coding	58	41	63	63	0.135845	0.999814
AAC73136	ribF	protein coding	2927	974	2986	1585	0.130565	0.999814
AAC73137	ileS	protein coding	14958	7636	17866	13077	0.27764	0.999814
AAC73138	lspA	protein coding	1900	1639	1939	1970	-0.144797	0.999814
AAC73139	fkpB	protein coding	681	402	712	511	-0.0475988	0.999814
AAC73140	ispH	protein coding	1520	832	1685	1131	0.0485322	0.999814
AAC73141	rihC	protein coding	35	14	41	27	0.352383	0.999814
AAC73142	dapB	protein coding	1042	578	1230	669	-0.0190019	0.999814
AAC73143	carA	protein coding	288	31	296	56	0.15537	0.999814
AAC73144	carB	protein coding	1142	336	1691	705	0.595976	0.999814
AAC73145	caiF	protein coding	117	66	99	100	-0.0302427	0.999814
AAC73146	caiE	protein coding	64	36	44	38	-0.458629	0.999814
AAC73147	caiD	protein coding	8	5	9	5	-0.125734	0.999814
AAC73148	caiC	protein coding	175	117	144	90	-0.595978	0.999814
AAC73149	caiB	protein coding	62	33	32	36	-0.605735	0.999814
AAC73150	caiA	protein coding	336	125	161	180	-0.451413	0.999814
AAC73151	caiT	protein coding	71	21	33	12	-1.14619	0.999814
AAC73152	fixA	protein coding	46	18	21	18	-0.798417	0.999814
AAC73153	fixB	protein coding	14	9	6	9	-0.758537	0.999814
AAC73154	fixC	protein coding	17	6	19	8	0.0841324	0.999814
AAC73155	fixX	protein coding	2	4	3	1	-1.11612	0.999814
AAC73156	yaaU	protein coding	51	21	40	36	-0.00690102	0.999814
AAC73157	kefF	protein coding	297	32	244	103	0.18526	0.999814
AAC73158	kefC	protein coding	495	273	650	460	0.328292	0.999814
AAC73159	folA	protein coding	554	130	499	306	0.248685	0.999814
AAC73160	apaH	protein coding	921	434	1035	495	-0.0418703	0.999814
AAC73161	apaG	protein coding	622	407	694	539	0.0183583	0.999814
AAC73162	rsmA	protein coding	1238	663	1274	860	-0.0364372	0.999814
AAC73163	pdxA	protein coding	445	429	693	436	-0.0273006	0.999814
AAC73164	surA	protein coding	7009	9446	5770	7464	-0.697887	0.999814
AAC73165	lptD	protein coding	16905	4817	17435	10156	0.305597	0.999814
AAC73166	djlA	protein coding	1729	924	1853	1406	0.112807	0.999814
AAC73169	rluA	protein coding	575	602	522	551	-0.4736	0.999814
AAC73170	rapA	protein coding	1376	511	1619	850	0.256022	0.999814
AAC73171	polB	protein coding	1673	803	1196	1007	-0.302298	0.999814
AAC73172	araD	protein coding	29	5	6	7	-1.27874	0.999814
AAC73173	araA	protein coding	65	19	0	0	-7.84451	0.00018843
AAC73174	araB	protein coding	87	25	0	0	-8.2538	4.51563e-05
AAC73175	araC	protein coding	548	319	5205	4451	3.28821	2.95006e-12
AAC73176	yabI	protein coding	852	353	1055	1045	0.738825	0.999814
AAC73177	thiQ	protein coding	39	20	32	28	-0.118485	0.999814
AAC73178	thiP	protein coding	62	25	56	35	-0.0639579	0.999814
AAC73179	thiB	protein coding	103	25	84	30	-0.246872	0.999814
AAC73180	sgrR	protein coding	358	183	429	306	0.264372	0.999814
AAC73182	leuD	protein coding	4745	7094	12971	7312	0.230887	0.999814
AAC73183	leuC	protein coding	6319	12689	15987	9592	-0.182443	0.999814
AAC73184	leuB	protein coding	7441	8615	19187	11341	0.460768	0.999814
AAC73185	leuA	protein coding	15984	4281	32742	10631	0.988124	0.985959
AAC73186	leuL	protein coding	8620	913	4456	1524	-0.576911	0.999814
AAC73187	leuO	protein coding	299	183	241	183	-0.408029	0.999814
AAC73188	ilvI	protein coding	3470	1009	3466	1841	0.184613	0.999814
AAC73189	ilvH	protein coding	827	779	1195	1080	0.169212	0.999814
AAC73191	cra	protein coding	2089	825	1838	1063	-0.141212	0.999814
AAC73192	mraZ	protein coding	6518	2500	7485	5222	0.398927	0.999814
AAC73193	rsmH	protein coding	3146	1265	5892	3211	0.89559	0.705382
AAC73194	ftsL	protein coding	863	553	1440	1044	0.563197	0.999814
AAC73195	ftsI	protein coding	14891	8502	14790	14192	0.141808	0.999814
AAC73196	murE	protein coding	2731	1760	3940	3010	0.387496	0.999814
AAC73197	murF	protein coding	1677	1320	2929	2087	0.426202	0.999814
AAC73198	mraY	protein coding	1086	891	2243	1676	0.665725	0.999814
AAC73199	murD	protein coding	1355	1365	2355	2143	0.372277	0.999814
AAC73200	ftsW	protein coding	1610	973	2444	1853	0.511451	0.999814
AAC73201	murG	protein coding	1541	996	2564	1744	0.502197	0.999814
AAC73202	murC	protein coding	1842	1369	3136	2222	0.438988	0.999814
AAC73203	ddlB	protein coding	4002	2593	4948	3863	0.177052	0.999814
AAC73204	ftsQ	protein coding	2311	1832	2554	2013	-0.162461	0.999814
AAC73205	ftsA	protein coding	5425	3979	8689	4953	0.205356	0.999814
AAC73206	ftsZ	protein coding	5299	4180	8445	5134	0.174474	0.999814
AAC73207	lpxC	protein coding	34707	30156	37747	29090	-0.293009	0.999814
AAC73208	secM	protein coding	2079	845	1763	1277	-0.0511882	0.999814
AAC73209	secA	protein coding	6228	4903	6053	5229	-0.266956	0.999814
AAC73210	mutT	protein coding	80	66	91	49	-0.413298	0.999814
AAC73212	yacG	protein coding	333	195	475	301	0.31795	0.999814
AAC73213	zapD	protein coding	768	224	812	332	0.104073	0.999814
AAC73214	coaE	protein coding	1495	404	965	634	-0.255739	0.999814
AAC73215	guaC	protein coding	1832	448	2716	894	0.578161	0.999814
AAC73217	hofC	protein coding	304	162	167	140	-0.768347	0.999814
AAC73218	hofB	protein coding	210	85	150	125	-0.187905	0.999814
AAC73219	ppdD	protein coding	2	3	1	1	-1.70568	0.999814
AAC73220	nadC	protein coding	1547	345	1477	631	0.130858	0.999814
AAC73221	ampD	protein coding	508	136	459	244	0.0848801	0.999814
AAC73222	ampE	protein coding	519	285	727	459	0.340877	0.999814
AAC73223	aroP	protein coding	7644	4401	12360	7165	0.445171	0.999814
AAC73224	pdhR	protein coding	1800	328	2112	698	0.387105	0.999814
AAC73225	aceE	protein coding	10596	6589	16253	9775	0.328487	0.999814
AAC73226	aceF	protein coding	6294	7319	10058	6747	-0.143166	0.999814
AAC73227	lpd	protein coding	13525	4210	8530	4584	-0.512305	0.999814
AAC73228	yacH	protein coding	147	54	137	82	0.0131303	0.999814
AAC73229	acnB	protein coding	15273	6121	13638	6649	-0.242701	0.999814
AAC73230	yacL	protein coding	212	120	388	200	0.568348	0.999814
AAC73231	speD	protein coding	813	807	1096	702	-0.254496	0.999814
AAC73232	speE	protein coding	1865	775	1995	1085	0.0626813	0.999814
AAC73233	yacC	protein coding	2585	444	1959	892	-0.0419625	0.999814
AAC73234	cueO	protein coding	371	156	488	288	0.408624	0.999814
AAC73235	gcd	protein coding	5084	1644	4111	2475	-0.100587	0.999814
AAC73236	hpt	protein coding	1922	893	2274	1089	0.0431215	0.999814
AAC73237	can	protein coding	17483	1260	10842	3318	-0.269773	0.999814
AAC73238	yadG	protein coding	638	214	752	345	0.241191	0.999814
AAC73239	yadH	protein coding	422	370	672	417	0.0903545	0.999814
AAC73240	yadI	protein coding	124	133	188	171	0.120931	0.999814
AAC73241	yadE	protein coding	341	143	346	216	0.0754797	0.999814
AAC73242	panD	protein coding	6852	1462	8304	4282	0.613937	0.999814
AAC73243	yadD	protein coding	218	73	182	91	-0.203209	0.999814
AAC73244	panC	protein coding	1842	1274	2616	1394	0.0414771	0.999814
AAC73245	panB	protein coding	3489	1129	2798	1733	-0.0930598	0.999814
AAC73246	yadC	protein coding	177	25	65	46	-0.734022	0.999814
AAC73247	yadK	protein coding	44	7	23	15	-0.362869	0.999814
AAC73248	yadL	protein coding	36	5	13	12	-0.590414	0.999814
AAC73249	yadM	protein coding	61	34	33	21	-1.02569	0.999814
AAC73250	htrE	protein coding	146	37	88	55	-0.369246	0.999814
AAC73251	yadV	protein coding	18	2	7	4	-0.781283	0.999814
AAC73252	yadN	protein coding	10	3	3	1	-1.81196	0.999814
AAC73253	folK	protein coding	329	98	352	188	0.268284	0.999814
AAC73254	pcnB	protein coding	3211	717	3306	1451	0.255749	0.999814
AAC73255	gluQ	protein coding	192	49	243	116	0.522743	0.999814
AAC73256	dksA	protein coding	6931	2385	6918	4919	0.2848	0.999814
AAC73257	sfsA	protein coding	914	649	930	952	0.0429721	0.999814
AAC73258	ligT	protein coding	333	82	248	135	-0.135043	0.999814
AAC73259	hrpB	protein coding	2212	1096	2131	1395	-0.0922728	0.999814
AAC73260	mrcB	protein coding	5231	2829	5783	4309	0.13318	0.999814
AAC73261	fhuA	protein coding	28800	11294	29091	19028	0.150339	0.999814
AAC73262	fhuC	protein coding	1334	1280	1223	1322	-0.349642	0.999814
AAC73263	fhuD	protein coding	1222	624	1304	740	-0.0689385	0.999814
AAC73264	fhuB	protein coding	1182	1027	1856	1225	0.1203	0.999814
AAC73265	hemL	protein coding	1940	1654	2953	2022	0.120531	0.999814
AAC73266	clcA	protein coding	1371	653	1668	1038	0.239065	0.999814
AAC73267	erpA	protein coding	4598	2959	5068	3628	-0.0503845	0.999814
AAC73268	yadS	protein coding	178	72	153	120	0.0313113	0.999814
AAC73269	btuF	protein coding	128	69	136	65	-0.218349	0.999814
AAC73270	mtn	protein coding	1553	742	1399	973	-0.115521	0.999814
AAC73271	dgt	protein coding	668	221	694	433	0.269639	0.999814
AAC73272	degP	protein coding	1331	631	1848	1574	0.674793	0.999814
AAC73273	cdaR	protein coding	146	106	167	106	-0.18233	0.999814
AAC73274	yaeH	protein coding	1368	879	1536	1296	0.108992	0.999814
AAC73275	yaeI	protein coding	93	77	64	95	-0.307476	0.999814
AAC73277	dapD	protein coding	4098	2677	4123	3252	-0.119426	0.999814
AAC73278	glnD	protein coding	915	657	1372	876	0.21169	0.999814
AAC73279	map	protein coding	5803	2487	4937	3618	-0.0760185	0.999814
AAC73280	rpsB	protein coding	16979	14192	18502	13056	-0.320678	0.999814
AAC73281	tsf	protein coding	7780	6592	12624	9031	0.251088	0.999814
AAC73282	pyrH	protein coding	985	684	1140	793	-0.0683173	0.999814
AAC73283	frr	protein coding	12237	5713	10392	6918	-0.215864	0.999814
AAC73284	dxr	protein coding	2954	2792	2381	2597	-0.512528	0.999814
AAC73285	ispU	protein coding	1953	307	1852	668	0.186814	0.999814
AAC73286	cdsA	protein coding	1324	573	1601	988	0.296745	0.999814
AAC73287	rseP	protein coding	4527	1750	3677	2932	-0.0021065	0.999814
AAC73288	bamA	protein coding	9731	6388	11569	7896	0.00487378	0.999814
AAC73289	skp	protein coding	3300	2223	3389	2529	-0.160901	0.999814
AAC73290	lpxD	protein coding	7474	5245	7063	5271	-0.318241	0.999814
AAC73291	fabZ	protein coding	2638	1122	2618	1707	0.0639724	0.999814
AAC73292	lpxA	protein coding	2511	2290	2387	2296	-0.350478	0.999814
AAC73293	lpxB	protein coding	2070	1230	1970	1469	-0.16095	0.999814
AAC73294	rnhB	protein coding	644	357	655	496	0.00680161	0.999814
AAC73295	dnaE	protein coding	5313	2327	3701	2648	-0.399035	0.999814
AAC73296	accA	protein coding	3780	956	2925	1301	-0.214229	0.999814
AAC73297	ldcC	protein coding	477	228	537	336	0.129643	0.999814
AAC73298	yaeR	protein coding	566	129	364	216	-0.244995	0.999814
AAC73299	tilS	protein coding	1522	455	1706	853	0.294509	0.999814
AAC73300	rof	protein coding	566	387	664	555	0.110746	0.999814
AAC73301	yaeQ	protein coding	555	118	387	207	-0.163612	0.999814
AAC73302	arfB	protein coding	388	121	331	204	0.011864	0.999814
AAC73303	nlpE	protein coding	2332	1195	1949	1539	-0.180603	0.999814
AAC73304	yaeF	protein coding	395	201	231	205	-0.594396	0.999814
AAC73305	proS	protein coding	4716	1778	7274	3963	0.66067	0.999814
AAC73306	tsaA	protein coding	490	183	498	234	-0.0287329	0.999814
AAC73307	rcsF	protein coding	270	50	190	72	-0.294506	0.999814
AAC73308	metQ	protein coding	9852	5464	15864	11917	0.661119	0.999814
AAC73309	metI	protein coding	2063	770	3709	1976	0.87378	0.791882
AAC73310	metN	protein coding	3754	495	5681	1198	0.692952	0.999814
AAC73311	gmhB	protein coding	343	146	494	242	0.408472	0.999814
AAC73312	dkgB	protein coding	224	87	241	157	0.243635	0.999814
AAC73313	yafC	protein coding	353	170	341	244	0.00212968	0.999814
AAC73314	yafD	protein coding	5973	1668	4374	2745	-0.124385	0.999814
AAC73315	yafE	protein coding	721	423	642	473	-0.254116	0.999814
AAC73316	mltD	protein coding	6265	1503	5623	3318	0.21073	0.999814
AAC73317	gloB	protein coding	356	134	320	219	0.042174	0.999814
AAC73318	yafS	protein coding	681	188	584	354	0.0819906	0.999814
AAC73319	rnhA	protein coding	1086	253	1004	524	0.183879	0.999814
AAC73320	dnaQ	protein coding	3441	891	2900	1592	0.028533	0.999814
AAC73321	yafT	protein coding	65	18	44	15	-0.604783	0.999814
AAC73323	yafV	protein coding	1398	490	1548	931	0.299152	0.999814
AAC73324	ivy	protein coding	2851	1084	5317	3333	1.02569	0.446038
AAC73325	fadE	protein coding	606	288	606	436	0.0656603	0.999814
AAC73326	gmhA	protein coding	3311	1202	3070	2079	0.105701	0.999814
AAC73327	yafJ	protein coding	1783	619	1937	1081	0.22671	0.999814
AAC73328	yafK	protein coding	8186	1271	6982	2782	0.0939971	0.999814
AAC73329	yafQ	protein coding	661	382	554	419	-0.308266	0.999814
AAC73330	dinJ	protein coding	2258	518	1247	773	-0.432725	0.999814
AAC73331	yafL	protein coding	153	49	101	81	-0.183196	0.999814
AAC73332	rayT	protein coding	155	61	152	120	0.245238	0.999814
AAC73335	dinB	protein coding	484	279	503	312	-0.14251	0.999814
AAC73336	yafN	protein coding	156	35	113	85	0.0941389	0.999814
AAC73337	yafO	protein coding	87	29	73	57	0.113329	0.999814
AAC73338	yafP	protein coding	101	22	48	35	-0.531199	0.999814
AAC73341	pepD	protein coding	5193	2429	7591	4022	0.407064	0.999814
AAC73342	gpt	protein coding	676	89	1038	267	0.787144	0.999814
AAC73343	frsA	protein coding	2583	1127	2833	1617	0.0953612	0.999814
AAC73345	phoE	protein coding	60	23	51	20	-0.399241	0.999814
AAC73346	proB	protein coding	4114	1238	2993	1712	-0.243678	0.999814
AAC73347	proA	protein coding	2590	1274	2934	1704	0.0620977	0.999814
AAC73348	ykfI	protein coding	20	11	17	8	-0.541192	0.999814
AAC73349	yafW	protein coding	1	2	0	3	-0.200002	0.999814
AAC73350	ykfG	protein coding	6	1	4	1	-0.545591	0.999814
AAC73351	yafX	protein coding	1	1	2	2	0.77256	0.999814
AAC73352	ykfF	protein coding	2	1	2	2	0.299621	0.999814
AAC73353	ykfB	protein coding	374	256	332	313	-0.190813	0.999814
AAC73354	yafY	protein coding	31	8	35	22	0.507182	0.999814
AAC73355	yafZ	protein coding	5	2	6	6	0.705553	0.999814
AAC73356	ykfA	protein coding	206	81	206	148	0.201886	0.999814
AAC73357	perR	protein coding	105	32	89	45	-0.120675	0.999814
AAC73359	insI1	protein coding	615	190	794	458	0.570801	0.999814
AAC73362	insH1	protein coding	3341	1387	1683	977	-0.978973	0.485264
AAC73363	mmuP	protein coding	1596	265	3986	1106	1.43507	0.543142
AAC73364	mmuM	protein coding	1872	1113	3561	2617	0.826573	0.999814
AAC73365	afuC	protein coding	160	87	220	160	0.431751	0.999814
AAC73367	insB1	protein coding	80	83	80	68	-0.496619	0.999814
AAC73368	insA	protein coding	103	34	42	33	-0.917703	0.999814
AAC73370	yagA	protein coding	57	31	44	45	-0.121601	0.999814
AAC73371	yagE	protein coding	39	14	63	57	1.1276	0.999814
AAC73372	yagF	protein coding	104	104	112	122	-0.141812	0.999814
AAC73373	yagG	protein coding	62	59	64	50	-0.42486	0.999814
AAC73374	yagH	protein coding	68	70	115	58	-0.10196	0.999814
AAC73375	yagI	protein coding	730	232	533	280	-0.330441	0.999814
AAC73376	argF	protein coding	381	181	696	334	0.656622	0.999814
AAC73377	insB1	protein coding	136	145	194	162	-0.0326224	0.999814
AAC73378	insA	protein coding	551	219	422	303	-0.189699	0.999814
AAC73380	yagK	protein coding	455	78	188	113	-0.743411	0.999814
AAC73381	yagL	protein coding	78	25	67	29	-0.222475	0.999814
AAC73382	yagM	protein coding	37	9	16	9	-0.911544	0.999814
AAC73383	yagN	protein coding	3362	363	1900	743	-0.384189	0.999814
AAC73384	intF	protein coding	2448	467	1696	886	-0.131936	0.999814
AAC73386	paoD	protein coding	47	53	58	52	-0.226731	0.999814
AAC73387	paoC	protein coding	106	85	124	91	-0.132207	0.999814
AAC73388	paoB	protein coding	35	11	46	38	0.829384	0.999814
AAC73389	paoA	protein coding	43	11	42	26	0.297592	0.999814
AAC73390	yagU	protein coding	1464	557	1330	652	-0.177422	0.999814
AAC73391	ykgJ	protein coding	124	32	98	51	-0.11139	0.999814
AAC73392	ecpE	protein coding	327	106	235	138	-0.293258	0.999814
AAC73393	ecpD	protein coding	353	95	281	153	-0.0867285	0.999814
AAC73394	ecpC	protein coding	142	41	105	71	-0.0895748	0.999814
AAC73395	ecpB	protein coding	11	4	26	11	1.1431	0.999814
AAC73396	ecpA	protein coding	39	13	26	25	-0.0588277	0.999814
AAC73397	ecpR	protein coding	50	6	23	10	-0.699155	0.999814
AAC73398	ykgL	protein coding	134	76	77	79	-0.582192	0.999814
AAC73399	ykgM	protein coding	6721	166	13445	8717	2.0182	0.999814
AAC73401	insE1	protein coding	232	49	142	102	-0.148988	0.999814
AAC73402	insF1	protein coding	556	183	428	279	-0.128587	0.999814
AAC73404	rclC	protein coding	29	5	17	19	0.190047	0.999814
AAC73406	rclB	protein coding	19	3	1	3	-2.28408	0.999814
AAC73407	rclA	protein coding	109	46	97	59	-0.135131	0.999814
AAC73408	rclR	protein coding	129	18	75	27	-0.492391	0.999814
AAC73409	ykgE	protein coding	48	18	88	59	1.05217	0.999814
AAC73410	ykgF	protein coding	178	60	203	92	0.181947	0.999814
AAC73411	ykgG	protein coding	88	33	78	38	-0.204728	0.999814
AAC73413	ykgH	protein coding	87	50	52	44	-0.696709	0.999814
AAC73414	betA	protein coding	489	491	834	604	0.166226	0.999814
AAC73415	betB	protein coding	602	308	920	492	0.409257	0.999814
AAC73416	betI	protein coding	1165	342	696	405	-0.502341	0.999814
AAC73417	betT	protein coding	1699	514	1632	1156	0.307421	0.999814
AAC73418	yahA	protein coding	328	74	244	173	0.0945609	0.999814
AAC73419	yahB	protein coding	706	164	514	223	-0.273734	0.999814
AAC73420	yahC	protein coding	12	5	8	3	-0.812326	0.999814
AAC73421	yahD	protein coding	51	14	41	11	-0.458816	0.999814
AAC73422	yahE	protein coding	27	8	18	9	-0.463245	0.999814
AAC73423	yahF	protein coding	42	18	28	16	-0.601166	0.999814
AAC73424	yahG	protein coding	33	21	35	23	-0.130479	0.999814
AAC73426	yahI	protein coding	25	17	30	22	0.0762576	0.999814
AAC73427	yahJ	protein coding	785	264	747	426	0.0703045	0.999814
AAC73428	yahK	protein coding	726	372	898	435	0.0392538	0.999814
AAC73429	yahL	protein coding	96	16	40	12	-1.12117	0.999814
AAC73430	yahM	protein coding	162	16	28	25	-1.52846	0.886462
AAC73431	yahN	protein coding	49	38	76	79	0.60483	0.999814
AAC73432	yahO	protein coding	1354	1218	2314	1769	0.319818	0.999814
AAC73433	prpR	protein coding	143	70	89	56	-0.735905	0.999814
AAC73434	prpB	protein coding	26	10	16	14	-0.341493	0.999814
AAC73436	prpC	protein coding	30	7	20	13	-0.179222	0.999814
AAC73437	prpD	protein coding	10	2	10	5	0.284437	0.999814
AAC73438	prpE	protein coding	162	97	101	109	-0.46422	0.999814
AAC73439	codB	protein coding	95	36	79	40	-0.279863	0.999814
AAC73440	codA	protein coding	720	195	806	367	0.291695	0.999814
AAC73441	cynR	protein coding	120	56	113	77	-0.0449407	0.999814
AAC73442	cynT	protein coding	23	9	22	18	0.23305	0.999814
AAC73443	cynS	protein coding	33	9	28	18	0.0863919	0.999814
AAC73444	cynX	protein coding	111	76	112	88	-0.148197	0.999814
AAC73445	lacA	protein coding	74	22	59	20	-0.412173	0.999814
AAC73446	lacY	protein coding	77	50	49	43	-0.677965	0.999814
AAC73447	lacZ	protein coding	49362	31379	117355	90609	1.12793	0.46507
AAC73448	lacI	protein coding	552	119	438	187	-0.122295	0.999814
AAC73449	mhpR	protein coding	583	116	296	169	-0.545781	0.999814
AAC73450	mhpA	protein coding	42	13	42	18	0.00830212	0.999814
AAC73451	mhpB	protein coding	7	5	11	7	0.343842	0.999814
AAC73452	mhpC	protein coding	10	8	276	164	4.37501	1.52142e-11
AAC73453	mhpD	protein coding	13	6	543	256	5.2035	6.55759e-18
AAC73454	mhpF	protein coding	68	42	703	455	3.16445	4.23915e-10
AAC73455	mhpE	protein coding	140	125	657	701	2.0782	0.0101251
AAC73456	mhpT	protein coding	159	85	358	183	0.910376	0.976316
AAC73457	yaiL	protein coding	609	267	460	389	-0.150755	0.999814
AAC73458	frmB	protein coding	150	108	115	101	-0.503929	0.999814
AAC73459	frmA	protein coding	192	140	179	99	-0.578807	0.999814
AAC73460	frmR	protein coding	50	29	64	23	-0.154229	0.999814
AAC73461	yaiO	protein coding	163	45	118	76	-0.128816	0.999814
AAC73463	insC1	protein coding	251	73	222	120	0.0144481	0.999814
AAC73464	insD1	protein coding	559	283	542	409	0.00867466	0.999814
AAC73466	yaiP	protein coding	125	23	88	31	-0.335516	0.999814
AAC73467	yaiS	protein coding	8	5	7	3	-0.639293	0.999814
AAC73468	tauA	protein coding	197	37	607	123	1.55155	0.559851
AAC73469	tauB	protein coding	109	48	283	150	1.2871	0.285083
AAC73470	tauC	protein coding	111	89	344	183	1.04614	0.938383
AAC73471	tauD	protein coding	227	145	475	296	0.786769	0.999814
AAC73472	hemB	protein coding	3098	1281	3141	1731	-0.002339	0.999814
AAC73475	insF1	protein coding	357	151	337	213	-0.0260754	0.999814
AAC73476	insE1	protein coding	229	54	138	90	-0.297123	0.999814
AAC73478	yaiV	protein coding	37	9	9	10	-1.23089	0.999814
AAC73479	ampH	protein coding	1877	486	1617	799	-0.0087244	0.999814
AAC73480	sbmA	protein coding	984	306	1053	694	0.391538	0.999814
AAC73481	yaiW	protein coding	1411	701	1317	938	-0.0768184	0.999814
AAC73482	yaiY	protein coding	563	187	585	415	0.361279	0.999814
AAC73483	yaiZ	protein coding	742	232	640	322	-0.107719	0.999814
AAC73484	ddlA	protein coding	1201	429	1586	660	0.306927	0.999814
AAC73485	iraP	protein coding	578	96	374	177	-0.23749	0.999814
AAC73486	phoA	protein coding	648	333	529	372	-0.305795	0.999814
AAC73487	psiF	protein coding	160	100	218	187	0.433254	0.999814
AAC73488	yaiC	protein coding	284	167	294	258	0.104075	0.999814
AAC73489	proC	protein coding	1832	935	1279	999	-0.445599	0.999814
AAC73490	yaiI	protein coding	840	342	963	613	0.286399	0.999814
AAC73491	aroL	protein coding	12612	3556	9923	5873	-0.0676452	0.999814
AAC73492	yaiA	protein coding	3481	1669	2969	2263	-0.126837	0.999814
AAC73493	aroM	protein coding	924	285	1001	534	0.26738	0.999814
AAC73494	yaiE	protein coding	753	287	709	652	0.337758	0.999814
AAC73496	rdgC	protein coding	1079	171	957	412	0.18293	0.999814
AAC73497	mak	protein coding	246	103	276	186	0.27692	0.999814
AAC73499	araJ	protein coding	1207	526	1009	748	-0.104827	0.999814
AAC73500	sbcC	protein coding	1289	726	1223	1074	0.0122893	0.999814
AAC73501	sbcD	protein coding	431	84	365	195	0.155092	0.999814
AAC73502	phoB	protein coding	505	147	620	254	0.321034	0.999814
AAC73503	phoR	protein coding	534	228	645	407	0.32135	0.999814
AAC73504	brnQ	protein coding	5832	2703	5817	3525	-0.0459531	0.999814
AAC73505	proY	protein coding	1239	764	1617	837	0.00319067	0.999814
AAC73506	malZ	protein coding	760	474	746	563	-0.147428	0.999814
AAC73507	acpH	protein coding	400	112	427	185	0.173351	0.999814
AAC73508	queA	protein coding	848	206	911	390	0.256346	0.999814
AAC73509	tgt	protein coding	1294	504	1469	865	0.248554	0.999814
AAC73510	yajC	protein coding	1920	434	1632	921	0.131457	0.999814
AAC73511	secD	protein coding	6788	2405	6433	3975	0.0871113	0.999814
AAC73512	secF	protein coding	1621	1245	2095	1533	0.0354013	0.999814
AAC73513	yajD	protein coding	1030	226	604	398	-0.281497	0.999814
AAC73514	tsx	protein coding	815	439	1403	1299	0.954107	0.804304
AAC73515	yajI	protein coding	634	105	369	174	-0.390632	0.999814
AAC73516	nrdR	protein coding	568	227	618	337	0.117306	0.999814
AAC73517	ribD	protein coding	1544	869	1704	1074	-0.0268967	0.999814
AAC73518	ribE	protein coding	804	356	1085	550	0.305921	0.999814
AAC73519	nusB	protein coding	949	602	1689	773	0.349433	0.999814
AAC73520	thiL	protein coding	195	143	299	196	0.251657	0.999814
AAC73521	pgpA	protein coding	1344	868	1404	1068	-0.0829186	0.999814
AAC73522	yajO	protein coding	850	531	1233	769	0.271986	0.999814
AAC73523	dxs	protein coding	1066	432	1085	906	0.326886	0.999814
AAC73524	ispA	protein coding	1023	352	1075	483	0.0468848	0.999814
AAC73525	xseB	protein coding	2456	426	1457	607	-0.451454	0.999814
AAC73526	thiI	protein coding	1362	649	1318	919	-0.008158	0.999814
AAC73527	yajL	protein coding	986	723	965	987	-0.0436156	0.999814
AAC73528	panE	protein coding	1024	359	944	650	0.1323	0.999814
AAC73529	yajQ	protein coding	1664	887	1657	1235	-0.00508166	0.999814
AAC73530	yajR	protein coding	409	180	300	230	-0.27475	0.999814
AAC73531	cyoE	protein coding	4655	7300	5868	4584	-0.699628	0.999814
AAC73532	cyoD	protein coding	739	807	692	593	-0.653466	0.999814
AAC73533	cyoC	protein coding	1502	1963	1659	1375	-0.637119	0.999814
AAC73534	cyoB	protein coding	7897	4082	9460	5153	0.0592876	0.999814
AAC73535	cyoA	protein coding	10455	1117	6357	1615	-0.481451	0.999814
AAC73536	ampG	protein coding	274	80	287	134	0.164604	0.999814
AAC73537	yajG	protein coding	671	77	594	207	0.178273	0.999814
AAC73538	bolA	protein coding	1738	828	1955	1592	0.330395	0.999814
AAC73539	tig	protein coding	7731	2229	9317	4524	0.403334	0.999814
AAC73540	clpP	protein coding	4581	1941	5285	3710	0.338904	0.999814
AAC73541	clpX	protein coding	9837	5270	11055	7639	0.106756	0.999814
AAC73542	lon	protein coding	8877	5110	13291	9692	0.501886	0.999814
AAC73543	hupB	protein coding	8497	8855	14782	8747	0.0045574	0.999814
AAC73544	ppiD	protein coding	8308	2862	8696	4895	0.184388	0.999814
AAC73545	ybaV	protein coding	95	73	91	82	-0.216453	0.999814
AAC73546	fadM	protein coding	123	47	116	96	0.24511	0.999814
AAC73547	queC	protein coding	474	169	634	295	0.392111	0.999814
AAC73548	ybaE	protein coding	288	249	410	536	0.571477	0.999814
AAC73549	cof	protein coding	897	411	863	530	-0.0789011	0.999814
AAC73550	ybaO	protein coding	317	95	331	178	0.233904	0.999814
AAC73551	mdlA	protein coding	712	283	945	591	0.502013	0.999814
AAC73552	mdlB	protein coding	847	605	880	806	-0.028966	0.999814
AAC73553	glnK	protein coding	11	3	12	4	0.0692217	0.999814
AAC73554	amtB	protein coding	236	194	221	157	-0.510134	0.999814
AAC73555	tesB	protein coding	1379	271	1407	493	0.180065	0.999814
AAC73556	ybaY	protein coding	1613	527	1144	864	-0.128904	0.999814
AAC73557	ybaZ	protein coding	666	410	937	600	0.260176	0.999814
AAC73558	ybaA	protein coding	225	98	170	134	-0.202876	0.999814
AAC73559	ylaB	protein coding	898	306	777	570	0.107394	0.999814
AAC73560	ylaC	protein coding	2163	304	1580	504	-0.207871	0.999814
AAC73561	maa	protein coding	1109	181	975	424	0.164284	0.999814
AAC73562	hha	protein coding	1247	182	1077	480	0.197577	0.999814
AAC73563	tomB	protein coding	2593	238	1217	655	-0.413372	0.999814
AAC73564	acrB	protein coding	7312	4890	9188	7898	0.250252	0.999814
AAC73565	acrA	protein coding	3969	1075	4497	2449	0.424719	0.999814
AAC73566	acrR	protein coding	276	69	418	188	0.75949	0.999814
AAC73567	mscK	protein coding	5087	2186	5394	4416	0.327566	0.999814
AAC73568	ybaM	protein coding	240	110	250	123	-0.108635	0.999814
AAC73569	priC	protein coding	530	111	418	190	-0.0805985	0.999814
AAC73570	ybaN	protein coding	2808	819	2604	1248	0.009921	0.999814
AAC73571	apt	protein coding	1294	381	1670	738	0.431239	0.999814
AAC73572	dnaX	protein coding	3718	1346	5090	2925	0.552418	0.999814
AAC73573	ybaB	protein coding	1129	744	1695	917	0.175957	0.999814
AAC73574	recR	protein coding	1085	914	1871	1098	0.202025	0.999814
AAC73575	htpG	protein coding	4030	2539	7494	5354	0.721398	0.999814
AAC73576	adk	protein coding	2250	316	2058	721	0.163292	0.999814
AAC73577	hemH	protein coding	516	198	497	294	0.0248077	0.999814
AAC73578	aes	protein coding	158	71	159	133	0.236158	0.999814
AAC73579	gsk	protein coding	1666	412	1546	789	0.144108	0.999814
AAC73580	ybaL	protein coding	1436	767	1856	1308	0.326685	0.999814
AAC73581	fsr	protein coding	410	166	589	324	0.514864	0.999814
AAC73582	ushA	protein coding	1020	466	1133	717	0.151875	0.999814
AAC73583	ybaK	protein coding	457	170	541	296	0.290497	0.999814
AAC73584	ybaP	protein coding	1073	370	1077	567	0.0781185	0.999814
AAC73585	ybaQ	protein coding	1876	591	1454	845	-0.170348	0.999814
AAC73586	copA	protein coding	2269	1532	2407	1840	-0.0970454	0.999814
AAC73587	glsA	protein coding	83	32	67	28	-0.444715	0.999814
AAC73588	ybaT	protein coding	201	96	189	107	-0.195759	0.999814
AAC73589	cueR	protein coding	1741	787	1362	962	-0.265058	0.999814
AAC73590	ybbJ	protein coding	539	289	466	424	-0.0507314	0.999814
AAC73591	qmcA	protein coding	391	209	491	292	0.164006	0.999814
AAC73592	fetA	protein coding	338	88	269	144	-0.0801153	0.999814
AAC73593	fetB	protein coding	355	107	294	209	0.0933264	0.999814
AAC73594	ybbN	protein coding	2731	1738	4841	3960	0.750407	0.999814
AAC73595	ybbO	protein coding	804	356	992	611	0.307795	0.999814
AAC73596	tesA	protein coding	451	144	582	282	0.43567	0.999814
AAC73597	ybbA	protein coding	339	98	401	165	0.272957	0.999814
AAC73598	ybbP	protein coding	1054	450	1261	966	0.453249	0.999814
AAC73599	rhsD	protein coding	1245	522	890	656	-0.306775	0.999814
AAC73600	ybbC	protein coding	114	16	84	40	-0.0044628	0.999814
AAC73605	mnmH	protein coding	299	95	356	207	0.439891	0.999814
AAC73606	allS	protein coding	44	23	34	30	-0.213443	0.999814
AAC73607	allA	protein coding	89	47	55	69	-0.235677	0.999814
AAC73608	allR	protein coding	5072	3839	6275	4656	-0.00394658	0.999814
AAC73609	gcl	protein coding	102	58	86	96	0.0476536	0.999814
AAC73610	hyi	protein coding	47	9	32	17	-0.188202	0.999814
AAC73611	glxR	protein coding	28	9	15	12	-0.505957	0.999814
AAC73613	ybbW	protein coding	21	7	13	8	-0.505607	0.999814
AAC73614	allB	protein coding	118	140	113	86	-0.794458	0.999814
AAC73615	ybbY	protein coding	68	22	67	41	0.182649	0.999814
AAC73616	glxK	protein coding	78	36	72	29	-0.395382	0.999814
AAC73617	allE	protein coding	577	577	548	468	-0.543786	0.999814
AAC73618	allC	protein coding	231	65	177	91	-0.205907	0.999814
AAC73619	allD	protein coding	17	3	6	8	-0.403544	0.999814
AAC73620	fdrA	protein coding	19	4	12	6	-0.383279	0.999814
AAC73622	ylbF	protein coding	25	19	35	14	-0.18482	0.999814
AAC73623	ybcF	protein coding	37	32	47	43	0.107489	0.999814
AAC73624	purK	protein coding	1471	584	1961	805	0.240021	0.999814
AAC73625	purE	protein coding	816	114	560	149	-0.37953	0.999814
AAC73626	lpxH	protein coding	289	138	280	209	0.0455379	0.999814
AAC73627	ppiB	protein coding	8318	1986	6282	3468	-0.0811028	0.999814
AAC73628	cysS	protein coding	4388	898	4293	2390	0.375742	0.999814
AAC73629	ybcI	protein coding	51	18	97	30	0.69012	0.999814
AAC73630	ybcJ	protein coding	532	440	768	529	0.0809601	0.999814
AAC73631	folD	protein coding	1194	366	1429	469	0.137538	0.999814
AAC73632	sfmA	protein coding	28	11	21	14	-0.271528	0.999814
AAC73633	sfmC	protein coding	10	6	4	2	-1.65283	0.999814
AAC73634	sfmD	protein coding	176	40	108	50	-0.478497	0.999814
AAC73635	sfmH	protein coding	37	13	31	7	-0.600682	0.999814
AAC73636	sfmF	protein coding	47	14	22	20	-0.552153	0.999814
AAC73637	sfmZ	protein coding	82	14	35	15	-0.925403	0.999814
AAC73638	intD	protein coding	2318	774	1586	1069	-0.281078	0.999814
AAC73641	insE1	protein coding	285	66	216	119	-0.07142	0.999814
AAC73642	insF1	protein coding	327	154	326	213	-0.00255237	0.999814
AAC73644	emrE	protein coding	1798	410	1102	542	-0.434574	0.999814
AAC73645	ybcK	protein coding	91	16	42	26	-0.598812	0.999814
AAC73646	ybcL	protein coding	101	31	64	35	-0.494117	0.999814
AAC73647	ybcM	protein coding	1799	366	867	555	-0.54682	0.999814
AAC73648	ybcN	protein coding	20	2	9	2	-0.982871	0.999814
AAC73649	ninE	protein coding	1	1	0	1	-1.17028	0.999814
AAC73650	ybcO	protein coding	3	0	0	1	-1.18915	0.999814
AAC73651	rusA	protein coding	0	0	1	0	1.12133	0.999814
AAC73652	quuD	protein coding	117	26	61	49	-0.329729	0.999814
AAC73653	insH1	protein coding	3114	1257	1549	878	-0.993223	0.483342
AAC73655	essD	protein coding	60	6	48	17	0.040117	0.999814
AAC73656	rrrD	protein coding	133	26	99	57	0.00225366	0.999814
AAC73657	rzpD	protein coding	15	4	20	7	0.388311	0.999814
AAC73658	borD	protein coding	359	80	206	155	-0.227475	0.999814
AAC73659	ybcV	protein coding	47	11	39	35	0.386765	0.999814
AAC73660	ybcW	protein coding	222	134	136	161	-0.411965	0.999814
AAC73661	nohD	protein coding	49	13	26	25	-0.261772	0.999814
AAC73665	appY	protein coding	1697	461	883	1009	-0.109164	0.999814
AAC73666	ompT	protein coding	20871	4504	20296	9723	0.244438	0.999814
AAC73667	envY	protein coding	119	24	85	47	-0.0994304	0.999814
AAC73668	ybcH	protein coding	168	111	152	121	-0.267469	0.999814
AAC73669	nfrA	protein coding	720	362	605	438	-0.224811	0.999814
AAC73670	nfrB	protein coding	337	133	243	139	-0.434905	0.999814
AAC73671	cusS	protein coding	385	119	374	211	0.143821	0.999814
AAC73672	cusR	protein coding	403	48	299	107	-0.0781437	0.999814
AAC73673	cusC	protein coding	62	25	45	26	-0.431884	0.999814
AAC73674	cusF	protein coding	25	4	13	4	-0.793168	0.999814
AAC73675	cusB	protein coding	89	33	47	38	-0.594677	0.999814
AAC73676	cusA	protein coding	255	142	195	135	-0.474259	0.999814
AAC73677	pheP	protein coding	719	231	669	401	0.101018	0.999814
AAC73678	ybdG	protein coding	1510	414	1556	870	0.297394	0.999814
AAC73679	nfsB	protein coding	1283	586	1247	1017	0.153142	0.999814
AAC73680	ybdF	protein coding	181	52	127	97	-0.0683013	0.999814
AAC73681	ybdJ	protein coding	341	63	162	97	-0.579867	0.999814
AAC73682	ybdK	protein coding	422	230	378	369	0.0477716	0.999814
AAC73683	insL1	protein coding	1300	438	1268	762	0.141419	0.999814
AAC73684	entD	protein coding	1876	1104	1872	1154	-0.225889	0.999814
AAC73685	fepA	protein coding	11165	4540	16390	7928	0.459129	0.999814
AAC73686	fes	protein coding	3288	1695	4224	2477	0.212766	0.999814
AAC73687	entF	protein coding	11096	19924	10925	8317	-1.23396	0.999814
AAC73688	fepE	protein coding	23	20	18	6	-1.23362	0.999814
AAC73689	fepC	protein coding	1463	745	1730	1310	0.292253	0.999814
AAC73690	fepG	protein coding	1408	681	1613	1202	0.27466	0.999814
AAC73691	fepD	protein coding	2144	707	1886	1035	-0.05542	0.999814
AAC73692	entS	protein coding	2281	883	2224	1230	-0.0093502	0.999814
AAC73693	fepB	protein coding	4413	1176	4210	2194	0.15702	0.999814
AAC73694	entC	protein coding	4073	1230	4996	2108	0.316267	0.999814
AAC73695	entE	protein coding	5338	3401	6225	4623	0.0680877	0.999814
AAC73696	entB	protein coding	2487	2275	3774	2372	-0.0165113	0.999814
AAC73697	entA	protein coding	2580	2109	3028	2151	-0.186305	0.999814
AAC73698	entH	protein coding	661	868	910	834	-0.239423	0.999814
AAC73699	cstA	protein coding	3404	2157	2568	2159	-0.456147	0.999814
AAC73700	ybdH	protein coding	859	272	1707	556	0.844569	0.999814
AAC73701	ybdL	protein coding	1553	302	2790	820	0.916108	0.999814
AAC73702	ybdM	protein coding	76	23	53	35	-0.223487	0.999814
AAC73703	ybdN	protein coding	61	6	27	9	-0.826957	0.999814
AAC73704	ybdO	protein coding	115	14	56	25	-0.588804	0.999814
AAC73705	dsbG	protein coding	571	101	460	193	-0.0191721	0.999814
AAC73706	ahpC	protein coding	10713	7200	15435	8541	0.1121	0.999814
AAC73707	ahpF	protein coding	3850	1563	4710	2778	0.328163	0.999814
AAC73708	uspG	protein coding	470	219	405	282	-0.158585	0.999814
AAC73709	ybdR	protein coding	303	112	387	185	0.318084	0.999814
AAC73711	rnk	protein coding	234	74	258	153	0.344291	0.999814
AAC73712	rna	protein coding	1583	471	1341	820	0.0283268	0.999814
AAC73713	citT	protein coding	90	32	73	55	-0.00224511	0.999814
AAC73714	citG	protein coding	4	4	3	4	-0.436169	0.999814
AAC73715	citX	protein coding	14	11	7	7	-1.07541	0.999814
AAC73716	citF	protein coding	15	7	12	4	-0.682678	0.999814
AAC73717	citE	protein coding	3	0	2	0	-0.56441	0.999814
AAC73718	citD	protein coding	0	0	0	1	1.44633	0.999814
AAC73719	citC	protein coding	7	11	1	8	-1.2516	0.999814
AAC73720	citA	protein coding	608	368	588	406	-0.210397	0.999814
AAC73721	citB	protein coding	279	107	305	160	0.127556	0.999814
AAC73722	dcuC	protein coding	160	87	121	111	-0.246684	0.999814
AAC73723	pagP	protein coding	128	45	156	113	0.564968	0.999814
AAC73724	cspE	protein coding	14527	7738	13360	12063	0.036199	0.999814
AAC73725	flc	protein coding	187	40	161	87	0.133976	0.999814
AAC73728	tatE	protein coding	538	382	566	410	-0.193893	0.999814
AAC73729	lipA	protein coding	2905	605	3180	1100	0.248276	0.999814
AAC73730	ybeF	protein coding	102	23	48	29	-0.695099	0.999814
AAC73731	lipB	protein coding	311	99	274	137	-0.0937226	0.999814
AAC73732	ybeD	protein coding	3657	1252	4280	3016	0.510763	0.999814
AAC73733	dacA	protein coding	2260	623	2569	1241	0.341584	0.999814
AAC73734	rlpA	protein coding	1854	782	2073	1061	0.075987	0.999814
AAC73735	mrdB	protein coding	557	272	783	425	0.335444	0.999814
AAC73736	mrdA	protein coding	1585	468	1480	799	0.0882376	0.999814
AAC73737	rlmH	protein coding	807	146	853	340	0.335417	0.999814
AAC73738	rsfS	protein coding	1156	154	671	279	-0.382533	0.999814
AAC73739	cobC	protein coding	200	55	188	92	0.0696359	0.999814
AAC73740	nadD	protein coding	230	84	308	102	0.192929	0.999814
AAC73741	holA	protein coding	1352	801	945	901	-0.401575	0.999814
AAC73742	lptE	protein coding	1307	1016	1439	1331	-0.0164054	0.999814
AAC73743	leuS	protein coding	18078	5750	21296	12111	0.413526	0.999814
AAC73744	ybeL	protein coding	693	277	770	535	0.318653	0.999814
AAC73745	ybeQ	protein coding	123	42	89	58	-0.247158	0.999814
AAC73746	ybeR	protein coding	19	3	4	6	-0.996064	0.999814
AAC73747	djlB	protein coding	47	14	33	17	-0.371362	0.999814
AAC73748	ybeT	protein coding	122	12	48	20	-0.869453	0.999814
AAC73749	ybeU	protein coding	50	17	36	16	-0.495436	0.999814
AAC73750	djlC	protein coding	287	63	236	122	0.0315693	0.999814
AAC73751	hscC	protein coding	167	52	125	81	-0.144866	0.999814
AAC73752	rihA	protein coding	147	118	211	233	0.500673	0.999814
AAC73753	gltL	protein coding	256	216	234	179	-0.51408	0.999814
AAC73754	gltK	protein coding	136	96	162	111	-0.0419202	0.999814
AAC73755	gltJ	protein coding	262	137	236	139	-0.302492	0.999814
AAC73756	gltI	protein coding	1906	945	1873	1436	0.0559997	0.999814
AAC73757	insH1	protein coding	3330	1259	1617	986	-0.931327	0.618508
AAC73758	lnt	protein coding	1671	1031	2039	1391	0.0975946	0.999814
AAC73759	ybeX	protein coding	3709	1879	3706	2381	-0.0711422	0.999814
AAC73760	ybeY	protein coding	2185	1162	1939	1480	-0.150975	0.999814
AAC73761	ybeZ	protein coding	3538	1543	3772	2568	0.180675	0.999814
AAC73762	miaB	protein coding	3643	1140	4759	2214	0.442924	0.999814
AAC73763	ubiF	protein coding	1348	800	1369	908	-0.154399	0.999814
AAC73768	asnB	protein coding	4477	1322	4605	2501	0.232505	0.999814
AAC73769	umpH	protein coding	1164	481	1606	618	0.225267	0.999814
AAC73770	nagC	protein coding	1726	728	1852	1022	0.0660241	0.999814
AAC73771	nagA	protein coding	1670	700	1422	916	-0.155096	0.999814
AAC73772	nagB	protein coding	295	133	390	212	0.310189	0.999814
AAC73773	nagE	protein coding	673	370	824	481	0.0899127	0.999814
AAC73774	glnS	protein coding	2377	977	2577	1781	0.25955	0.999814
AAC73775	chiP	protein coding	102	31	85	81	0.322594	0.999814
AAC73776	chiQ	protein coding	142	53	94	72	-0.311566	0.999814
AAC73777	fur	protein coding	7194	2010	5065	3348	-0.143616	0.999814
AAC73778	fldA	protein coding	5964	1358	5641	3032	0.250483	0.999814
AAC73779	ybfE	protein coding	267	32	177	62	-0.257127	0.999814
AAC73780	ybfF	protein coding	521	127	677	273	0.493309	0.999814
AAC73781	seqA	protein coding	4552	945	3771	1881	0.0570316	0.999814
AAC73782	pgm	protein coding	5196	2177	7451	3459	0.37835	0.999814
AAC73783	ybfP	protein coding	66	26	41	24	-0.632312	0.999814
AAC73786	potE	protein coding	259	79	240	138	0.0948345	0.999814
AAC73787	speF	protein coding	150	47	89	54	-0.53006	0.999814
AAC73788	kdpE	protein coding	265	161	271	150	-0.285416	0.999814
AAC73789	kdpD	protein coding	2147	1029	1914	1338	-0.129295	0.999814
AAC73790	kdpC	protein coding	115	37	84	52	-0.233955	0.999814
AAC73791	kdpB	protein coding	270	163	190	177	-0.425733	0.999814
AAC73792	kdpA	protein coding	82	40	80	52	-0.0588764	0.999814
AAC73793	ybfA	protein coding	11120	6678	20199	18374	0.923895	0.917826
AAC73794	rhsC	protein coding	688	399	593	453	-0.263068	0.999814
AAC73796	ybfB	protein coding	26	6	10	4	-1.24704	0.999814
AAC73798	ybfC	protein coding	88	10	47	37	-0.0601887	0.999814
AAC73800	ybfD	protein coding	59	12	26	21	-0.542207	0.999814
AAC73801	ybgA	protein coding	148	71	136	131	0.174363	0.999814
AAC73802	phr	protein coding	543	300	510	331	-0.221115	0.999814
AAC73803	dtpD	protein coding	307	111	293	204	0.167892	0.999814
AAC73804	ybgI	protein coding	1465	476	1429	830	0.141255	0.999814
AAC73805	ybgJ	protein coding	775	342	834	506	0.102433	0.999814
AAC73806	ybgK	protein coding	1062	810	1492	1091	0.162504	0.999814
AAC73807	ybgL	protein coding	1230	845	1181	1147	-0.0573317	0.999814
AAC73808	nei	protein coding	776	337	964	537	0.262705	0.999814
AAC73809	abrB	protein coding	329	168	362	263	0.156214	0.999814
AAC73810	ybgO	protein coding	67	16	29	27	-0.524844	0.999814
AAC73811	ybgP	protein coding	97	27	55	40	-0.403	0.999814
AAC73812	ybgQ	protein coding	46	20	28	16	-0.742252	0.999814
AAC73813	ybgD	protein coding	37	20	16	18	-0.87687	0.999814
AAC73814	gltA	protein coding	5560	1794	6368	2960	0.233422	0.999814
AAC73815	sdhC	protein coding	472	78	261	165	-0.272075	0.999814
AAC73816	sdhD	protein coding	72	8	98	39	0.835406	0.999814
AAC73817	sdhA	protein coding	776	407	724	617	0.0220504	0.999814
AAC73818	sdhB	protein coding	748	460	730	478	-0.250741	0.999814
AAC73820	sucA	protein coding	2313	1639	2760	1918	-0.0446494	0.999814
AAC73821	sucB	protein coding	1502	1938	1630	1339	-0.655725	0.999814
AAC73822	sucC	protein coding	1456	1085	1404	1013	-0.369541	0.999814
AAC73823	sucD	protein coding	967	1112	1345	1034	-0.225563	0.999814
AAC73824	mngR	protein coding	260	87	284	152	0.228015	0.999814
AAC73825	mngA	protein coding	32	16	19	23	-0.289191	0.999814
AAC73826	mngB	protein coding	634	219	625	350	0.0913859	0.999814
AAC73827	cydA	protein coding	4461	7630	12299	11568	0.483065	0.999814
AAC73828	cydB	protein coding	1186	1581	2673	2053	0.309181	0.999814
AAC73829	ybgE	protein coding	614	466	1031	801	0.473198	0.999814
AAC73830	ybgC	protein coding	1432	228	1021	460	-0.106054	0.999814
AAC73831	tolQ	protein coding	1199	281	1836	624	0.662697	0.999814
AAC73832	tolR	protein coding	869	454	953	631	0.0616478	0.999814
AAC73833	tolA	protein coding	4883	4155	4410	4261	-0.352374	0.999814
AAC73834	tolB	protein coding	10356	3864	10786	5812	0.0940856	0.999814
AAC73835	pal	protein coding	3980	2347	4560	3500	0.135567	0.999814
AAC73836	ybgF	protein coding	4928	3362	3962	3639	-0.356136	0.999814
AAC73837	nadA	protein coding	4621	1214	2362	1615	-0.545325	0.999814
AAC73838	pnuC	protein coding	2839	1234	1793	1773	-0.268952	0.999814
AAC73839	zitB	protein coding	663	192	719	385	0.308556	0.999814
AAC73840	ybgS	protein coding	1035	544	809	773	-0.138692	0.999814
AAC73841	aroG	protein coding	13142	4838	14224	7203	0.118312	0.999814
AAC73842	gpmA	protein coding	34441	19442	44072	29511	0.227124	0.999814
AAC73843	galM	protein coding	2185	1071	2944	1582	0.262752	0.999814
AAC73844	galK	protein coding	1053	390	758	638	-0.103838	0.999814
AAC73845	galT	protein coding	100	92	175	132	0.337471	0.999814
AAC73846	galE	protein coding	239	86	331	191	0.573633	0.999814
AAC73847	modF	protein coding	1638	304	1303	561	-0.0399015	0.999814
AAC73848	modE	protein coding	661	270	719	507	0.283747	0.999814
AAC73849	acrZ	protein coding	1534	388	900	699	-0.228772	0.999814
AAC73850	modA	protein coding	285	73	248	182	0.279656	0.999814
AAC73851	modB	protein coding	219	99	279	136	0.186217	0.999814
AAC73852	modC	protein coding	466	481	386	377	-0.659452	0.999814
AAC73853	ybhA	protein coding	301	85	310	141	0.144249	0.999814
AAC73854	pgl	protein coding	638	266	912	400	0.344575	0.999814
AAC73855	ybhD	protein coding	63	15	32	24	-0.465176	0.999814
AAC73856	ybhH	protein coding	24	10	12	6	-1.0759	0.999814
AAC73857	ybhI	protein coding	52	16	37	18	-0.40367	0.999814
AAC73858	ybhJ	protein coding	134	64	88	67	-0.500105	0.999814
AAC73859	ybhC	protein coding	2582	938	2412	1372	-0.00834166	0.999814
AAC73860	ybhB	protein coding	1185	603	1301	1097	0.272159	0.999814
AAC73861	bioA	protein coding	4566	1434	5697	3162	0.487662	0.999814
AAC73862	bioB	protein coding	9313	1831	9703	3954	0.293031	0.999814
AAC73863	bioF	protein coding	3959	2393	4596	3765	0.185546	0.999814
AAC73864	bioC	protein coding	1067	649	1389	1061	0.290563	0.999814
AAC73865	bioD	protein coding	805	404	1114	604	0.289835	0.999814
AAC73866	uvrB	protein coding	3736	2807	4225	3398	-0.0626864	0.999814
AAC73867	ybhK	protein coding	1694	464	1092	745	-0.237308	0.999814
AAC73868	moaA	protein coding	7056	2052	5141	3361	-0.126046	0.999814
AAC73869	moaB	protein coding	505	152	627	275	0.356343	0.999814
AAC73870	moaC	protein coding	311	163	393	235	0.193603	0.999814
AAC73871	moaD	protein coding	96	161	153	141	-0.29083	0.999814
AAC73872	moaE	protein coding	673	379	916	504	0.182565	0.999814
AAC73873	ybhL	protein coding	3853	2328	3687	3625	0.0612631	0.999814
AAC73874	ybhM	protein coding	227	34	122	73	-0.322195	0.999814
AAC73875	ybhN	protein coding	144	110	133	98	-0.428329	0.999814
AAC73876	clsB	protein coding	351	207	413	334	0.219112	0.999814
AAC73877	ybhP	protein coding	468	145	376	279	0.0671252	0.999814
AAC73878	ybhQ	protein coding	1655	465	1545	1242	0.409543	0.999814
AAC73879	ybhR	protein coding	346	215	339	237	-0.202965	0.999814
AAC73880	ybhS	protein coding	331	191	494	437	0.65446	0.999814
AAC73881	ybhF	protein coding	671	386	933	709	0.429918	0.999814
AAC73882	ybhG	protein coding	448	199	725	592	0.911107	0.804304
AAC73883	ybiH	protein coding	353	137	537	331	0.704789	0.999814
AAC73884	rhlE	protein coding	627	220	625	310	0.0183228	0.999814
AAC73885	ybiA	protein coding	171	42	107	80	-0.165831	0.999814
AAC73886	dinG	protein coding	1843	760	1786	1239	0.098117	0.999814
AAC73887	ybiB	protein coding	731	454	760	551	-0.0917595	0.999814
AAC73888	ybiC	protein coding	3699	1309	3410	2067	0.0343261	0.999814
AAC73889	ybiJ	protein coding	609	381	576	447	-0.181287	0.999814
AAC73890	ybiI	protein coding	280	157	302	220	0.0545777	0.999814
AAC73891	ybiX	protein coding	361	242	421	308	0.0160198	0.999814
AAC73892	fiu	protein coding	1916	414	2104	839	0.309787	0.999814
AAC73893	mcbA	protein coding	150	201	182	206	-0.250969	0.999814
AAC73894	rlmF	protein coding	376	116	409	147	0.0412507	0.999814
AAC73895	ybiO	protein coding	634	357	601	496	-0.0391938	0.999814
AAC73896	glnQ	protein coding	528	310	703	486	0.278244	0.999814
AAC73897	glnP	protein coding	408	283	685	405	0.354945	0.999814
AAC73898	glnH	protein coding	1360	1788	2736	2371	0.258339	0.999814
AAC73899	dps	protein coding	7703	7530	6858	7357	-0.418539	0.999814
AAC73900	rhtA	protein coding	117	50	116	75	0.0545796	0.999814
AAC73901	ompX	protein coding	24772	15422	26470	27822	0.25361	0.999814
AAC73902	opgE	protein coding	382	98	387	211	0.288473	0.999814
AAC73904	mntR	protein coding	1642	186	740	284	-0.736802	0.999814
AAC73905	ybiR	protein coding	495	173	377	235	-0.214831	0.999814
AAC73906	ldtB	protein coding	5709	1582	5150	2616	0.0373638	0.999814
AAC73907	ybiT	protein coding	2931	842	4681	1810	0.678048	0.999814
AAC73908	ybiU	protein coding	234	129	238	197	0.0847814	0.999814
AAC73909	ybiV	protein coding	789	112	689	291	0.190569	0.999814
AAC73910	ybiW	protein coding	151	95	138	119	-0.145189	0.999814
AAC73911	ybiY	protein coding	9	9	9	7	-0.482374	0.999814
AAC73912	fsaA	protein coding	92	41	104	59	0.125319	0.999814
AAC73913	moeB	protein coding	736	612	1024	881	0.196892	0.999814
AAC73914	moeA	protein coding	1364	587	2134	1056	0.524447	0.999814
AAC73915	iaaA	protein coding	4724	1846	6071	2141	0.115853	0.999814
AAC73916	gsiA	protein coding	7096	4900	8045	5535	-0.103056	0.999814
AAC73917	gsiB	protein coding	4928	4602	6514	4916	-0.0994251	0.999814
AAC73918	gsiC	protein coding	1779	1345	2104	1438	-0.129767	0.999814
AAC73919	gsiD	protein coding	663	807	666	624	-0.592495	0.999814
AAC73920	yliE	protein coding	1399	515	711	482	-0.770941	0.999814
AAC73921	yliF	protein coding	263	176	111	104	-1.25005	0.485264
AAC73922	rimO	protein coding	868	161	1052	307	0.365625	0.999814
AAC73923	bssR	protein coding	3316	4348	3890	5144	-0.135033	0.999814
AAC73924	yliI	protein coding	489	491	597	581	-0.0741729	0.999814
AAC73925	gstB	protein coding	1071	415	1490	772	0.45979	0.999814
AAC73926	dacC	protein coding	2143	666	2346	1314	0.311232	0.999814
AAC73927	deoR	protein coding	1212	423	1112	578	-0.067582	0.999814
AAC73928	ybjG	protein coding	764	226	815	364	0.159406	0.999814
AAC73929	mdfA	protein coding	574	193	637	302	0.172616	0.999814
AAC73930	ybjH	protein coding	232	156	312	251	0.295901	0.999814
AAC73931	ybjI	protein coding	265	102	280	165	0.153284	0.999814
AAC73932	ybjJ	protein coding	324	94	398	179	0.376161	0.999814
AAC73933	rcdA	protein coding	156	66	200	116	0.35657	0.999814
AAC73934	ybjL	protein coding	2307	1036	2474	1450	0.0595736	0.999814
AAC73935	ybjM	protein coding	182	389	443	649	0.457323	0.999814
AAC73936	grxA	protein coding	338	213	501	327	0.331716	0.999814
AAC73937	ybjC	protein coding	934	774	675	900	-0.349665	0.999814
AAC73938	nfsA	protein coding	330	142	482	283	0.53969	0.999814
AAC73939	rimK	protein coding	672	705	435	601	-0.710206	0.999814
AAC73940	ybjN	protein coding	604	228	730	459	0.406392	0.999814
AAC73941	potF	protein coding	1227	497	825	530	-0.473125	0.999814
AAC73942	potG	protein coding	639	322	396	359	-0.485043	0.999814
AAC73943	potH	protein coding	204	89	193	148	0.099223	0.999814
AAC73944	potI	protein coding	398	308	325	309	-0.417548	0.999814
AAC73945	ybjO	protein coding	183	58	143	93	-0.0901506	0.999814
AAC73946	rlmC	protein coding	491	96	639	194	0.460308	0.999814
AAC73947	artJ	protein coding	226	81	398	195	0.816158	0.999814
AAC73948	artM	protein coding	664	487	722	639	-0.0161019	0.999814
AAC73949	artQ	protein coding	531	331	676	532	0.262231	0.999814
AAC73950	artI	protein coding	555	228	867	469	0.614129	0.999814
AAC73951	artP	protein coding	1161	243	899	480	-0.00280851	0.999814
AAC73952	ybjP	protein coding	535	268	790	381	0.310721	0.999814
AAC73953	ybjQ	protein coding	646	299	646	535	0.196729	0.999814
AAC73954	amiD	protein coding	1205	883	1230	1091	-0.105706	0.999814
AAC73955	ybjS	protein coding	602	315	399	282	-0.617123	0.999814
AAC73956	ybjT	protein coding	1169	563	1278	928	0.190556	0.999814
AAC73957	ltaE	protein coding	2173	904	1853	1121	-0.192372	0.999814
AAC73958	poxB	protein coding	1049	790	1109	823	-0.224436	0.999814
AAC73959	hcr	protein coding	42	26	63	46	0.467996	0.999814
AAC73960	hcp	protein coding	44	24	44	31	-0.0455517	0.999814
AAC73961	ybjE	protein coding	376	99	421	175	0.252813	0.999814
AAC73962	aqpZ	protein coding	187	82	188	106	-0.0387917	0.999814
AAC73963	ybjD	protein coding	850	265	912	480	0.237933	0.999814
AAC73964	ybjX	protein coding	5296	800	5094	2744	0.461507	0.999814
AAC73965	macA	protein coding	876	335	785	452	-0.0953403	0.999814
AAC73966	macB	protein coding	880	579	984	779	0.0310432	0.999814
AAC73967	cspD	protein coding	2007	1019	2027	1830	0.210257	0.999814
AAC73968	clpS	protein coding	15911	6545	8380	6413	-0.704003	0.999814
AAC73969	clpA	protein coding	20666	15855	24254	17758	-0.103403	0.999814
AAC73970	infA	protein coding	2641	536	2611	1128	0.234916	0.999814
AAC73971	aat	protein coding	954	324	944	375	-0.101927	0.999814
AAC73972	cydC	protein coding	1617	1693	1706	1651	-0.335101	0.999814
AAC73973	cydD	protein coding	1695	861	1957	1282	0.149847	0.999814
AAC73974	trxB	protein coding	3082	1179	3347	1730	0.109845	0.999814
AAC73975	lrp	protein coding	5778	2160	4259	3202	-0.165445	0.999814
AAC73976	ftsK	protein coding	14466	10851	13763	11254	-0.297435	0.999814
AAC73977	lolA	protein coding	1340	834	1658	1029	0.0414005	0.999814
AAC73978	rarA	protein coding	1538	1200	1595	1174	-0.292485	0.999814
AAC73979	serS	protein coding	12412	5108	14356	6890	0.101674	0.999814
AAC73980	dmsA	protein coding	169	84	161	114	-0.0482267	0.999814
AAC73981	dmsB	protein coding	45	15	45	38	0.422368	0.999814
AAC73982	dmsC	protein coding	217	133	221	177	-0.027907	0.999814
AAC73983	ycaC	protein coding	426	334	996	629	0.765222	0.999814
AAC73984	ycaD	protein coding	1643	331	2457	945	0.769129	0.999814
AAC73985	ycaM	protein coding	185	124	151	129	-0.372911	0.999814
AAC73986	ycaN	protein coding	1525	678	750	499	-0.966926	0.557146
AAC73987	ycaK	protein coding	482	90	259	144	-0.454123	0.999814
AAC73988	pflA	protein coding	932	406	818	634	0.000585999	0.999814
AAC73989	pflB	protein coding	7790	10871	11661	11116	-0.154264	0.999814
AAC73990	focA	protein coding	891	2194	3622	4361	0.828636	0.999814
AAC73991	ycaO	protein coding	690	387	780	547	0.0905068	0.999814
AAC73992	ycaP	protein coding	390	118	340	231	0.131745	0.999814
AAC73993	serC	protein coding	16396	4550	16676	8086	0.180423	0.999814
AAC73994	aroA	protein coding	1821	1051	2117	1460	0.092936	0.999814
AAC73995	ycaL	protein coding	103	38	73	51	-0.27619	0.999814
AAC73996	cmk	protein coding	1874	329	1627	642	0.0616455	0.999814
AAC73997	rpsA	protein coding	17527	9333	24860	10988	0.147188	0.999814
AAC73998	ihfB	protein coding	2740	1572	5250	3391	0.770074	0.999814
AAC73999	ycaI	protein coding	301	150	281	221	-0.000150705	0.999814
AAC74000	msbA	protein coding	3515	918	3594	1857	0.262715	0.999814
AAC74001	lpxK	protein coding	587	379	581	533	-0.00602086	0.999814
AAC74002	ycaQ	protein coding	384	268	274	261	-0.515106	0.999814
AAC74003	ycaR	protein coding	145	28	177	57	0.391702	0.999814
AAC74004	kdsB	protein coding	1356	611	1688	834	0.159558	0.999814
AAC74005	ycbJ	protein coding	714	282	579	408	-0.116801	0.999814
AAC74006	elyC	protein coding	318	76	280	130	0.0217874	0.999814
AAC74007	smtA	protein coding	1692	442	1411	710	-0.0492047	0.999814
AAC74008	mukF	protein coding	1381	443	1732	797	0.36145	0.999814
AAC74009	mukE	protein coding	979	509	1117	794	0.175556	0.999814
AAC74010	mukB	protein coding	10494	10061	10553	9179	-0.405758	0.999814
AAC74011	ldtD	protein coding	3577	1413	3252	2411	0.0876738	0.999814
AAC74012	ycbK	protein coding	7949	1605	6800	3051	0.0518478	0.999814
AAC74013	ycbL	protein coding	7825	2611	7299	3929	0.00907063	0.999814
AAC74014	aspC	protein coding	4879	2658	7932	4589	0.497934	0.999814
AAC74015	ompF	protein coding	45751	23401	49566	44279	0.296395	0.999814
AAC74016	asnS	protein coding	11488	7330	14936	11041	0.219918	0.999814
AAC74017	pncB	protein coding	7162	2012	7791	3697	0.256669	0.999814
AAC74018	pepN	protein coding	3993	2619	4672	3441	0.0408648	0.999814
AAC74019	ssuB	protein coding	116	71	98	93	-0.154015	0.999814
AAC74020	ssuC	protein coding	25	10	31	14	0.195966	0.999814
AAC74021	ssuD	protein coding	33	22	43	39	0.375747	0.999814
AAC74022	ssuA	protein coding	24	4	26	12	0.430812	0.999814
AAC74023	ssuE	protein coding	9	3	11	5	0.28515	0.999814
AAC74024	elfA	protein coding	73	27	46	31	-0.474875	0.999814
AAC74025	elfD	protein coding	19	13	16	12	-0.423682	0.999814
AAC74026	elfC	protein coding	299	70	144	97	-0.590551	0.999814
AAC74027	elfG	protein coding	166	50	121	62	-0.320458	0.999814
AAC74028	ycbU	protein coding	58	27	52	32	-0.183261	0.999814
AAC74029	ycbV	protein coding	47	14	31	23	-0.215473	0.999814
AAC74030	ycbF	protein coding	137	76	141	81	-0.170313	0.999814
AAC74031	pyrD	protein coding	438	97	316	101	-0.42481	0.999814
AAC74032	zapC	protein coding	1480	410	1991	871	0.521269	0.999814
AAC74033	ycbX	protein coding	597	149	692	357	0.463885	0.999814
AAC74034	rlmL	protein coding	2613	736	2880	1550	0.353969	0.999814
AAC74035	uup	protein coding	2895	1432	2619	2251	0.0308042	0.999814
AAC74036	pqiA	protein coding	1282	651	1256	990	0.0548283	0.999814
AAC74037	pqiB	protein coding	1567	836	1884	1272	0.191018	0.999814
AAC74038	pqiC	protein coding	849	619	970	792	-0.00612216	0.999814
AAC74039	rmf	protein coding	49761	61173	91123	58145	-0.0434123	0.999814
AAC74040	fabA	protein coding	8545	2865	10547	6170	0.466352	0.999814
AAC74041	ycbZ	protein coding	2443	873	2349	1338	0.0453385	0.999814
AAC74042	matP	protein coding	487	109	320	228	-0.0732667	0.999814
AAC74043	ompA	protein coding	63770	46339	111411	63198	0.335601	0.999814
AAC74044	sulA	protein coding	1733	1174	1447	899	-0.600713	0.999814
AAC74045	sxy	protein coding	145	64	140	77	-0.117296	0.999814
AAC74046	yccS	protein coding	694	436	669	510	-0.171812	0.999814
AAC74047	yccF	protein coding	216	46	225	97	0.274503	0.999814
AAC74048	helD	protein coding	2542	1153	2981	2028	0.288142	0.999814
AAC74049	mgsA	protein coding	1680	1066	2113	1776	0.280432	0.999814
AAC74050	yccT	protein coding	189	93	192	154	0.148216	0.999814
AAC74051	yccU	protein coding	450	292	879	360	0.401416	0.999814
AAC74052	hspQ	protein coding	1089	971	1577	1470	0.253057	0.999814
AAC74053	rlmI	protein coding	802	249	847	366	0.0962897	0.999814
AAC74054	yccX	protein coding	429	221	288	222	-0.518893	0.999814
AAC74055	tusE	protein coding	1082	300	620	449	-0.370207	0.999814
AAC74056	yccA	protein coding	10592	3345	13081	7481	0.489943	0.999814
AAC74057	hyaA	protein coding	25	13	8	9	-1.28888	0.999814
AAC74058	hyaB	protein coding	10	13	10	15	-0.182316	0.999814
AAC74059	hyaC	protein coding	24	9	19	11	-0.259663	0.999814
AAC74060	hyaD	protein coding	29	25	35	20	-0.308065	0.999814
AAC74061	hyaE	protein coding	20	11	24	17	0.222387	0.999814
AAC74062	hyaF	protein coding	85	56	65	50	-0.529313	0.999814
AAC74063	cbdA	protein coding	159	62	176	84	0.0758714	0.999814
AAC74064	cbdB	protein coding	171	102	156	117	-0.213975	0.999814
AAC74065	appA	protein coding	416	164	433	290	0.206444	0.999814
AAC74066	etk	protein coding	1477	1025	1207	1038	-0.402776	0.999814
AAC74067	etp	protein coding	73	38	67	58	0.022258	0.999814
AAC74068	gfcE	protein coding	135	71	157	97	0.0984935	0.999814
AAC74069	gfcD	protein coding	241	108	417	227	0.704171	0.999814
AAC74070	gfcC	protein coding	86	23	111	47	0.449595	0.999814
AAC74071	gfcB	protein coding	157	23	143	60	0.218315	0.999814
AAC74072	gfcA	protein coding	49	26	51	22	-0.283414	0.999814
AAC74073	insB1	protein coding	140	127	160	137	-0.167559	0.999814
AAC74074	cspH	protein coding	9	1	4	2	-0.682334	0.999814
AAC74075	cspG	protein coding	346	54	152	78	-0.724234	0.999814
AAC74076	ymcE	protein coding	23	10	22	18	0.166208	0.999814
AAC74077	yccM	protein coding	102	38	95	62	0.0625885	0.999814
AAC74078	torS	protein coding	403	133	321	199	-0.117853	0.999814
AAC74079	torT	protein coding	424	158	303	231	-0.19963	0.999814
AAC74080	torR	protein coding	712	182	523	269	-0.208046	0.999814
AAC74081	torC	protein coding	49	5	20	12	-0.632089	0.999814
AAC74082	torA	protein coding	170	72	114	96	-0.302962	0.999814
AAC74083	torD	protein coding	73	53	56	57	-0.379972	0.999814
AAC74084	cbpM	protein coding	495	486	697	449	-0.174697	0.999814
AAC74085	cbpA	protein coding	1460	661	1259	851	-0.158648	0.999814
AAC74086	yccE	protein coding	100	12	57	18	-0.53745	0.999814
AAC74087	agp	protein coding	418	233	474	429	0.305099	0.999814
AAC74088	yccJ	protein coding	569	416	1191	778	0.694334	0.999814
AAC74089	wrbA	protein coding	531	225	918	471	0.703652	0.999814
AAC74090	ymdF	protein coding	1047	1050	787	803	-0.73292	0.999814
AAC74091	rutG	protein coding	173	117	157	121	-0.309376	0.999814
AAC74092	rutF	protein coding	16	14	11	16	-0.366928	0.999814
AAC74093	rutE	protein coding	4	8	9	3	-0.556991	0.999814
AAC74094	rutD	protein coding	28	23	21	29	-0.236426	0.999814
AAC74095	rutC	protein coding	5	4	8	6	0.395856	0.999814
AAC74096	rutB	protein coding	9	8	6	9	-0.391084	0.999814
AAC74097	rutA	protein coding	13	11	12	6	-0.742745	0.999814
AAC74098	rutR	protein coding	730	361	508	372	-0.475157	0.999814
AAC74099	putA	protein coding	1433	1077	1139	835	-0.644073	0.999814
AAC74100	putP	protein coding	687	326	888	498	0.257964	0.999814
AAC74103	efeO	protein coding	1959	677	2498	1079	0.299901	0.999814
AAC74104	efeB	protein coding	1956	1581	2328	1547	-0.205023	0.999814
AAC74105	phoH	protein coding	3595	590	1466	762	-0.833531	0.999814
AAC74106	pgaD	protein coding	149	55	129	78	-0.0892347	0.999814
AAC74107	pgaC	protein coding	98	24	30	17	-1.39643	0.691032
AAC74108	pgaB	protein coding	150	45	84	51	-0.587538	0.999814
AAC74109	pgaA	protein coding	305	46	152	80	-0.514615	0.999814
AAC74110	ycdT	protein coding	5146	1360	1793	1509	-0.938454	0.886462
AAC74111	insF1	protein coding	376	120	319	214	0.050576	0.999814
AAC74112	insE1	protein coding	204	48	168	91	0.0258863	0.999814
AAC74114	ycdU	protein coding	304	107	135	104	-0.842184	0.999814
AAC74117	ghrA	protein coding	1187	264	1157	614	0.29509	0.999814
AAC74118	ycdX	protein coding	1404	296	1383	757	0.357799	0.999814
AAC74119	ycdY	protein coding	1521	528	1704	983	0.293568	0.999814
AAC74120	ycdZ	protein coding	1833	619	1552	1343	0.215529	0.999814
AAC74121	csgG	protein coding	436	171	258	187	-0.545933	0.999814
AAC74122	csgF	protein coding	194	72	85	42	-1.20381	0.485264
AAC74123	csgE	protein coding	254	19	141	33	-0.563204	0.999814
AAC74124	csgD	protein coding	2109	188	986	388	-0.601343	0.999814
AAC74125	csgB	protein coding	10	5	7	2	-0.981959	0.999814
AAC74126	csgA	protein coding	107	63	62	57	-0.694474	0.999814
AAC74127	csgC	protein coding	19	2	11	5	-0.33496	0.999814
AAC74128	ymdA	protein coding	72	24	43	25	-0.589479	0.999814
AAC74129	ymdB	protein coding	413	195	506	276	0.167151	0.999814
AAC74130	clsC	protein coding	630	327	685	540	0.18847	0.999814
AAC74131	opgC	protein coding	327	127	221	163	-0.334515	0.999814
AAC74132	opgG	protein coding	5004	1555	5684	3203	0.369123	0.999814
AAC74133	opgH	protein coding	5448	3397	6297	5042	0.13371	0.999814
AAC74134	yceK	protein coding	66	29	50	52	0.0233573	0.999814
AAC74135	msyB	protein coding	535	168	1054	376	0.882489	0.999814
AAC74137	mdtG	protein coding	195	69	162	93	-0.156156	0.999814
AAC74138	lpxL	protein coding	878	356	982	600	0.224504	0.999814
AAC74139	yceA	protein coding	1582	248	2589	821	0.910027	0.999814
AAC74140	yceI	protein coding	189	82	223	169	0.413048	0.999814
AAC74141	yceJ	protein coding	92	14	68	29	-0.0966741	0.999814
AAC74142	yceO	protein coding	11	5	8	3	-0.743942	0.999814
AAC74143	solA	protein coding	1887	295	1597	692	0.126193	0.999814
AAC74144	bssS	protein coding	1030	907	1241	1665	0.334797	0.999814
AAC74145	dinI	protein coding	1235	984	988	938	-0.478272	0.999814
AAC74146	pyrC	protein coding	1564	275	1962	363	0.264052	0.999814
AAC74147	yceB	protein coding	1918	703	1675	1132	0.0110316	0.999814
AAC74148	grxB	protein coding	1230	997	1456	994	-0.194888	0.999814
AAC74149	mdtH	protein coding	246	76	456	227	0.99246	0.778179
AAC74150	rimJ	protein coding	1901	495	1563	1003	0.0976908	0.999814
AAC74151	yceH	protein coding	729	451	767	520	-0.121791	0.999814
AAC74152	yceM	protein coding	796	697	1122	682	-0.101422	0.999814
AAC74153	murJ	protein coding	989	390	1340	749	0.459459	0.999814
AAC74154	flgN	protein coding	494	135	295	137	-0.608005	0.999814
AAC74155	flgM	protein coding	81	30	53	32	-0.497167	0.999814
AAC74156	flgA	protein coding	116	46	90	57	-0.262731	0.999814
AAC74157	flgB	protein coding	14	19	2	2	-3.46256	0.167289
AAC74158	flgC	protein coding	8	5	6	4	-0.594701	0.999814
AAC74159	flgD	protein coding	25	14	13	8	-1.10163	0.999814
AAC74160	flgE	protein coding	64	36	46	34	-0.51516	0.999814
AAC74161	flgF	protein coding	33	29	24	21	-0.753487	0.999814
AAC74162	flgG	protein coding	57	31	47	32	-0.34921	0.999814
AAC74163	flgH	protein coding	52	13	38	23	-0.120467	0.999814
AAC74164	flgI	protein coding	81	27	65	33	-0.250025	0.999814
AAC74165	flgJ	protein coding	78	38	62	26	-0.627624	0.999814
AAC74166	flgK	protein coding	156	93	124	68	-0.63425	0.999814
AAC74167	flgL	protein coding	335	138	249	166	-0.31371	0.999814
AAC74168	rne	protein coding	8591	3393	8920	4582	0.0185512	0.999814
AAC74169	yceQ	protein coding	15	5	7	5	-0.812439	0.999814
AAC74170	rluC	protein coding	1422	281	1033	443	-0.202197	0.999814
AAC74171	yceF	protein coding	2072	690	1737	1167	0.0112544	0.999814
AAC74172	yceD	protein coding	6728	2374	4999	3304	-0.212476	0.999814
AAC74173	rpmF	protein coding	1459	1017	1544	1459	0.0459351	0.999814
AAC74174	plsX	protein coding	3880	2070	4397	2962	0.10344	0.999814
AAC74175	fabH	protein coding	1811	737	1802	1017	-0.00177985	0.999814
AAC74176	fabD	protein coding	1856	870	2363	1603	0.379605	0.999814
AAC74177	fabG	protein coding	3867	2736	3658	3521	-0.114176	0.999814
AAC74178	acpP	protein coding	10428	7936	15619	9886	0.147418	0.999814
AAC74179	fabF	protein coding	4294	3092	5207	3479	-0.0659665	0.999814
AAC74180	pabC	protein coding	460	117	466	208	0.169323	0.999814
AAC74181	yceG	protein coding	934	304	1075	592	0.342233	0.999814
AAC74182	tmk	protein coding	313	140	395	214	0.246654	0.999814
AAC74183	holB	protein coding	551	363	605	407	-0.120336	0.999814
AAC74184	ycfH	protein coding	961	574	867	929	0.0634279	0.999814
AAC74185	ptsG	protein coding	2029	2620	5825	6053	0.947772	0.999814
AAC74186	fhuE	protein coding	7331	1834	7877	3871	0.326589	0.999814
AAC74187	hinT	protein coding	712	171	520	299	-0.109189	0.999814
AAC74188	ycfL	protein coding	343	176	343	216	-0.0911361	0.999814
AAC74189	lpoB	protein coding	790	483	784	486	-0.261113	0.999814
AAC74190	thiK	protein coding	321	156	269	214	-0.127683	0.999814
AAC74191	nagZ	protein coding	876	578	934	627	-0.16698	0.999814
AAC74192	ycfP	protein coding	1020	430	1211	668	0.212323	0.999814
AAC74193	ndh	protein coding	1111	1084	2844	1704	0.639977	0.999814
AAC74194	ycfJ	protein coding	1115	358	910	705	0.104187	0.999814
AAC74195	ycfQ	protein coding	1135	284	1051	417	-0.0160458	0.999814
AAC74196	bhsA	protein coding	460	442	986	720	0.547597	0.999814
AAC74197	ldtC	protein coding	204	86	267	183	0.506949	0.999814
AAC74198	mfd	protein coding	4626	2795	4327	3352	-0.170677	0.999814
AAC74199	ycfT	protein coding	79	13	42	39	-0.0626574	0.999814
AAC74200	lolC	protein coding	2931	697	2571	1295	0.0762733	0.999814
AAC74201	lolD	protein coding	476	224	591	403	0.345409	0.999814
AAC74202	lolE	protein coding	1617	893	1777	1273	0.0775375	0.999814
AAC74203	nagK	protein coding	1331	1435	1453	1328	-0.365484	0.999814
AAC74204	cobB	protein coding	457	422	686	408	-0.076665	0.999814
AAC74205	ycfZ	protein coding	17	4	11	6	-0.345543	0.999814
AAC74206	ymfA	protein coding	14	9	12	14	0.0206414	0.999814
AAC74207	potD	protein coding	717	686	1427	917	0.347749	0.999814
AAC74208	potC	protein coding	454	229	619	486	0.535191	0.999814
AAC74209	potB	protein coding	288	91	343	202	0.452224	0.999814
AAC74210	potA	protein coding	780	189	1068	367	0.488528	0.999814
AAC74211	pepT	protein coding	2659	1501	2393	2008	-0.103943	0.999814
AAC74212	roxA	protein coding	5338	2688	5554	4123	0.100569	0.999814
AAC74213	phoQ	protein coding	2136	983	1866	1445	-0.0481002	0.999814
AAC74214	phoP	protein coding	1518	377	1492	826	0.277894	0.999814
AAC74215	purB	protein coding	1919	1045	3429	1380	0.408949	0.999814
AAC74216	hflD	protein coding	571	385	737	442	0.00958151	0.999814
AAC74217	mnmA	protein coding	3259	820	4091	1574	0.403887	0.999814
AAC74218	nudJ	protein coding	166	75	202	98	0.118932	0.999814
AAC74219	rluE	protein coding	673	99	531	210	-0.00671771	0.999814
AAC74220	icd	protein coding	16958	6832	20208	7269	-0.0047216	0.999814
AAC74221	ymfD	protein coding	140	60	89	75	-0.388508	0.999814
AAC74222	ymfE	protein coding	122	52	92	81	-0.10206	0.999814
AAC74223	lit	protein coding	255	87	167	147	-0.154117	0.999814
AAC74224	intE	protein coding	679	233	430	293	-0.403973	0.999814
AAC74225	xisE	protein coding	84	23	60	40	-0.12655	0.999814
AAC74227	ymfI	protein coding	1050	171	734	415	-0.000291324	0.999814
AAC74228	ymfJ	protein coding	397	375	299	267	-0.782343	0.999814
AAC74229	cohE	protein coding	3067	522	2234	1167	-0.00897054	0.999814
AAC74230	croE	protein coding	26	17	25	15	-0.353963	0.999814
AAC74231	ymfL	protein coding	121	132	107	102	-0.636409	0.999814
AAC74232	ymfM	protein coding	65	59	35	43	-0.935222	0.999814
AAC74234	ymfR	protein coding	4	4	5	6	0.222215	0.999814
AAC74237	ymfQ	protein coding	13	10	6	9	-0.803097	0.999814
AAC74238	stfP	protein coding	14	10	22	10	0.121339	0.999814
AAC74239	tfaP	protein coding	153	67	122	72	-0.340699	0.999814
AAC74240	tfaE	protein coding	95	22	51	28	-0.582069	0.999814
AAC74242	pinE	protein coding	28	12	11	5	-1.49428	0.999814
AAC74243	mcrA	protein coding	1026	252	512	301	-0.653913	0.999814
AAC74244	iraM	protein coding	48	6	12	6	-1.50448	0.999814
AAC74245	ycgX	protein coding	106	12	27	14	-1.40933	0.999814
AAC74246	bluR	protein coding	12827	3045	7295	4285	-0.444744	0.999814
AAC74247	bluF	protein coding	745	64	339	117	-0.703483	0.999814
AAC74248	ycgZ	protein coding	746	29	157	58	-1.63505	0.986646
AAC74249	ymgA	protein coding	290	14	104	37	-0.924572	0.999814
AAC74250	ariR	protein coding	98	13	81	54	0.397393	0.999814
AAC74251	ymgC	protein coding	175	36	95	52	-0.504124	0.999814
AAC74252	ycgG	protein coding	129	46	89	67	-0.236292	0.999814
AAC74255	ymgD	protein coding	133	72	131	94	-0.0557854	0.999814
AAC74256	ymgG	protein coding	65	25	51	50	0.111842	0.999814
AAC74258	minE	protein coding	1736	1126	2609	1836	0.377689	0.999814
AAC74259	minD	protein coding	3003	949	3637	1960	0.42098	0.999814
AAC74260	minC	protein coding	4512	778	2971	1273	-0.281661	0.999814
AAC74261	ycgJ	protein coding	427	225	429	262	-0.128002	0.999814
AAC74262	pliG	protein coding	5192	1576	5134	4843	0.580948	0.999814
AAC74263	ycgL	protein coding	1571	299	965	541	-0.258642	0.999814
AAC74264	ycgM	protein coding	3486	1055	3092	2028	0.135538	0.999814
AAC74265	ycgN	protein coding	687	235	564	397	-0.00301017	0.999814
AAC74266	hlyE	protein coding	120	23	47	26	-0.940373	0.999814
AAC74267	umuD	protein coding	231	108	152	127	-0.408222	0.999814
AAC74268	umuC	protein coding	375	191	236	172	-0.646306	0.999814
AAC74269	dsbB	protein coding	2413	714	1921	1286	0.0080519	0.999814
AAC74270	nhaB	protein coding	1391	542	1533	828	0.147047	0.999814
AAC74271	fadR	protein coding	1803	551	2063	1009	0.297019	0.999814
AAC74272	ycgB	protein coding	1933	962	2132	1755	0.276569	0.999814
AAC74273	dadA	protein coding	4567	1312	4640	2000	0.0870719	0.999814
AAC74274	dadX	protein coding	6101	4070	6187	5146	-0.0839344	0.999814
AAC74275	cvrA	protein coding	1746	886	1732	1098	-0.0921385	0.999814
AAC74276	ldcA	protein coding	1856	368	1991	793	0.316953	0.999814
AAC74277	emtA	protein coding	1944	318	1332	487	-0.290875	0.999814
AAC74278	ycgR	protein coding	66	16	28	17	-0.881822	0.999814
AAC74279	ymgE	protein coding	150	50	200	102	0.485094	0.999814
AAC74280	ycgY	protein coding	103	38	50	38	-0.760167	0.999814
AAC74281	treA	protein coding	285	78	366	157	0.445399	0.999814
AAC74282	dhaM	protein coding	1507	1582	2005	2101	0.0672749	0.999814
AAC74283	dhaL	protein coding	627	888	918	1293	0.162582	0.999814
AAC74284	dhaK	protein coding	1321	3120	4577	5639	0.671103	0.999814
AAC74285	dhaR	protein coding	447	165	381	248	-0.0577521	0.999814
AAC74286	ycgV	protein coding	872	445	727	522	-0.254464	0.999814
AAC74287	ychF	protein coding	1006	236	1094	460	0.282442	0.999814
AAC74288	pth	protein coding	308	52	228	114	-0.0218684	0.999814
AAC74289	ychH	protein coding	1106	1536	1631	2144	0.126241	0.999814
AAC74290	dauA	protein coding	513	268	662	329	0.101931	0.999814
AAC74291	prs	protein coding	4373	2354	5340	2395	-0.0686253	0.999814
AAC74292	ispE	protein coding	4426	2439	3337	2888	-0.313903	0.999814
AAC74293	lolB	protein coding	348	142	499	278	0.515271	0.999814
AAC74294	hemA	protein coding	4814	1192	3659	2344	0.0120066	0.999814
AAC74295	prfA	protein coding	945	339	872	664	0.1955	0.999814
AAC74296	prmC	protein coding	301	159	294	274	0.15872	0.999814
AAC74297	ychQ	protein coding	406	156	223	207	-0.439901	0.999814
AAC74298	ychA	protein coding	3014	950	2970	1791	0.201754	0.999814
AAC74299	kdsA	protein coding	3805	2052	4120	2863	0.0521437	0.999814
AAC74300	chaA	protein coding	1035	308	970	546	0.116103	0.999814
AAC74301	chaB	protein coding	837	225	638	400	-0.0482382	0.999814
AAC74302	chaC	protein coding	1743	790	1777	1269	0.123413	0.999814
AAC74303	ychN	protein coding	1007	611	1098	809	0.00891227	0.999814
AAC74304	ychO	protein coding	481	104	500	226	0.297951	0.999814
AAC74305	narL	protein coding	219	181	220	203	-0.203878	0.999814
AAC74306	narX	protein coding	1105	263	721	454	-0.201913	0.999814
AAC74307	narK	protein coding	1317	2904	2423	2841	-0.204785	0.999814
AAC74308	narG	protein coding	543	1928	1902	3824	0.674729	0.999814
AAC74309	narH	protein coding	272	295	258	284	-0.406858	0.999814
AAC74310	narJ	protein coding	104	94	103	116	-0.130789	0.999814
AAC74311	narI	protein coding	99	58	149	125	0.617143	0.999814
AAC74313	tpr	protein coding	0	0	0	0	NA	NA
AAC74314	purU	protein coding	1761	573	2678	1215	0.621992	0.999814
AAC74315	ychJ	protein coding	2301	519	2173	998	0.152701	0.999814
AAC74316	rssA	protein coding	1493	481	1536	815	0.162788	0.999814
AAC74317	rssB	protein coding	1522	531	1623	1049	0.299313	0.999814
AAC74318	galU	protein coding	2221	1377	2275	1399	-0.234962	0.999814
AAC74319	hns	protein coding	12998	4584	11514	8485	0.123871	0.999814
AAC74320	tdk	protein coding	598	165	434	203	-0.327798	0.999814
AAC74323	adhE	protein coding	4854	11800	6660	7681	-0.763601	0.999814
AAC74324	ychE	protein coding	710	186	574	235	-0.220285	0.999814
AAC74325	oppA	protein coding	13881	8294	15332	15192	0.284479	0.999814
AAC74326	oppB	protein coding	416	383	348	353	-0.495215	0.999814
AAC74327	oppC	protein coding	780	1023	522	458	-1.31618	0.751193
AAC74329	oppF	protein coding	824	1111	686	493	-1.19146	0.967218
AAC74330	yciU	protein coding	2394	1411	2211	1627	-0.207693	0.999814
AAC74331	clsA	protein coding	2640	709	2481	1213	0.0898133	0.999814
AAC74332	kch	protein coding	1358	352	522	398	-0.867543	0.999814
AAC74333	yciI	protein coding	1447	488	3055	1415	1.08458	0.476798
AAC74334	tonB	protein coding	11864	3568	10595	4847	-0.0911356	0.999814
AAC74335	yciA	protein coding	1395	561	954	544	-0.527137	0.999814
AAC74336	yciB	protein coding	823	400	1154	613	0.32044	0.999814
AAC74337	yciC	protein coding	1016	400	978	608	0.041109	0.999814
AAC74338	ompW	protein coding	71	47	65	47	-0.317853	0.999814
AAC74339	yciE	protein coding	434	110	359	244	0.157776	0.999814
AAC74340	yciF	protein coding	106	17	99	68	0.529187	0.999814
AAC74341	yciG	protein coding	212	150	423	307	0.739815	0.999814
AAC74342	trpA	protein coding	12173	4026	20524	14653	1.07026	0.397757
AAC74343	trpB	protein coding	11465	2720	18669	13305	1.21402	0.367865
AAC74344	trpC	protein coding	16592	5559	26002	18734	0.96339	0.562352
AAC74345	trpD	protein coding	33455	8989	40328	36891	0.91339	0.967218
AAC74346	trpE	protein coding	35101	3039	47392	24496	1.10168	0.999814
AAC74347	trpL	protein coding	29023	4923	18252	10865	-0.12994	0.999814
AAC74348	yciV	protein coding	489	242	401	257	-0.337348	0.999814
AAC74349	yciO	protein coding	445	354	542	412	-0.0507375	0.999814
AAC74350	yciQ	protein coding	323	197	307	218	-0.218701	0.999814
AAC74351	rluB	protein coding	824	237	921	459	0.310495	0.999814
AAC74352	btuR	protein coding	385	206	481	325	0.247272	0.999814
AAC74353	yciK	protein coding	669	178	649	336	0.174744	0.999814
AAC74354	sohB	protein coding	1388	550	2077	930	0.458477	0.999814
AAC74355	yciN	protein coding	1951	1001	1871	1475	0.0156365	0.999814
AAC74356	topA	protein coding	6001	2143	9164	4871	0.666974	0.999814
AAC74357	cysB	protein coding	2312	731	3069	1500	0.489861	0.999814
AAC74358	acnA	protein coding	1379	628	1085	693	-0.336755	0.999814
AAC74359	ribA	protein coding	1211	448	1017	787	0.0518186	0.999814
AAC74360	pgpB	protein coding	906	281	843	574	0.215291	0.999814
AAC74361	yciS	protein coding	1086	312	1125	689	0.339929	0.999814
AAC74362	yciM	protein coding	2545	1118	2595	1745	0.101795	0.999814
AAC74363	pyrF	protein coding	558	119	620	255	0.346986	0.999814
AAC74364	yciH	protein coding	68	20	86	23	0.148623	0.999814
AAC74365	osmB	protein coding	839	348	1396	881	0.804306	0.972959
AAC74366	yciT	protein coding	3286	840	3585	1795	0.348027	0.999814
AAC74367	gmr	protein coding	453	111	428	252	0.265351	0.999814
AAC74368	rnb	protein coding	3294	2243	4305	2233	-0.0825371	0.999814
AAC74369	yciW	protein coding	2068	542	4278	1015	0.876258	0.999814
AAC74370	fabI	protein coding	5852	2441	5557	3662	0.0223231	0.999814
AAC74371	ycjD	protein coding	150	83	127	107	-0.167419	0.999814
AAC74372	sapF	protein coding	260	237	299	261	-0.15233	0.999814
AAC74373	sapD	protein coding	403	285	556	389	0.175814	0.999814
AAC74374	sapC	protein coding	337	242	419	330	0.104064	0.999814
AAC74375	sapB	protein coding	314	170	389	320	0.378472	0.999814
AAC74376	sapA	protein coding	881	337	994	598	0.267066	0.999814
AAC74377	ymjA	protein coding	415	93	356	140	-0.0763084	0.999814
AAC74378	puuP	protein coding	269	106	207	146	-0.191269	0.999814
AAC74379	puuA	protein coding	879	282	655	508	-0.0263026	0.999814
AAC74380	puuD	protein coding	241	28	167	97	0.11248	0.999814
AAC74381	puuR	protein coding	312	134	321	132	-0.185897	0.999814
AAC74382	puuC	protein coding	116	63	137	78	0.040655	0.999814
AAC74383	puuB	protein coding	39	39	89	54	0.498192	0.999814
AAC74384	puuE	protein coding	50	48	70	36	-0.282601	0.999814
AAC74385	pspF	protein coding	302	103	265	172	0.0327813	0.999814
AAC74386	pspA	protein coding	75830	19904	114535	126904	1.42178	0.186969
AAC74387	pspB	protein coding	1223	281	1718	1634	1.24997	0.456925
AAC74388	pspC	protein coding	589	182	1357	1144	1.69219	0.00830514
AAC74389	pspD	protein coding	673	221	1442	1384	1.65982	0.0150691
AAC74390	pspE	protein coding	3590	944	5926	6119	1.48416	0.118712
AAC74391	ycjM	protein coding	86	15	45	18	-0.678567	0.999814
AAC74392	ycjN	protein coding	14	9	6	9	-0.758537	0.999814
AAC74393	ycjO	protein coding	12	3	12	7	0.288463	0.999814
AAC74394	ycjP	protein coding	13	3	10	10	0.34842	0.999814
AAC74395	ycjQ	protein coding	30	26	42	29	0.0321589	0.999814
AAC74396	ycjR	protein coding	43	22	43	35	0.112339	0.999814
AAC74397	ycjS	protein coding	68	46	47	42	-0.577847	0.999814
AAC74398	ycjT	protein coding	192	95	147	117	-0.270955	0.999814
AAC74399	ycjU	protein coding	18	8	13	9	-0.379184	0.999814
AAC74401	ompG	protein coding	44	10	15	9	-1.17815	0.999814
AAC74402	ycjW	protein coding	247	41	170	78	-0.174627	0.999814
AAC74403	ycjX	protein coding	974	466	1521	1164	0.751165	0.999814
AAC74404	ycjF	protein coding	340	247	753	477	0.761929	0.999814
AAC74405	tyrR	protein coding	3639	1646	3815	2374	0.0633987	0.999814
AAC74406	tpx	protein coding	6413	6130	12320	6536	0.162418	0.999814
AAC74407	ycjG	protein coding	1402	526	1322	693	-0.0712707	0.999814
AAC74408	mpaA	protein coding	987	285	1014	567	0.262008	0.999814
AAC74409	ycjY	protein coding	153	42	138	86	0.167389	0.999814
AAC74410	pgrR	protein coding	910	124	484	215	-0.47927	0.999814
AAC74411	mppA	protein coding	1877	293	1391	679	0.0072914	0.999814
AAC74412	ynaI	protein coding	678	209	509	307	-0.178752	0.999814
AAC74413	insH1	protein coding	490	261	458	272	-0.260815	0.999814
AAC74414	ynaJ	protein coding	8678	1625	4209	2434	-0.568582	0.999814
AAC74415	uspE	protein coding	2413	1351	3301	2384	0.388017	0.999814
AAC74416	fnr	protein coding	6503	2542	8539	4208	0.338112	0.999814
AAC74417	ogt	protein coding	1365	214	1603	751	0.643271	0.999814
AAC74418	abgT	protein coding	102	32	63	42	-0.409812	0.999814
AAC74419	abgB	protein coding	90	24	37	30	-0.762289	0.999814
AAC74420	abgA	protein coding	50	24	34	32	-0.28297	0.999814
AAC74421	abgR	protein coding	227	48	167	92	-0.0720447	0.999814
AAC74422	smrA	protein coding	480	178	542	243	0.0996157	0.999814
AAC74423	ydaM	protein coding	439	219	406	329	0.00877301	0.999814
AAC74424	ydaN	protein coding	917	248	823	401	0.015809	0.999814
AAC74425	dbpA	protein coding	510	245	507	312	-0.0655642	0.999814
AAC74426	ttcA	protein coding	2090	655	1883	1192	0.110309	0.999814
AAC74427	intR	protein coding	211	77	129	81	-0.55661	0.999814
AAC74428	ydaQ	protein coding	4	0	2	2	0.218058	0.999814
AAC74429	ydaC	protein coding	16	8	10	4	-0.997816	0.999814
AAC74430	ralR	protein coding	11	4	3	0	-2.54007	0.999814
AAC74431	recT	protein coding	137	45	87	38	-0.665085	0.999814
AAC74432	recE	protein coding	67	46	59	21	-0.844851	0.999814
AAC74433	racC	protein coding	2	2	3	4	0.600125	0.999814
AAC74434	kilR	protein coding	9	2	2	3	-1.0686	0.999814
AAC74435	sieB	protein coding	198	114	84	74	-1.16442	0.617503
AAC74436	ydaF	protein coding	25	11	5	4	-2.12875	0.685302
AAC74437	ydaG	protein coding	23	10	12	1	-1.62955	0.999814
AAC74438	racR	protein coding	4414	821	2936	1644	-0.132379	0.999814
AAC74439	ydaS	protein coding	29	16	17	9	-1.01345	0.999814
AAC74440	ydaT	protein coding	27	14	23	14	-0.337931	0.999814
AAC74441	ydaU	protein coding	80	32	66	46	-0.11187	0.999814
AAC74442	ydaV	protein coding	14	12	12	8	-0.678905	0.999814
AAC74445	trkG	protein coding	1331	509	677	499	-0.732611	0.999814
AAC74447	ynaK	protein coding	36	16	9	8	-1.73077	0.705382
AAC74452	insH1	protein coding	3062	1212	1496	879	-0.980533	0.485264
AAC74454	stfR	protein coding	402	174	296	170	-0.467694	0.999814
AAC74455	tfaR	protein coding	208	77	181	89	-0.218093	0.999814
AAC74456	pinR	protein coding	121	22	82	21	-0.525791	0.999814
AAC74457	ynaE	protein coding	653	104	416	140	-0.430032	0.999814
AAC74458	uspF	protein coding	482	248	424	453	0.148046	0.999814
AAC74459	ompN	protein coding	77	26	60	35	-0.211781	0.999814
AAC74460	pfo	protein coding	1079	713	1233	757	-0.133396	0.999814
AAC74461	hslJ	protein coding	2385	314	1533	844	-0.0556751	0.999814
AAC74462	ldhA	protein coding	894	435	1347	865	0.553991	0.999814
AAC74463	ydbH	protein coding	1860	519	1587	1133	0.190871	0.999814
AAC74464	ynbE	protein coding	36	16	23	26	-0.161025	0.999814
AAC74465	ydbL	protein coding	113	64	110	62	-0.278358	0.999814
AAC74466	feaR	protein coding	294	48	167	83	-0.393853	0.999814
AAC74467	feaB	protein coding	910	227	516	253	-0.597421	0.999814
AAC74468	tynA	protein coding	314	68	203	125	-0.190752	0.999814
AAC74469	paaZ	protein coding	36	17	35	14	-0.332442	0.999814
AAC74470	paaA	protein coding	24	5	18	22	0.547677	0.999814
AAC74471	paaB	protein coding	13	9	7	10	-0.532247	0.999814
AAC74472	paaC	protein coding	19	5	12	17	0.330677	0.999814
AAC74473	paaD	protein coding	9	2	10	7	0.608617	0.999814
AAC74474	paaE	protein coding	49	15	53	23	0.134118	0.999814
AAC74475	paaF	protein coding	21	9	18	12	-0.134273	0.999814
AAC74476	paaG	protein coding	8	6	11	5	-0.103612	0.999814
AAC74477	paaH	protein coding	66	25	68	36	0.0566732	0.999814
AAC74478	paaI	protein coding	12	6	15	8	0.162722	0.999814
AAC74479	paaJ	protein coding	217	126	180	134	-0.335871	0.999814
AAC74480	paaK	protein coding	312	166	255	156	-0.43117	0.999814
AAC74481	paaX	protein coding	232	86	281	177	0.421664	0.999814
AAC74482	paaY	protein coding	163	122	169	165	-0.0139886	0.999814
AAC74484	insD1	protein coding	519	275	492	349	-0.107672	0.999814
AAC74485	insC1	protein coding	145	80	204	87	0.098471	0.999814
AAC74486	insI1	protein coding	787	249	827	503	0.296474	0.999814
AAC74488	ydbC	protein coding	261	113	317	157	0.158141	0.999814
AAC74489	ydbD	protein coding	244	41	119	44	-0.793896	0.999814
AAC74490	ynbA	protein coding	24	5	15	5	-0.598758	0.999814
AAC74491	ynbB	protein coding	13	6	12	8	-0.0752499	0.999814
AAC74492	ynbC	protein coding	178	119	158	94	-0.520985	0.999814
AAC74493	ynbD	protein coding	271	174	259	203	-0.178213	0.999814
AAC74494	azoR	protein coding	1039	536	1505	561	0.109257	0.999814
AAC74495	hrpA	protein coding	3216	1830	3591	2558	0.0707855	0.999814
AAC74496	ydcF	protein coding	2841	649	3126	1866	0.537663	0.999814
AAC74497	aldA	protein coding	385	149	582	405	0.786039	0.999814
AAC74500	cybB	protein coding	1982	288	1336	573	-0.179452	0.999814
AAC74501	ydcA	protein coding	347	202	332	240	-0.156338	0.999814
AAC74502	mokB	protein coding	166	123	142	155	-0.184259	0.999814
AAC74503	trg	protein coding	394	143	261	166	-0.427014	0.999814
AAC74504	ydcI	protein coding	1363	110	638	231	-0.620639	0.999814
AAC74505	ydcJ	protein coding	386	82	258	148	-0.180283	0.999814
AAC74506	opgD	protein coding	2552	729	2263	1541	0.197445	0.999814
AAC74508	ydcH	protein coding	901	803	1214	1338	0.298229	0.999814
AAC74509	rimL	protein coding	684	154	729	390	0.420882	0.999814
AAC74510	ydcK	protein coding	618	181	543	326	0.0754815	0.999814
AAC74511	tehA	protein coding	338	132	480	228	0.42976	0.999814
AAC74512	tehB	protein coding	321	214	450	365	0.368323	0.999814
AAC74513	ydcL	protein coding	2320	959	2325	1660	0.166638	0.999814
AAC74514	insQ	protein coding	3119	1119	2865	1678	-0.00408656	0.999814
AAC74515	ydcO	protein coding	175	58	203	105	0.297479	0.999814
AAC74516	ydcN	protein coding	168	27	152	87	0.365226	0.999814
AAC74517	ydcP	protein coding	1312	447	1391	824	0.244477	0.999814
AAC74518	yncJ	protein coding	460	113	348	235	0.0413299	0.999814
AAC74519	hicA	protein coding	305	103	237	191	0.0283888	0.999814
AAC74520	hicB	protein coding	317	94	358	194	0.358168	0.999814
AAC74521	ydcR	protein coding	651	187	671	315	0.156873	0.999814
AAC74522	ydcS	protein coding	276	80	323	287	0.792063	0.999814
AAC74523	ydcT	protein coding	71	32	61	43	-0.126401	0.999814
AAC74524	ydcU	protein coding	183	63	124	83	-0.325849	0.999814
AAC74525	ydcV	protein coding	24	21	27	29	0.0651666	0.999814
AAC74526	patD	protein coding	463	298	368	300	-0.417222	0.999814
AAC74527	ydcX	protein coding	165	55	123	72	-0.262303	0.999814
AAC74528	ydcY	protein coding	7920	2737	5018	3658	-0.354601	0.999814
AAC74529	ydcZ	protein coding	819	308	857	577	0.251026	0.999814
AAC74530	mnaT	protein coding	2438	474	2189	1039	0.172568	0.999814
AAC74531	curA	protein coding	273	91	261	206	0.318753	0.999814
AAC74532	mcbR	protein coding	645	69	212	86	-1.14706	0.999814
AAC74533	yncD	protein coding	754	287	671	363	-0.143987	0.999814
AAC74534	yncE	protein coding	17779	8824	22015	16447	0.368002	0.999814
AAC74535	ansP	protein coding	292	104	204	116	-0.415734	0.999814
AAC74536	yncG	protein coding	310	70	265	148	0.1245	0.999814
AAC74537	yncH	protein coding	8	3	3	1	-1.61929	0.999814
AAC74539	ydcD	protein coding	150	44	82	44	-0.690663	0.999814
AAC74542	ydcC	protein coding	55	20	38	29	-0.241286	0.999814
AAC74543	pptA	protein coding	387	104	300	216	0.0744174	0.999814
AAC74544	yddH	protein coding	130	38	156	73	0.357187	0.999814
AAC74545	nhoA	protein coding	162	48	165	93	0.23183	0.999814
AAC74546	yddE	protein coding	891	315	920	479	0.09522	0.999814
AAC74547	narV	protein coding	92	63	104	61	-0.195261	0.999814
AAC74548	narW	protein coding	38	23	44	24	-0.0894713	0.999814
AAC74549	narY	protein coding	74	78	82	62	-0.455902	0.999814
AAC74550	narZ	protein coding	224	136	209	155	-0.206653	0.999814
AAC74551	adhP	protein coding	300	236	463	215	-0.0385459	0.999814
AAC74552	maeA	protein coding	3182	1054	2685	1723	-0.00922215	0.999814
AAC74553	sra	protein coding	14883	18038	19840	17441	-0.235712	0.999814
AAC74554	bdm	protein coding	237	19	177	76	0.132351	0.999814
AAC74555	osmC	protein coding	1849	1713	2568	1945	-0.0165851	0.999814
AAC74556	ddpF	protein coding	95	51	93	50	-0.25641	0.999814
AAC74557	ddpD	protein coding	117	56	94	70	-0.226843	0.999814
AAC74558	ddpC	protein coding	96	31	61	47	-0.278937	0.999814
AAC74559	ddpB	protein coding	47	19	36	21	-0.349408	0.999814
AAC74560	ddpA	protein coding	150	34	72	49	-0.580179	0.999814
AAC74561	ddpX	protein coding	28	8	21	8	-0.422475	0.999814
AAC74562	dosP	protein coding	535	200	438	256	-0.200066	0.999814
AAC74563	dosC	protein coding	874	192	692	363	-0.00709868	0.999814
AAC74564	yddW	protein coding	963	183	968	510	0.409575	0.999814
AAC74565	gadC	protein coding	337	280	549	316	0.124695	0.999814
AAC74566	gadB	protein coding	381	246	506	226	-0.0990627	0.999814
AAC74567	pqqL	protein coding	548	185	305	132	-0.878272	0.999814
AAC74568	yddB	protein coding	311	208	212	120	-0.940416	0.985959
AAC74569	yddA	protein coding	678	114	421	188	-0.335867	0.999814
AAC74570	ydeM	protein coding	32	7	15	17	-0.214527	0.999814
AAC74571	ydeN	protein coding	162	36	53	39	-1.06481	0.999814
AAC74572	ydeO	protein coding	51	29	26	8	-1.52716	0.705382
AAC74573	safA	protein coding	3	1	2	0	-1.24187	0.999814
AAC74574	ydeP	protein coding	381	123	326	186	-0.0582644	0.999814
AAC74575	ydeQ	protein coding	52	10	32	18	-0.296989	0.999814
AAC74576	ydeR	protein coding	23	8	13	11	-0.43163	0.999814
AAC74577	ydeS	protein coding	19	5	15	6	-0.28537	0.999814
AAC74580	hipA	protein coding	349	108	376	196	0.240056	0.999814
AAC74581	hipB	protein coding	38	7	42	26	0.614999	0.999814
AAC74584	lsrK	protein coding	197	111	215	163	0.0999281	0.999814
AAC74585	lsrR	protein coding	205	98	270	197	0.4713	0.999814
AAC74586	lsrA	protein coding	92	39	75	73	0.0982605	0.999814
AAC74587	lsrC	protein coding	42	29	56	37	0.131589	0.999814
AAC74588	lsrD	protein coding	45	32	57	39	0.0552912	0.999814
AAC74589	lsrB	protein coding	64	54	57	44	-0.529497	0.999814
AAC74590	lsrF	protein coding	56	29	42	28	-0.463554	0.999814
AAC74591	lsrG	protein coding	14	12	20	21	0.424512	0.999814
AAC74592	tam	protein coding	448	145	443	271	0.197227	0.999814
AAC74593	yneE	protein coding	708	111	375	120	-0.713801	0.999814
AAC74595	yneF	protein coding	507	333	442	368	-0.284805	0.999814
AAC74596	yneG	protein coding	46	18	62	32	0.407048	0.999814
AAC74597	glsB	protein coding	906	177	704	325	-0.0575088	0.999814
AAC74598	sad	protein coding	782	382	838	454	-0.0582032	0.999814
AAC74599	yneJ	protein coding	293	93	278	139	0.014656	0.999814
AAC74600	yneK	protein coding	65	21	46	24	-0.396224	0.999814
AAC74601	ydeA	protein coding	1431	519	1275	532	-0.269166	0.999814
AAC74602	marC	protein coding	1002	449	953	586	-0.0779261	0.999814
AAC74603	marR	protein coding	217	37	211	121	0.451142	0.999814
AAC74604	marA	protein coding	403	90	502	298	0.71654	0.999814
AAC74605	marB	protein coding	142	98	262	262	0.915392	0.999814
AAC74606	eamA	protein coding	977	407	754	441	-0.360568	0.999814
AAC74607	ydeE	protein coding	756	89	603	244	0.100128	0.999814
AAC74608	dgcZ	protein coding	798	113	452	262	-0.233745	0.999814
AAC74609	ydeI	protein coding	429	251	432	404	0.120924	0.999814
AAC74610	ydeJ	protein coding	1042	280	741	482	-0.120952	0.999814
AAC74611	dcp	protein coding	1964	792	2081	1256	0.141715	0.999814
AAC74612	ydfG	protein coding	3882	1164	3717	2328	0.218225	0.999814
AAC74613	rspR	protein coding	1536	471	1195	708	-0.135023	0.999814
AAC74614	ydfZ	protein coding	91	94	141	142	0.283048	0.999814
AAC74615	ydfI	protein coding	431	165	327	195	-0.312276	0.999814
AAC74617	ydfK	protein coding	938	97	438	178	-0.628462	0.999814
AAC74618	pinQ	protein coding	115	17	62	32	-0.422361	0.999814
AAC74619	tfaQ	protein coding	164	73	157	72	-0.249442	0.999814
AAC74620	stfQ	protein coding	34	16	41	21	0.120931	0.999814
AAC74622	ydfO	protein coding	28	16	18	19	-0.397591	0.999814
AAC74623	gnsB	protein coding	10068	2458	6738	3580	-0.292792	0.999814
AAC74624	ynfN	protein coding	10	2	12	1	-0.046864	0.999814
AAC74625	cspI	protein coding	186	34	90	34	-0.831315	0.999814
AAC74626	rzpQ	protein coding	7	3	7	5	0.137555	0.999814
AAC74627	rrrQ	protein coding	19	3	10	1	-1.08508	0.999814
AAC74628	ydfR	protein coding	12	6	5	5	-0.976905	0.999814
AAC74629	essQ	protein coding	12	4	8	6	-0.264033	0.999814
AAC74630	cspB	protein coding	2116	269	877	461	-0.707314	0.999814
AAC74631	cspF	protein coding	59	9	18	10	-1.21847	0.999814
AAC74632	quuQ	protein coding	317	170	263	155	-0.441841	0.999814
AAC74633	ydfU	protein coding	30	14	21	15	-0.435944	0.999814
AAC74634	rem	protein coding	375	265	273	204	-0.695749	0.999814
AAC74635	hokD	protein coding	4559	5742	3112	4470	-0.790577	0.999814
AAC74636	relE	protein coding	1244	1199	1058	1066	-0.525489	0.999814
AAC74637	relB	protein coding	2263	942	1323	1172	-0.443228	0.999814
AAC74638	ydfV	protein coding	27	4	23	8	-0.0130936	0.999814
AAC74639	flxA	protein coding	49	52	53	38	-0.530164	0.999814
AAC74642	dicC	protein coding	8	1	5	5	0.25208	0.999814
AAC74643	dicA	protein coding	6903	1152	3315	1820	-0.567986	0.999814
AAC74644	ydfA	protein coding	22	2	14	7	-0.109246	0.999814
AAC74645	ydfB	protein coding	2	4	3	5	0.073154	0.999814
AAC74646	ydfC	protein coding	88	27	89	58	0.296467	0.999814
AAC74647	dicB	protein coding	25	6	15	3	-0.908382	0.999814
AAC74648	ydfD	protein coding	11	3	7	2	-0.760255	0.999814
AAC74652	rspB	protein coding	1574	742	3585	2488	1.23155	0.139897
AAC74653	rspA	protein coding	1536	1011	5680	5967	1.99614	0.00274215
AAC74654	ynfA	protein coding	331	135	276	141	-0.322243	0.999814
AAC74655	ynfB	protein coding	1790	305	1590	646	0.123571	0.999814
AAC74656	speG	protein coding	875	215	1239	597	0.719283	0.999814
AAC74657	ynfC	protein coding	770	196	652	325	-0.020466	0.999814
AAC74658	ynfD	protein coding	129	134	122	93	-0.671162	0.999814
AAC74659	ynfE	protein coding	59	22	48	21	-0.385506	0.999814
AAC74660	ynfF	protein coding	313	113	183	153	-0.395952	0.999814
AAC74661	ynfG	protein coding	72	17	39	24	-0.507462	0.999814
AAC74662	ynfH	protein coding	627	302	423	307	-0.506117	0.999814
AAC74663	dmsD	protein coding	1026	325	1094	572	0.215053	0.999814
AAC74664	clcB	protein coding	419	142	391	256	0.132935	0.999814
AAC74665	ynfK	protein coding	365	288	663	626	0.712956	0.999814
AAC74666	mlc	protein coding	1097	348	1891	1213	1.04746	0.476798
AAC74667	ynfL	protein coding	167	46	137	68	-0.119618	0.999814
AAC74668	ynfM	protein coding	1607	3057	2983	4789	0.295628	0.999814
AAC74669	asr	protein coding	70	484	2350	558	1.44663	0.999814
AAC74670	ydgD	protein coding	1327	559	1015	770	-0.190142	0.999814
AAC74671	mdtI	protein coding	57	13	51	18	-0.0946218	0.999814
AAC74672	mdtJ	protein coding	185	21	91	33	-0.655978	0.999814
AAC74673	tqsA	protein coding	351	87	324	175	0.166115	0.999814
AAC74674	pntB	protein coding	2094	2268	3278	2516	0.00609636	0.999814
AAC74675	pntA	protein coding	5129	1458	6075	2821	0.359069	0.999814
AAC74676	ydgH	protein coding	1651	782	2663	1170	0.423283	0.999814
AAC74677	ydgI	protein coding	178	54	202	108	0.340013	0.999814
AAC74678	folM	protein coding	198	46	185	97	0.19279	0.999814
AAC74679	ydgC	protein coding	1373	165	905	350	-0.203873	0.999814
AAC74680	rstA	protein coding	3308	372	2360	1103	0.0428025	0.999814
AAC74681	rstB	protein coding	3762	1221	3765	2919	0.393672	0.999814
AAC74682	tus	protein coding	251	123	271	209	0.207804	0.999814
AAC74683	fumC	protein coding	360	189	303	207	-0.299158	0.999814
AAC74684	fumA	protein coding	1358	408	1122	661	-0.0398827	0.999814
AAC74685	manA	protein coding	1077	379	1213	783	0.371232	0.999814
AAC74686	ydgA	protein coding	2794	1381	2956	2295	0.174786	0.999814
AAC74687	uidC	protein coding	119	22	57	21	-0.867122	0.999814
AAC74688	uidB	protein coding	103	40	61	71	-0.144841	0.999814
AAC74689	uidA	protein coding	103	29	101	69	0.33534	0.999814
AAC74690	uidR	protein coding	752	304	612	408	-0.169314	0.999814
AAC74691	hdhA	protein coding	1523	1096	1545	1120	-0.260462	0.999814
AAC74692	malI	protein coding	294	97	444	233	0.691289	0.999814
AAC74693	malX	protein coding	199	49	133	83	-0.202932	0.999814
AAC74694	malY	protein coding	958	292	872	482	0.0471238	0.999814
AAC74695	add	protein coding	269	131	298	322	0.534787	0.999814
AAC74696	ydgJ	protein coding	4065	1046	3741	1524	-0.0245296	0.999814
AAC74697	cnu	protein coding	376	37	304	102	0.0696239	0.999814
AAC74698	ydgK	protein coding	2038	407	1706	647	-0.0707444	0.999814
AAC74699	rsxA	protein coding	1074	103	1095	326	0.360896	0.999814
AAC74700	rsxB	protein coding	708	168	811	360	0.38181	0.999814
AAC74701	rsxC	protein coding	962	525	1483	782	0.359213	0.999814
AAC74702	rsxD	protein coding	439	187	857	411	0.832736	0.999814
AAC74703	rsxG	protein coding	176	119	326	243	0.695482	0.999814
AAC74704	rsxE	protein coding	211	156	305	208	0.187278	0.999814
AAC74705	nth	protein coding	277	193	384	225	0.0707711	0.999814
AAC74706	dtpA	protein coding	727	837	1104	937	-0.019674	0.999814
AAC74707	gstA	protein coding	4020	894	3557	1366	-0.0361503	0.999814
AAC74708	pdxY	protein coding	325	229	242	288	-0.261536	0.999814
AAC74709	tyrS	protein coding	5078	2116	7745	3935	0.527732	0.999814
AAC74710	pdxH	protein coding	1469	344	1414	676	0.184587	0.999814
AAC74711	mliC	protein coding	903	182	783	631	0.478663	0.999814
AAC74712	anmK	protein coding	505	189	475	308	0.0724744	0.999814
AAC74714	slyA	protein coding	2880	1240	2328	1766	-0.126368	0.999814
AAC74715	ydhI	protein coding	61	9	73	35	0.660872	0.999814
AAC74716	ydhJ	protein coding	120	32	143	50	0.23868	0.999814
AAC74717	ydhK	protein coding	200	72	146	102	-0.215056	0.999814
AAC74718	sodC	protein coding	628	297	512	379	-0.20354	0.999814
AAC74720	ydhL	protein coding	346	139	267	210	-0.116163	0.999814
AAC74721	nemR	protein coding	79	18	76	45	0.310736	0.999814
AAC74722	nemA	protein coding	218	96	254	150	0.201735	0.999814
AAC74723	gloA	protein coding	530	251	714	452	0.403891	0.999814
AAC74724	rnt	protein coding	937	128	686	201	-0.235702	0.999814
AAC74725	lhr	protein coding	981	892	835	756	-0.557974	0.999814
AAC74726	grxD	protein coding	3756	1471	3156	2404	0.00123439	0.999814
AAC74727	mepH	protein coding	587	92	467	218	0.0755224	0.999814
AAC74728	sodB	protein coding	579	202	486	304	-0.0706909	0.999814
AAC74729	ydhP	protein coding	604	138	713	271	0.356942	0.999814
AAC74730	purR	protein coding	6079	1025	5663	1961	0.112525	0.999814
AAC74731	ydhB	protein coding	930	475	798	636	-0.132083	0.999814
AAC74733	cfa	protein coding	9917	4174	8860	5138	-0.163248	0.999814
AAC74734	ribC	protein coding	2935	996	2504	1461	-0.0763962	0.999814
AAC74736	ydhQ	protein coding	853	407	1023	547	0.113593	0.999814
AAC74737	ydhR	protein coding	1653	1676	1825	1982	-0.133679	0.999814
AAC74738	ydhS	protein coding	542	222	646	414	0.343093	0.999814
AAC74739	ydhT	protein coding	81	59	73	54	-0.41025	0.999814
AAC74740	ydhU	protein coding	162	41	167	78	0.217333	0.999814
AAC74741	ydhX	protein coding	102	28	75	36	-0.298651	0.999814
AAC74742	ydhW	protein coding	126	68	104	93	-0.134745	0.999814
AAC74743	ydhV	protein coding	72	20	52	44	0.0609699	0.999814
AAC74744	ydhY	protein coding	47	13	30	22	-0.232118	0.999814
AAC74745	ydhZ	protein coding	673	235	473	351	-0.20034	0.999814
AAC74746	pykF	protein coding	3254	2000	4182	2756	0.149581	0.999814
AAC74747	lpp	protein coding	134473	108665	140549	143018	-0.0463545	0.999814
AAC74748	ldtE	protein coding	980	641	983	753	-0.146807	0.999814
AAC74749	sufE	protein coding	1156	752	1322	952	-0.000987135	0.999814
AAC74750	sufS	protein coding	3435	2490	3790	3151	-0.0379456	0.999814
AAC74751	sufD	protein coding	2410	1927	3676	2319	0.125178	0.999814
AAC74752	sufC	protein coding	982	780	1629	1042	0.26399	0.999814
AAC74753	sufB	protein coding	4297	1774	6492	3602	0.578697	0.999814
AAC74754	sufA	protein coding	2125	520	2777	1286	0.583306	0.999814
AAC74755	ydiH	protein coding	1872	2492	2233	1613	-0.655574	0.999814
AAC74756	menI	protein coding	798	1039	895	849	-0.496654	0.999814
AAC74757	ydiJ	protein coding	5153	2391	6026	3137	0.0798122	0.999814
AAC74758	ydiK	protein coding	2249	1107	2822	1891	0.311384	0.999814
AAC74759	ydiL	protein coding	37	15	24	24	-0.185561	0.999814
AAC74760	ydiM	protein coding	47	11	27	12	-0.622545	0.999814
AAC74761	ydiN	protein coding	14	9	10	8	-0.560401	0.999814
AAC74762	ydiB	protein coding	88	19	67	21	-0.351737	0.999814
AAC74763	aroD	protein coding	463	144	617	305	0.510639	0.999814
AAC74764	ydiF	protein coding	20	7	14	11	-0.183847	0.999814
AAC74765	ydiO	protein coding	49	8	34	25	0.123226	0.999814
AAC74766	ydiP	protein coding	230	60	186	86	-0.151396	0.999814
AAC74767	ydiQ	protein coding	17	9	18	9	-0.159301	0.999814
AAC74768	ydiR	protein coding	87	39	76	51	-0.134694	0.999814
AAC74769	ydiS	protein coding	92	35	60	47	-0.330333	0.999814
AAC74770	ydiT	protein coding	7	5	7	3	-0.55348	0.999814
AAC74771	fadK	protein coding	112	42	84	67	-0.103733	0.999814
AAC74772	ppsA	protein coding	4500	2447	8689	3202	0.473264	0.999814
AAC74773	ppsR	protein coding	780	167	842	270	0.175113	0.999814
AAC74774	aroH	protein coding	6186	1190	8424	3677	0.728848	0.999814
AAC74775	ydiE	protein coding	434	152	361	266	0.0342897	0.999814
AAC74776	ydiU	protein coding	2122	860	3069	1800	0.567002	0.999814
AAC74777	ydiV	protein coding	557	147	485	276	0.085147	0.999814
AAC74778	nlpC	protein coding	1611	400	1354	747	0.0500522	0.999814
AAC74779	btuD	protein coding	495	295	543	363	-0.0386824	0.999814
AAC74780	btuE	protein coding	968	299	1127	625	0.39619	0.999814
AAC74781	btuC	protein coding	511	329	546	363	-0.147739	0.999814
AAC74782	ihfA	protein coding	3937	4841	8255	6128	0.265769	0.999814
AAC74783	pheT	protein coding	14557	16476	24447	17166	-0.00861876	0.999814
AAC74784	pheS	protein coding	8794	4025	12665	6562	0.38755	0.999814
AAC74785	pheM	protein coding	685	231	434	291	-0.403937	0.999814
AAC74786	rplT	protein coding	18072	27448	18428	19854	-0.695077	0.999814
AAC74787	rpmI	protein coding	24543	36375	23839	25283	-0.751687	0.999814
AAC74788	infC	protein coding	56709	49602	42777	43875	-0.586773	0.999814
AAC74789	thrS	protein coding	21076	7064	21503	12673	0.197081	0.999814
AAC74792	ydiY	protein coding	777	99	409	206	-0.394679	0.999814
AAC74793	pfkB	protein coding	804	524	1134	639	0.123847	0.999814
AAC74794	ydiZ	protein coding	132	65	190	72	0.156349	0.999814
AAC74795	yniA	protein coding	389	376	594	434	0.0533967	0.999814
AAC74796	yniB	protein coding	2799	947	1952	1187	-0.336437	0.999814
AAC74797	yniC	protein coding	1130	210	825	387	-0.114121	0.999814
AAC74798	ydjM	protein coding	220	80	173	78	-0.40424	0.999814
AAC74799	ydjN	protein coding	9230	3010	11176	6125	0.412214	0.999814
AAC74800	ydjO	protein coding	35	12	20	15	-0.496333	0.999814
AAC74801	cedA	protein coding	679	246	569	424	0.0323994	0.999814
AAC74803	chbG	protein coding	355	151	409	193	0.0641726	0.999814
AAC74804	chbF	protein coding	129	35	92	59	-0.146374	0.999814
AAC74805	chbR	protein coding	469	117	368	205	-0.0493604	0.999814
AAC74806	chbA	protein coding	78	23	58	43	-0.0315751	0.999814
AAC74807	chbC	protein coding	202	142	145	139	-0.505336	0.999814
AAC74808	chbB	protein coding	162	52	112	64	-0.364095	0.999814
AAC74809	osmE	protein coding	2028	1224	2247	2187	0.265117	0.999814
AAC74810	nadE	protein coding	1364	615	1901	868	0.273331	0.999814
AAC74811	cho	protein coding	1723	722	1485	918	-0.16696	0.999814
AAC74812	ves	protein coding	51	26	30	25	-0.636634	0.999814
AAC74813	spy	protein coding	305	126	541	432	1.07796	0.483342
AAC74814	astE	protein coding	63	62	74	67	-0.153392	0.999814
AAC74815	astB	protein coding	116	83	95	68	-0.561409	0.999814
AAC74816	astD	protein coding	153	145	104	119	-0.71156	0.999814
AAC74817	astA	protein coding	50	35	64	30	-0.167299	0.999814
AAC74818	astC	protein coding	133	37	76	57	-0.364303	0.999814
AAC74819	xthA	protein coding	703	112	775	215	0.270403	0.999814
AAC74820	ydjX	protein coding	28	15	33	21	0.137329	0.999814
AAC74821	ydjY	protein coding	29	14	34	20	0.15175	0.999814
AAC74822	ydjZ	protein coding	190	55	124	106	-0.0866754	0.999814
AAC74823	ynjA	protein coding	383	78	423	183	0.386874	0.999814
AAC74824	ynjB	protein coding	515	143	611	379	0.561939	0.999814
AAC74825	ynjC	protein coding	170	137	212	186	0.0924212	0.999814
AAC74826	ynjD	protein coding	166	97	152	96	-0.317933	0.999814
AAC74827	ynjE	protein coding	369	161	287	280	0.0155199	0.999814
AAC74828	ynjF	protein coding	449	177	465	212	-0.0567848	0.999814
AAC74829	nudG	protein coding	271	45	172	101	-0.13325	0.999814
AAC74830	ynjH	protein coding	250	99	184	124	-0.292742	0.999814
AAC74831	gdhA	protein coding	10336	4198	10518	6123	0.0530746	0.999814
AAC74832	ynjI	protein coding	89	28	78	31	-0.229077	0.999814
AAC74833	topB	protein coding	2201	2042	1947	1885	-0.465751	0.999814
AAC74834	selD	protein coding	1583	802	1646	994	-0.0573948	0.999814
AAC74835	ydjA	protein coding	946	179	555	303	-0.341694	0.999814
AAC74836	sppA	protein coding	4551	1276	3678	2475	0.0662579	0.999814
AAC74837	ansA	protein coding	718	140	853	304	0.40997	0.999814
AAC74838	pncA	protein coding	765	368	1019	604	0.328514	0.999814
AAC74839	ydjE	protein coding	74	27	57	39	-0.165591	0.999814
AAC74840	ydjF	protein coding	1000	188	578	299	-0.395258	0.999814
AAC74841	ydjG	protein coding	160	38	88	54	-0.479497	0.999814
AAC74842	ydjH	protein coding	5	1	8	8	1.43594	0.999814
AAC74843	ydjI	protein coding	29	6	21	10	-0.204303	0.999814
AAC74844	ydjJ	protein coding	28	5	14	13	-0.21343	0.999814
AAC74845	ydjK	protein coding	30	14	24	15	-0.336197	0.999814
AAC74846	ydjL	protein coding	13	4	7	5	-0.563287	0.999814
AAC74847	yeaC	protein coding	1305	152	1347	368	0.283465	0.999814
AAC74848	msrB	protein coding	3417	164	1251	525	-0.792161	0.999814
AAC74849	gapA	protein coding	12386	5427	16401	9877	0.400917	0.999814
AAC74850	yeaD	protein coding	195	65	274	147	0.593948	0.999814
AAC74851	yeaE	protein coding	558	238	496	368	0.000116218	0.999814
AAC74852	mipA	protein coding	728	265	1443	670	0.944268	0.754223
AAC74853	yeaG	protein coding	1684	1052	2365	1529	0.249994	0.999814
AAC74854	yeaH	protein coding	580	352	746	390	0.00445648	0.999814
AAC74855	yeaI	protein coding	32	19	21	17	-0.616468	0.999814
AAC74856	yeaJ	protein coding	1984	270	2429	1216	0.799528	0.999814
AAC74857	yeaK	protein coding	1072	397	1183	859	0.395461	0.999814
AAC74858	yoaI	protein coding	19	11	15	11	-0.398766	0.999814
AAC74859	yeaL	protein coding	192	85	222	96	-0.00903258	0.999814
AAC74860	yeaM	protein coding	616	152	504	243	-0.0746095	0.999814
AAC74861	yeaN	protein coding	173	132	108	116	-0.682277	0.999814
AAC74862	yeaO	protein coding	509	247	723	567	0.623434	0.999814
AAC74863	yoaF	protein coding	417	222	298	223	-0.478023	0.999814
AAC74864	yeaP	protein coding	3332	561	2647	1006	-0.0682475	0.999814
AAC74865	yeaQ	protein coding	1692	929	2700	1528	0.450281	0.999814
AAC74866	yoaG	protein coding	408	175	623	513	0.859675	0.967218
AAC74867	yeaR	protein coding	511	94	645	325	0.720161	0.999814
AAC74868	leuE	protein coding	368	67	395	150	0.323974	0.999814
AAC74869	dmlR	protein coding	568	165	535	334	0.2078	0.999814
AAC74870	dmlA	protein coding	188	104	258	124	0.129124	0.999814
AAC74871	yeaV	protein coding	50	17	25	25	-0.451207	0.999814
AAC74872	yeaW	protein coding	41	3	32	15	0.210745	0.999814
AAC74873	yeaX	protein coding	153	142	175	131	-0.29708	0.999814
AAC74874	rnd	protein coding	945	180	1101	497	0.52486	0.999814
AAC74875	fadD	protein coding	356	157	405	242	0.173369	0.999814
AAC74876	yeaY	protein coding	1257	543	1325	1088	0.317463	0.999814
AAC74877	tsaB	protein coding	753	218	827	375	0.223169	0.999814
AAC74878	yoaA	protein coding	1102	385	809	484	-0.295443	0.999814
AAC74879	yoaB	protein coding	987	268	944	473	0.12296	0.999814
AAC74880	yoaC	protein coding	901	470	1052	695	0.151612	0.999814
AAC74881	yoaH	protein coding	571	173	563	264	0.0602434	0.999814
AAC74882	pabB	protein coding	226	80	285	158	0.422164	0.999814
AAC74883	nudL	protein coding	387	198	396	264	-0.0148731	0.999814
AAC74884	sdaA	protein coding	1061	713	1505	1059	0.263373	0.999814
AAC74885	yoaD	protein coding	139	65	147	102	0.134081	0.999814
AAC74886	yoaE	protein coding	1047	798	1036	614	-0.49658	0.999814
AAC74887	manX	protein coding	852	865	3286	2658	1.41758	0.393244
AAC74888	manY	protein coding	557	359	1072	762	0.75015	0.999814
AAC74889	manZ	protein coding	745	531	1847	1033	0.851901	0.999814
AAC74890	yobD	protein coding	87	40	123	65	0.379593	0.999814
AAC74891	mntP	protein coding	186	59	105	72	-0.521337	0.999814
AAC74892	rlmA	protein coding	722	221	740	371	0.15174	0.999814
AAC74893	cspC	protein coding	15910	12644	17347	17313	0.0135166	0.999814
AAC74894	yobF	protein coding	2594	1367	2774	2533	0.272331	0.999814
AAC74895	yebO	protein coding	1174	403	848	555	-0.243174	0.999814
AAC74896	mgrB	protein coding	1382	313	1411	797	0.394711	0.999814
AAC74897	kdgR	protein coding	1406	384	1574	751	0.316677	0.999814
AAC74898	yebQ	protein coding	128	34	92	68	-0.0197301	0.999814
AAC74899	htpX	protein coding	6482	1943	8711	6907	0.8868	0.886462
AAC74900	prc	protein coding	6466	3105	7870	4889	0.231412	0.999814
AAC74901	proQ	protein coding	3252	809	3054	1405	0.0942211	0.999814
AAC74902	msrC	protein coding	4170	856	3983	1676	0.164956	0.999814
AAC74903	yebS	protein coding	940	214	929	488	0.295753	0.999814
AAC74904	yebT	protein coding	1520	1035	1813	1485	0.1201	0.999814
AAC74905	rsmF	protein coding	609	203	685	310	0.169528	0.999814
AAC74906	yebV	protein coding	2791	2197	3711	3820	0.336776	0.999814
AAC74907	yebW	protein coding	377	139	288	227	-0.0702385	0.999814
AAC74908	pphA	protein coding	261	46	209	127	0.200066	0.999814
AAC74909	yebY	protein coding	406	185	539	408	0.546122	0.999814
AAC74910	yebZ	protein coding	1065	341	1450	689	0.50041	0.999814
AAC74911	yobA	protein coding	1192	237	1007	422	-0.00111996	0.999814
AAC74912	holE	protein coding	723	75	335	176	-0.486991	0.999814
AAC74913	yobB	protein coding	319	71	289	161	0.213977	0.999814
AAC74914	exoX	protein coding	1686	375	1691	687	0.174751	0.999814
AAC74915	ptrB	protein coding	639	335	605	414	-0.1283	0.999814
AAC74916	yebE	protein coding	509	171	415	314	0.0533169	0.999814
AAC74917	yebF	protein coding	1145	906	1175	1062	-0.15425	0.999814
AAC74918	yebG	protein coding	1499	736	905	688	-0.645892	0.999814
AAC74919	purT	protein coding	390	116	335	135	-0.215719	0.999814
AAC74920	eda	protein coding	698	692	1030	733	-0.0442025	0.999814
AAC74921	edd	protein coding	416	206	362	234	-0.24565	0.999814
AAC74922	zwf	protein coding	4069	1615	4069	2301	0.0245291	0.999814
AAC74923	yebK	protein coding	583	258	498	417	0.0118491	0.999814
AAC74924	pykA	protein coding	1111	794	1547	937	0.0711525	0.999814
AAC74925	lpxM	protein coding	3908	972	5210	2685	0.670924	0.999814
AAC74926	mepM	protein coding	9489	2680	15120	8491	0.913272	0.801071
AAC74927	znuA	protein coding	39136	5666	46345	26559	0.820417	0.999814
AAC74928	znuC	protein coding	3148	627	3204	2051	0.5429	0.999814
AAC74929	znuB	protein coding	2303	600	3302	1806	0.788738	0.999814
AAC74930	ruvB	protein coding	1602	866	1791	1047	-0.0279005	0.999814
AAC74931	ruvA	protein coding	950	280	846	497	0.0772071	0.999814
AAC74932	yebB	protein coding	72	34	34	27	-0.936394	0.999814
AAC74933	ruvC	protein coding	1091	988	1222	1081	-0.177446	0.999814
AAC74934	yebC	protein coding	1649	1298	2365	1358	-0.0142991	0.999814
AAC74935	nudB	protein coding	3590	3792	3224	3788	-0.401793	0.999814
AAC74936	aspS	protein coding	3891	1675	6270	2576	0.454909	0.999814
AAC74937	yecD	protein coding	455	113	344	157	-0.226267	0.999814
AAC74938	yecE	protein coding	275	102	263	144	-0.0149206	0.999814
AAC74939	yecN	protein coding	1942	674	1413	1094	-0.111452	0.999814
AAC74940	cmoA	protein coding	428	94	624	249	0.705787	0.999814
AAC74941	cmoB	protein coding	1163	471	1594	1091	0.601097	0.999814
AAC74942	torZ	protein coding	309	94	262	171	0.0578107	0.999814
AAC74943	torY	protein coding	30	9	20	18	-0.0586109	0.999814
AAC74944	cutC	protein coding	1187	447	943	769	0.0014557	0.999814
AAC74945	yecM	protein coding	743	170	665	340	0.131907	0.999814
AAC74946	argS	protein coding	5850	1545	6495	3220	0.349071	0.999814
AAC74947	yecT	protein coding	118	13	49	20	-0.83568	0.999814
AAC74948	flhE	protein coding	88	22	66	41	-0.0581705	0.999814
AAC74949	flhA	protein coding	356	178	320	220	-0.160909	0.999814
AAC74950	flhB	protein coding	59	43	40	42	-0.533979	0.999814
AAC74951	cheZ	protein coding	166	71	106	81	-0.457618	0.999814
AAC74952	cheY	protein coding	40	20	27	17	-0.62727	0.999814
AAC74953	cheB	protein coding	26	30	33	23	-0.391633	0.999814
AAC74954	cheR	protein coding	86	48	51	35	-0.843637	0.999814
AAC74955	tap	protein coding	101	97	59	42	-1.33597	0.689956
AAC74956	tar	protein coding	200	146	69	53	-1.78047	0.0455878
AAC74957	cheW	protein coding	69	35	43	19	-0.976605	0.999814
AAC74958	cheA	protein coding	107	81	68	46	-1.02044	0.999814
AAC74959	motB	protein coding	57	27	27	5	-1.67936	0.663166
AAC74960	motA	protein coding	70	67	29	23	-1.74369	0.289981
AAC74961	flhC	protein coding	466	303	163	106	-1.78358	0.0101251
AAC74962	flhD	protein coding	187	82	72	48	-1.30768	0.313699
AAC74963	insB1	protein coding	140	141	147	160	-0.189191	0.999814
AAC74964	insA	protein coding	85	9	49	40	0.0978803	0.999814
AAC74965	uspC	protein coding	896	240	1131	729	0.7016	0.999814
AAC74966	otsA	protein coding	2095	1277	1797	1778	-0.0984303	0.999814
AAC74967	otsB	protein coding	2030	652	1647	1211	0.0554502	0.999814
AAC74970	araG	protein coding	145	68	116	82	-0.257496	0.999814
AAC74971	araF	protein coding	99	44	57	46	-0.592845	0.999814
AAC74972	ftnB	protein coding	473	130	449	231	0.119824	0.999814
AAC74973	yecJ	protein coding	298	46	208	72	-0.276936	0.999814
AAC74974	yecR	protein coding	38	5	24	14	-0.107233	0.999814
AAC74975	ftnA	protein coding	239	80	231	94	-0.112911	0.999814
AAC74976	yecH	protein coding	107	50	84	79	-0.0547474	0.999814
AAC74977	tyrP	protein coding	1365	419	1016	521	-0.296072	0.999814
AAC74978	yecA	protein coding	479	216	606	299	0.183044	0.999814
AAC74979	pgsA	protein coding	2791	884	3524	2027	0.5235	0.999814
AAC74980	uvrC	protein coding	2090	1122	1976	1508	-0.0673601	0.999814
AAC74981	uvrY	protein coding	2408	681	2119	1357	0.147105	0.999814
AAC74982	yecF	protein coding	71	43	81	92	0.45174	0.999814
AAC74983	sdiA	protein coding	864	304	678	426	-0.169645	0.999814
AAC74984	yecC	protein coding	591	757	1115	993	0.21868	0.999814
AAC74985	yecS	protein coding	276	228	574	290	0.39781	0.999814
AAC74986	dcyD	protein coding	877	480	1612	800	0.571745	0.999814
AAC74987	fliY	protein coding	3362	1290	9967	2527	1.18176	0.705382
AAC74988	fliZ	protein coding	108	16	64	37	-0.215854	0.999814
AAC74989	fliA	protein coding	85	69	23	25	-1.94246	0.118712
AAC74990	fliC	protein coding	1557	898	975	730	-0.736228	0.999814
AAC74991	fliD	protein coding	78	36	56	15	-0.947812	0.999814
AAC74992	fliS	protein coding	25	7	29	13	0.295386	0.999814
AAC74993	fliT	protein coding	26	12	27	11	-0.208909	0.999814
AAC74994	amyA	protein coding	751	435	1028	609	0.21722	0.999814
AAC74995	yedD	protein coding	1473	490	1557	941	0.269707	0.999814
AAC74996	yedE	protein coding	332	179	549	250	0.381979	0.999814
AAC74997	yedF	protein coding	44	50	97	77	0.509157	0.999814
AAC74999	yedL	protein coding	287	68	248	88	-0.149545	0.999814
AAC75004	fliE	protein coding	54	15	37	17	-0.43546	0.999814
AAC75005	fliF	protein coding	46	27	24	17	-1.04204	0.999814
AAC75006	fliG	protein coding	52	21	36	35	-0.110236	0.999814
AAC75007	fliH	protein coding	43	12	37	22	0.0450777	0.999814
AAC75008	fliI	protein coding	26	24	19	17	-0.772469	0.999814
AAC75009	fliJ	protein coding	22	3	10	8	-0.381198	0.999814
AAC75010	fliK	protein coding	29	13	37	17	0.172043	0.999814
AAC75011	fliL	protein coding	16	9	14	11	-0.174878	0.999814
AAC75012	fliM	protein coding	71	31	37	32	-0.67059	0.999814
AAC75013	fliN	protein coding	10	9	5	7	-0.895771	0.999814
AAC75014	fliO	protein coding	12	7	6	5	-0.971079	0.999814
AAC75015	fliP	protein coding	29	9	29	10	-0.103762	0.999814
AAC75016	fliQ	protein coding	11	3	8	2	-0.62132	0.999814
AAC75017	fliR	protein coding	41	12	27	11	-0.585989	0.999814
AAC75018	rcsA	protein coding	415	58	468	207	0.586811	0.999814
AAC75019	dsrB	protein coding	293	56	335	167	0.548565	0.999814
AAC75020	yodD	protein coding	935	822	801	1082	-0.149088	0.999814
AAC75021	yedP	protein coding	1026	449	904	591	-0.126587	0.999814
AAC75022	yedQ	protein coding	1101	488	1356	810	0.282683	0.999814
AAC75023	yodC	protein coding	147	98	372	152	0.758683	0.999814
AAC75024	yedI	protein coding	794	416	883	533	0.0133119	0.999814
AAC75025	yedA	protein coding	40	17	65	29	0.536334	0.999814
AAC75026	vsr	protein coding	387	309	367	337	-0.260845	0.999814
AAC75027	dcm	protein coding	1494	536	1368	912	0.083559	0.999814
AAC75028	yedJ	protein coding	805	480	920	547	-0.0653478	0.999814
AAC75029	yedR	protein coding	725	151	582	207	-0.186956	0.999814
AAC75033	hchA	protein coding	1006	780	1460	941	0.0995086	0.999814
AAC75034	yedV	protein coding	776	273	428	329	-0.527329	0.999814
AAC75035	yedW	protein coding	1090	133	511	209	-0.669919	0.999814
AAC75036	hiuH	protein coding	66	12	42	28	-0.106244	0.999814
AAC75037	yedY	protein coding	1188	543	821	808	-0.18122	0.999814
AAC75038	yedZ	protein coding	229	75	210	105	-0.0542139	0.999814
AAC75039	zinT	protein coding	51276	2364	60700	42153	1.24252	0.999814
AAC75040	yodB	protein coding	849	30	437	298	0.055445	0.999814
AAC75041	mtfA	protein coding	1698	505	1372	914	0.0223258	0.999814
AAC75042	yeeJ	protein coding	1582	662	1224	744	-0.333539	0.999814
AAC75045	shiA	protein coding	5663	3309	7304	5049	0.233414	0.999814
AAC75046	amn	protein coding	2213	1344	2026	1180	-0.417084	0.999814
AAC75047	yeeN	protein coding	773	321	631	425	-0.176577	0.999814
AAC75048	yeeO	protein coding	606	130	700	297	0.418112	0.999814
AAC75049	cbl	protein coding	1457	233	2867	448	0.901433	0.999814
AAC75050	nac	protein coding	270	97	202	93	-0.455936	0.999814
AAC75051	ldtA	protein coding	1335	679	1108	839	-0.217573	0.999814
AAC75052	cobT	protein coding	439	302	563	379	0.06635	0.999814
AAC75053	cobS	protein coding	96	37	212	85	0.977796	0.999814
AAC75054	cobU	protein coding	680	275	567	352	-0.186023	0.999814
AAC75055	insH1	protein coding	3471	1439	1654	1082	-0.973396	0.485264
AAC75057	insD1	protein coding	476	245	508	357	0.0797571	0.999814
AAC75062	yeeR	protein coding	245	88	130	94	-0.647688	0.999814
AAC75063	yeeS	protein coding	28	25	26	13	-0.804214	0.999814
AAC75064	yeeT	protein coding	2	1	0	1	-1.6207	0.999814
AAC75065	cbeA	protein coding	4	3	4	1	-0.825738	0.999814
AAC75066	cbtA	protein coding	8	0	7	4	0.617944	0.999814
AAC75068	yeeX	protein coding	8593	2682	5495	4546	-0.175222	0.999814
AAC75069	yeeA	protein coding	285	92	253	170	0.108846	0.999814
AAC75070	sbmC	protein coding	264	101	268	151	0.0693205	0.999814
AAC75071	dacD	protein coding	244	87	185	89	-0.405356	0.999814
AAC75072	sbcB	protein coding	1695	632	1872	984	0.162765	0.999814
AAC75073	yeeD	protein coding	4005	2680	5022	4980	0.369033	0.999814
AAC75074	yeeE	protein coding	3443	828	5034	2321	0.752452	0.999814
AAC75075	plaP	protein coding	414	127	659	263	0.648945	0.999814
AAC75076	yeeY	protein coding	987	527	868	791	-0.0218783	0.999814
AAC75077	yeeZ	protein coding	2207	900	2437	1340	0.129351	0.999814
AAC75078	yefM	protein coding	754	212	470	355	-0.225499	0.999814
AAC75079	hisL	protein coding	5375	1002	2573	1484	-0.587616	0.999814
AAC75080	hisG	protein coding	1795	651	2012	789	0.0269934	0.999814
AAC75081	hisD	protein coding	844	1057	1555	749	-0.241686	0.999814
AAC75082	hisC	protein coding	671	995	1258	646	-0.363409	0.999814
AAC75083	hisB	protein coding	995	1462	1734	932	-0.429491	0.999814
AAC75084	hisH	protein coding	397	755	711	426	-0.613751	0.999814
AAC75085	hisA	protein coding	444	982	819	441	-0.826354	0.999814
AAC75086	hisF	protein coding	717	1377	1035	610	-0.949497	0.999814
AAC75087	hisI	protein coding	1196	2857	1608	1250	-1.1114	0.999814
AAC75088	wzzB	protein coding	10204	1270	6669	3020	-0.134674	0.999814
AAC75089	ugd	protein coding	430	141	340	223	-0.0838666	0.999814
AAC75090	gnd	protein coding	9682	5395	12040	9462	0.320063	0.999814
AAC75091	insH1	protein coding	3111	1242	1479	920	-0.985983	0.483342
AAC75093	wbbK	protein coding	1482	830	1132	887	-0.389042	0.999814
AAC75094	wbbJ	protein coding	763	415	771	476	-0.139389	0.999814
AAC75095	wbbI	protein coding	2378	1151	2105	1517	-0.124056	0.999814
AAC75096	wbbH	protein coding	1204	723	1153	736	-0.276963	0.999814
AAC75097	glf	protein coding	1034	687	1408	790	0.0524322	0.999814
AAC75098	wzxB	protein coding	1647	1010	1428	1153	-0.259287	0.999814
AAC75099	rfbC	protein coding	813	443	745	551	-0.148268	0.999814
AAC75100	rfbA	protein coding	1217	721	1365	1014	0.0762102	0.999814
AAC75101	rfbD	protein coding	1975	792	2336	1417	0.307925	0.999814
AAC75102	rfbB	protein coding	3606	1042	3854	2069	0.293005	0.999814
AAC75103	wcaN	protein coding	6788	1473	5595	2832	0.0374713	0.999814
AAC75104	wcaM	protein coding	259	63	163	94	-0.334855	0.999814
AAC75105	wcaL	protein coding	63	29	87	35	0.1863	0.999814
AAC75106	wcaK	protein coding	46	17	46	21	-0.0593479	0.999814
AAC75107	wzxC	protein coding	23	26	34	21	-0.23032	0.999814
AAC75108	wcaJ	protein coding	43	30	32	17	-0.866649	0.999814
AAC75109	cpsG	protein coding	57	34	56	39	-0.153033	0.999814
AAC75110	cpsB	protein coding	87	48	108	62	0.108326	0.999814
AAC75111	wcaI	protein coding	53	34	35	39	-0.406873	0.999814
AAC75112	wcaH	protein coding	18	16	15	8	-0.90565	0.999814
AAC75113	wcaG	protein coding	21	12	29	17	0.265318	0.999814
AAC75114	gmd	protein coding	33	12	22	19	-0.200135	0.999814
AAC75115	wcaF	protein coding	7	6	4	1	-1.75156	0.999814
AAC75116	wcaE	protein coding	18	11	24	15	0.207162	0.999814
AAC75117	wcaD	protein coding	29	9	25	14	-0.0499477	0.999814
AAC75118	wcaC	protein coding	27	19	39	23	0.160671	0.999814
AAC75119	wcaB	protein coding	5	7	5	4	-0.800686	0.999814
AAC75120	wcaA	protein coding	38	9	32	25	0.287221	0.999814
AAC75121	wzc	protein coding	68	22	68	44	0.24266	0.999814
AAC75122	wzb	protein coding	4	3	3	4	-0.174013	0.999814
AAC75123	wza	protein coding	34	5	29	14	0.166473	0.999814
AAC75124	yegH	protein coding	1304	833	1312	936	-0.177053	0.999814
AAC75125	asmA	protein coding	4244	2137	4342	3162	0.0615036	0.999814
AAC75126	dcd	protein coding	2234	1188	2168	1463	-0.116079	0.999814
AAC75127	udk	protein coding	1128	239	1055	508	0.197583	0.999814
AAC75128	yegE	protein coding	2110	727	1961	1105	0.0131469	0.999814
AAC75129	alkA	protein coding	397	233	534	316	0.182315	0.999814
AAC75130	yegD	protein coding	287	173	345	204	-0.00130158	0.999814
AAC75131	yegI	protein coding	272	120	221	144	-0.250907	0.999814
AAC75132	yegJ	protein coding	48	11	46	16	-0.00731329	0.999814
AAC75133	yegK	protein coding	44	12	32	17	-0.256264	0.999814
AAC75134	yegL	protein coding	313	141	213	198	-0.243006	0.999814
AAC75135	mdtA	protein coding	303	51	394	148	0.625891	0.999814
AAC75136	mdtB	protein coding	369	230	418	373	0.1975	0.999814
AAC75137	mdtC	protein coding	486	386	579	423	-0.112258	0.999814
AAC75138	iceT	protein coding	178	137	207	175	0.00417687	0.999814
AAC75139	baeS	protein coding	284	167	321	245	0.118514	0.999814
AAC75140	baeR	protein coding	622	220	686	400	0.265174	0.999814
AAC75141	yegP	protein coding	616	735	732	791	-0.202288	0.999814
AAC75142	yegQ	protein coding	2538	850	2752	1294	0.137408	0.999814
AAC75143	ogrK	protein coding	28	25	45	29	0.155847	0.999814
AAC75146	yegR	protein coding	80	25	49	30	-0.480559	0.999814
AAC75147	yegS	protein coding	651	192	495	334	-0.0532063	0.999814
AAC75149	insE1	protein coding	214	37	145	88	-0.0365137	0.999814
AAC75150	insF1	protein coding	490	143	428	266	0.0924924	0.999814
AAC75152	gatD	protein coding	171	93	450	280	1.25364	0.26539
AAC75154	gatB	protein coding	87	66	159	163	0.842332	0.999814
AAC75155	gatA	protein coding	341	403	664	682	0.477085	0.999814
AAC75156	gatZ	protein coding	3259	4399	7102	6809	0.429847	0.999814
AAC75157	gatY	protein coding	7351	14411	19537	27023	0.626368	0.999814
AAC75158	fbaB	protein coding	1122	728	1949	1100	0.428546	0.999814
AAC75159	yegT	protein coding	90	31	106	70	0.457908	0.999814
AAC75160	yegU	protein coding	61	47	55	66	-0.0498444	0.999814
AAC75161	yegV	protein coding	95	75	120	87	-0.014128	0.999814
AAC75162	yegW	protein coding	315	103	322	153	0.0724483	0.999814
AAC75163	yegX	protein coding	145	47	127	88	0.105513	0.999814
AAC75164	thiD	protein coding	93	39	67	41	-0.431099	0.999814
AAC75165	thiM	protein coding	224	64	136	71	-0.540077	0.999814
AAC75166	rcnR	protein coding	118	35	52	27	-1.02852	0.999814
AAC75167	rcnA	protein coding	199	46	150	83	-0.0790247	0.999814
AAC75168	rcnB	protein coding	2069	379	1485	701	-0.126926	0.999814
AAC75169	yehA	protein coding	129	55	54	54	-0.847323	0.999814
AAC75170	yehB	protein coding	143	29	64	47	-0.572874	0.999814
AAC75171	yehC	protein coding	4	4	4	4	-0.268921	0.999814
AAC75172	yehD	protein coding	4	2	3	4	0.136692	0.999814
AAC75173	yehE	protein coding	606	200	463	258	-0.250222	0.999814
AAC75174	mrp	protein coding	2142	781	2530	1427	0.3218	0.999814
AAC75175	metG	protein coding	4170	1438	6294	2437	0.482799	0.999814
AAC75179	yehI	protein coding	291	80	237	147	0.0216308	0.999814
AAC75180	yehL	protein coding	37	10	14	15	-0.673387	0.999814
AAC75181	yehM	protein coding	128	45	75	61	-0.403243	0.999814
AAC75182	yehP	protein coding	22	8	27	15	0.362761	0.999814
AAC75184	yehR	protein coding	70	40	43	35	-0.682077	0.999814
AAC75185	yehS	protein coding	399	188	466	305	0.226342	0.999814
AAC75186	yehT	protein coding	353	90	286	152	-0.0474324	0.999814
AAC75187	yehU	protein coding	427	227	413	364	0.0917594	0.999814
AAC75188	mlrA	protein coding	540	138	385	244	-0.110673	0.999814
AAC75189	yehW	protein coding	119	152	151	149	-0.254172	0.999814
AAC75190	yehX	protein coding	88	70	126	86	0.116069	0.999814
AAC75191	yehY	protein coding	215	99	313	201	0.549215	0.999814
AAC75192	osmF	protein coding	722	219	652	503	0.280914	0.999814
AAC75193	bglX	protein coding	1819	589	1886	1201	0.296531	0.999814
AAC75194	dld	protein coding	3557	2397	5044	3378	0.222023	0.999814
AAC75195	pbpG	protein coding	1958	776	1915	978	-0.0737034	0.999814
AAC75196	yohC	protein coding	425	310	608	380	0.116773	0.999814
AAC75197	yohD	protein coding	325	155	345	213	0.0380101	0.999814
AAC75198	yohF	protein coding	144	88	166	93	-0.104349	0.999814
AAC75201	dusC	protein coding	250	67	227	120	0.0839125	0.999814
AAC75202	yohJ	protein coding	454	134	389	171	-0.16525	0.999814
AAC75203	yohK	protein coding	391	286	360	335	-0.209905	0.999814
AAC75204	cdd	protein coding	712	741	1486	1595	0.748781	0.999814
AAC75205	sanA	protein coding	809	107	498	232	-0.230107	0.999814
AAC75206	yeiS	protein coding	78	24	60	51	0.100638	0.999814
AAC75207	preT	protein coding	27	9	32	13	0.181156	0.999814
AAC75208	preA	protein coding	99	61	98	60	-0.266792	0.999814
AAC75209	mglC	protein coding	171	81	99	82	-0.610273	0.999814
AAC75210	mglA	protein coding	69	12	60	24	0.0454612	0.999814
AAC75211	mglB	protein coding	284	40	295	117	0.399667	0.999814
AAC75212	galS	protein coding	221	61	274	209	0.777067	0.999814
AAC75213	yeiB	protein coding	1679	342	2982	1169	1.02237	0.976316
AAC75214	folE	protein coding	4219	528	6448	1620	0.792559	0.999814
AAC75215	yeiG	protein coding	569	556	507	369	-0.739569	0.999814
AAC75216	cirA	protein coding	8467	2764	11392	5746	0.509365	0.999814
AAC75217	lysP	protein coding	1182	475	1527	900	0.413615	0.999814
AAC75218	yeiE	protein coding	627	355	808	659	0.38994	0.999814
AAC75219	yeiH	protein coding	833	296	1177	606	0.536928	0.999814
AAC75220	nfo	protein coding	620	323	761	492	0.209669	0.999814
AAC75221	yeiI	protein coding	666	498	608	481	-0.378223	0.999814
AAC75222	nupX	protein coding	90	57	55	54	-0.622306	0.999814
AAC75223	rihB	protein coding	18	12	28	15	0.258959	0.999814
AAC75224	yeiL	protein coding	70	25	56	40	-0.0665319	0.999814
AAC75225	psuT	protein coding	267	134	214	154	-0.294429	0.999814
AAC75226	psuG	protein coding	12	5	10	5	-0.339822	0.999814
AAC75227	psuK	protein coding	10	6	12	6	-0.0670967	0.999814
AAC75228	fruA	protein coding	709	494	845	717	0.128252	0.999814
AAC75229	fruK	protein coding	159	248	264	487	0.517968	0.999814
AAC75230	fruB	protein coding	385	1064	1134	2978	1.04714	0.999814
AAC75231	setB	protein coding	184	69	151	114	-0.0142399	0.999814
AAC75232	yeiP	protein coding	824	179	884	376	0.308024	0.999814
AAC75233	yeiQ	protein coding	715	136	830	420	0.58933	0.999814
AAC75234	yeiR	protein coding	524	74	598	209	0.47356	0.999814
AAC75235	lpxT	protein coding	295	49	326	182	0.632891	0.999814
AAC75236	mepS	protein coding	2699	704	3398	2080	0.678125	0.999814
AAC75237	rtn	protein coding	715	160	504	262	-0.190598	0.999814
AAC75238	yejA	protein coding	1579	459	1192	894	0.0278137	0.999814
AAC75239	yejB	protein coding	242	122	240	167	-0.01537	0.999814
AAC75240	yejE	protein coding	114	57	146	69	0.103569	0.999814
AAC75241	yejF	protein coding	345	219	299	240	-0.29162	0.999814
AAC75242	yejG	protein coding	1179	135	610	305	-0.38699	0.999814
AAC75243	bcr	protein coding	1139	662	1500	1013	0.251845	0.999814
AAC75244	rsuA	protein coding	2629	381	2165	995	0.151868	0.999814
AAC75245	yejH	protein coding	547	213	630	357	0.243197	0.999814
AAC75246	rplY	protein coding	2009	1659	3572	1426	0.0238249	0.999814
AAC75247	yejK	protein coding	1182	306	1066	513	0.0401982	0.999814
AAC75248	yejL	protein coding	596	118	464	251	0.0369995	0.999814
AAC75249	yejM	protein coding	5102	1700	5372	3665	0.351657	0.999814
AAC75252	insH1	protein coding	3396	1383	1659	1001	-0.982522	0.483342
AAC75253	narP	protein coding	540	225	528	306	-0.0253673	0.999814
AAC75254	ccmH	protein coding	477	679	528	468	-0.671522	0.999814
AAC75255	dsbE	protein coding	139	142	143	136	-0.35219	0.999814
AAC75256	ccmF	protein coding	258	184	341	212	0.022602	0.999814
AAC75257	ccmE	protein coding	80	71	95	78	-0.117365	0.999814
[truncated: 2,546 more rows]

## Sheet: ΔmazF vs WT
Gene			Number of Reads				Differential Expression Analysis
Transcript	Name	Type	WT[1]	WT[2]	ΔmazF[1]	ΔmazF[2]	log2(Fold Change)	Adjusted P-value
AAC73112	thrL	protein coding	64538	13409	17066	20481	-0.856781	0.765297
AAC73113	thrA	protein coding	784	329	492	514	-0.135744	0.998893
AAC73114	thrB	protein coding	666	481	565	662	-0.0656788	0.998893
AAC73115	thrC	protein coding	857	458	666	653	-0.0562084	0.998893
AAC73116	yaaX	protein coding	201	57	131	199	0.451122	0.998893
AAC73117	yaaA	protein coding	1184	270	515	698	-0.0962835	0.998893
AAC73118	yaaJ	protein coding	184	63	80	86	-0.51002	0.998893
AAC73119	talB	protein coding	9584	3774	8498	7858	0.327108	0.998893
AAC73120	mog	protein coding	590	214	542	425	0.331842	0.998893
AAC73121	satP	protein coding	253	178	176	261	-0.140444	0.998893
AAC73122	yaaW	protein coding	129	49	70	78	-0.232357	0.998893
AAC73124	yaaI	protein coding	16	2	2	4	-1.37143	0.998893
AAC73125	dnaK	protein coding	22579	18396	32165	43007	0.664637	0.998893
AAC73126	dnaJ	protein coding	2229	1330	2349	2867	0.444684	0.998893
AAC73127	insL1	protein coding	1219	422	700	803	-0.064824	0.998893
AAC73129	mokC	protein coding	62	37	37	54	-0.216303	0.998893
AAC73130	nhaA	protein coding	1163	550	849	990	0.0710961	0.998893
AAC73131	nhaR	protein coding	619	198	347	335	-0.169805	0.998893
AAC73132	insB1	protein coding	80	83	35	80	-0.788777	0.998893
AAC73133	insA	protein coding	65	26	32	26	-0.617998	0.998893
AAC73134	rpsT	protein coding	11748	2642	3403	4758	-0.648021	0.998893
AAC73135	yaaY	protein coding	58	41	50	58	-0.00655765	0.998893
AAC73136	ribF	protein coding	2927	974	1706	1972	-0.0114036	0.998893
AAC73137	ileS	protein coding	14958	7636	15981	18780	0.565079	0.998893
AAC73138	lspA	protein coding	1900	1639	2060	2795	0.22797	0.998893
AAC73139	fkpB	protein coding	681	402	522	646	0.00705476	0.998893
AAC73140	ispH	protein coding	1520	832	1243	1390	0.0878012	0.998893
AAC73141	rihC	protein coding	35	14	31	40	0.548984	0.998893
AAC73142	dapB	protein coding	1042	578	979	938	0.17142	0.998893
AAC73143	carA	protein coding	288	31	106	52	-0.663935	0.998893
AAC73144	carB	protein coding	1142	336	1216	855	0.616815	0.998893
AAC73145	caiF	protein coding	117	66	112	111	0.216737	0.998893
AAC73146	caiE	protein coding	64	36	50	58	0.0421793	0.998893
AAC73147	caiD	protein coding	8	5	7	3	-0.428797	0.998893
AAC73148	caiC	protein coding	175	117	106	122	-0.48679	0.998893
AAC73149	caiB	protein coding	62	33	40	41	-0.279397	0.998893
AAC73150	caiA	protein coding	336	125	183	230	-0.122769	0.998893
AAC73151	caiT	protein coding	71	21	22	28	-0.792962	0.998893
AAC73152	fixA	protein coding	46	18	14	23	-0.778565	0.998893
AAC73153	fixB	protein coding	14	9	9	7	-0.601475	0.998893
AAC73154	fixC	protein coding	17	6	10	14	0.0980692	0.998893
AAC73155	fixX	protein coding	2	4	3	2	-0.571126	0.998893
AAC73156	yaaU	protein coding	51	21	36	43	0.144296	0.998893
AAC73157	kefF	protein coding	297	32	106	137	-0.131749	0.998893
AAC73158	kefC	protein coding	495	273	588	605	0.564218	0.998893
AAC73159	folA	protein coding	554	130	289	336	0.0314817	0.998893
AAC73160	apaH	protein coding	921	434	624	599	-0.16882	0.998893
AAC73161	apaG	protein coding	622	407	514	723	0.12551	0.998893
AAC73162	rsmA	protein coding	1238	663	828	1154	-0.0180558	0.998893
AAC73163	pdxA	protein coding	445	429	460	572	-0.0146601	0.998893
AAC73164	surA	protein coding	7009	9446	8264	10475	-0.171248	0.998893
AAC73165	lptD	protein coding	16905	4817	11275	14200	0.343414	0.998893
AAC73166	djlA	protein coding	1729	924	1850	1849	0.417176	0.998893
AAC73169	rluA	protein coding	575	602	616	841	0.0227477	0.998893
AAC73170	rapA	protein coding	1376	511	957	1227	0.247441	0.998893
AAC73171	polB	protein coding	1673	803	1003	1417	-0.078141	0.998893
AAC73172	araD	protein coding	29	5	4	11	-1.0179	0.998893
AAC73173	araA	protein coding	65	19	0	0	-7.73448	0.000270126
AAC73174	araB	protein coding	87	25	0	0	-8.1439	5.62813e-05
AAC73175	araC	protein coding	548	319	474	607	0.219761	0.998893
AAC73176	yabI	protein coding	852	353	450	519	-0.305201	0.998893
AAC73177	thiQ	protein coding	39	20	28	34	0.0291775	0.998893
AAC73178	thiP	protein coding	62	25	40	54	0.122207	0.998893
AAC73179	thiB	protein coding	103	25	26	37	-0.892242	0.97694
AAC73180	sgrR	protein coding	358	183	331	435	0.443455	0.998893
AAC73182	leuD	protein coding	4745	7094	9692	9573	0.327154	0.998893
AAC73183	leuC	protein coding	6319	12689	12929	14174	0.0567638	0.998893
AAC73184	leuB	protein coding	7441	8615	15834	17293	0.736746	0.998893
AAC73185	leuA	protein coding	15984	4281	16875	15174	0.807532	0.757826
AAC73186	leuL	protein coding	8620	913	1518	2048	-1.0938	0.765297
AAC73187	leuO	protein coding	299	183	215	193	-0.335976	0.998893
AAC73188	ilvI	protein coding	3470	1009	2237	2700	0.24977	0.998893
AAC73189	ilvH	protein coding	827	779	1436	1517	0.636755	0.998893
AAC73191	cra	protein coding	2089	825	1048	1380	-0.245919	0.998893
AAC73192	mraZ	protein coding	6518	2500	6399	6902	0.596187	0.966165
AAC73193	rsmH	protein coding	3146	1265	4317	3711	0.896031	0.523236
AAC73194	ftsL	protein coding	863	553	1582	1512	1.01136	0.471868
AAC73195	ftsI	protein coding	14891	8502	18383	17626	0.540148	0.998893
AAC73196	murE	protein coding	2731	1760	3877	3421	0.584388	0.998893
AAC73197	murF	protein coding	1677	1320	2991	2514	0.700567	0.992555
AAC73198	mraY	protein coding	1086	891	2270	2180	0.975347	0.645721
AAC73199	murD	protein coding	1355	1365	2591	2380	0.612915	0.998893
AAC73200	ftsW	protein coding	1610	973	2389	2071	0.693645	0.935372
AAC73201	murG	protein coding	1541	996	2256	1959	0.616747	0.998893
AAC73202	murC	protein coding	1842	1369	2691	2663	0.571284	0.998893
AAC73203	ddlB	protein coding	4002	2593	4650	4857	0.401607	0.998893
AAC73204	ftsQ	protein coding	2311	1832	2586	2654	0.150217	0.998893
AAC73205	ftsA	protein coding	5425	3979	6283	5904	0.213457	0.998893
AAC73206	ftsZ	protein coding	5299	4180	6582	6101	0.237203	0.998893
AAC73207	lpxC	protein coding	34707	30156	31304	48592	0.0627927	0.998893
AAC73208	secM	protein coding	2079	845	1536	1606	0.123304	0.998893
AAC73209	secA	protein coding	6228	4903	4931	6637	-0.144468	0.998893
AAC73210	mutT	protein coding	80	66	55	59	-0.538519	0.998893
AAC73212	yacG	protein coding	333	195	392	343	0.396285	0.998893
AAC73213	zapD	protein coding	768	224	460	486	0.0436179	0.998893
AAC73214	coaE	protein coding	1495	404	570	704	-0.44902	0.998893
AAC73215	guaC	protein coding	1832	448	1564	1154	0.43102	0.998893
AAC73217	hofC	protein coding	304	162	137	203	-0.530307	0.998893
AAC73218	hofB	protein coding	210	85	118	167	-0.042587	0.998893
AAC73219	ppdD	protein coding	2	3	3	2	-0.239749	0.998893
AAC73220	nadC	protein coding	1547	345	682	752	-0.218869	0.998893
AAC73221	ampD	protein coding	508	136	249	312	-0.0741119	0.998893
AAC73222	ampE	protein coding	519	285	615	703	0.6382	0.969352
AAC73223	aroP	protein coding	7644	4401	8754	9871	0.536429	0.998893
AAC73224	pdhR	protein coding	1800	328	773	592	-0.394923	0.998893
AAC73225	aceE	protein coding	10596	6589	12403	12046	0.398798	0.998893
AAC73226	aceF	protein coding	6294	7319	9402	8719	0.111077	0.998893
AAC73227	lpd	protein coding	13525	4210	5647	6299	-0.475394	0.998893
AAC73228	yacH	protein coding	147	54	94	98	-0.0204553	0.998893
AAC73229	acnB	protein coding	15273	6121	9875	10755	-0.0305468	0.998893
AAC73230	yacL	protein coding	212	120	252	206	0.398793	0.998893
AAC73231	speD	protein coding	813	807	931	918	-0.0640221	0.998893
AAC73232	speE	protein coding	1865	775	1229	1294	-0.0528195	0.998893
AAC73233	yacC	protein coding	2585	444	680	999	-0.622321	0.998893
AAC73234	cueO	protein coding	371	156	312	319	0.270531	0.998893
AAC73235	gcd	protein coding	5084	1644	3331	4272	0.253418	0.998893
AAC73236	hpt	protein coding	1922	893	1178	1548	-0.0781692	0.998893
AAC73237	can	protein coding	17483	1260	4262	4389	-0.723847	0.998893
AAC73238	yadG	protein coding	638	214	343	400	-0.128437	0.998893
AAC73239	yadH	protein coding	422	370	585	537	0.291909	0.998893
AAC73240	yadI	protein coding	124	133	204	200	0.388261	0.998893
AAC73241	yadE	protein coding	341	143	249	232	0.00665276	0.998893
AAC73242	panD	protein coding	6852	1462	4328	4596	0.297956	0.998893
AAC73243	yadD	protein coding	218	73	95	126	-0.336128	0.998893
AAC73244	panC	protein coding	1842	1274	1678	1956	0.070594	0.998893
AAC73245	panB	protein coding	3489	1129	1807	2152	-0.141968	0.998893
AAC73246	yadC	protein coding	177	25	38	42	-1.07847	0.85354
AAC73247	yadK	protein coding	44	7	11	17	-0.670968	0.998893
AAC73248	yadL	protein coding	36	5	8	9	-1.04568	0.998893
AAC73249	yadM	protein coding	61	34	9	19	-1.84994	0.229363
AAC73250	htrE	protein coding	146	37	44	49	-0.842843	0.957439
AAC73251	yadV	protein coding	18	2	3	4	-1.27522	0.998893
AAC73252	yadN	protein coding	10	3	0	2	-2.65271	0.966165
AAC73253	folK	protein coding	329	98	276	157	0.151961	0.998893
AAC73254	pcnB	protein coding	3211	717	1859	1583	0.00389266	0.998893
AAC73255	gluQ	protein coding	192	49	117	141	0.228971	0.998893
AAC73256	dksA	protein coding	6931	2385	4974	6050	0.30463	0.998893
AAC73257	sfsA	protein coding	914	649	877	1222	0.258687	0.998893
AAC73258	ligT	protein coding	333	82	76	126	-0.906593	0.802197
AAC73259	hrpB	protein coding	2212	1096	1702	2031	0.127106	0.998893
AAC73260	mrcB	protein coding	5231	2829	5230	6325	0.443889	0.998893
AAC73261	fhuA	protein coding	28800	11294	21097	26439	0.267439	0.998893
AAC73262	fhuC	protein coding	1334	1280	1193	1630	-0.149917	0.998893
AAC73263	fhuD	protein coding	1222	624	725	861	-0.274899	0.998893
AAC73264	fhuB	protein coding	1182	1027	1615	1487	0.278485	0.998893
AAC73265	hemL	protein coding	1940	1654	2198	2980	0.302312	0.998893
AAC73266	clcA	protein coding	1371	653	1398	1412	0.446504	0.998893
AAC73267	erpA	protein coding	4598	2959	3471	4193	-0.11055	0.998893
AAC73268	yadS	protein coding	178	72	136	130	0.113886	0.998893
AAC73269	btuF	protein coding	128	69	104	83	-0.122859	0.998893
AAC73270	mtn	protein coding	1553	742	1028	1394	0.0359415	0.998893
AAC73271	dgt	protein coding	668	221	454	565	0.266836	0.998893
AAC73272	degP	protein coding	1331	631	1173	1213	0.25575	0.998893
AAC73273	cdaR	protein coding	146	106	102	132	-0.265448	0.998893
AAC73274	yaeH	protein coding	1368	879	1338	1600	0.258167	0.998893
AAC73275	yaeI	protein coding	93	77	77	108	-0.0743206	0.998893
AAC73277	dapD	protein coding	4098	2677	3318	4431	0.0535151	0.998893
AAC73278	glnD	protein coding	915	657	1088	1225	0.396984	0.998893
AAC73279	map	protein coding	5803	2487	3388	4838	-0.0224135	0.998893
AAC73280	rpsB	protein coding	16979	14192	15635	18754	-0.0719158	0.998893
AAC73281	tsf	protein coding	7780	6592	12003	10856	0.465189	0.998893
AAC73282	pyrH	protein coding	985	684	1048	1060	0.192145	0.998893
AAC73283	frr	protein coding	12237	5713	6568	9653	-0.185151	0.998893
AAC73284	dxr	protein coding	2954	2792	2762	4076	-0.00984809	0.998893
AAC73285	ispU	protein coding	1953	307	776	760	-0.291389	0.998893
AAC73286	cdsA	protein coding	1324	573	1349	1318	0.495425	0.998893
AAC73287	rseP	protein coding	4527	1750	3241	3884	0.210976	0.998893
AAC73288	bamA	protein coding	9731	6388	9486	10695	0.190082	0.998893
AAC73289	skp	protein coding	3300	2223	2812	3114	-0.0394315	0.998893
AAC73290	lpxD	protein coding	7474	5245	5329	7190	-0.186677	0.998893
AAC73291	fabZ	protein coding	2638	1122	1635	2188	0.0181995	0.998893
AAC73292	lpxA	protein coding	2511	2290	2496	3190	0.00113416	0.999305
AAC73293	lpxB	protein coding	2070	1230	1533	1848	-0.0698213	0.998893
AAC73294	rnhB	protein coding	644	357	446	498	-0.161971	0.998893
AAC73295	dnaE	protein coding	5313	2327	2978	3402	-0.267373	0.998893
AAC73296	accA	protein coding	3780	956	1443	1716	-0.436889	0.998893
AAC73297	ldcC	protein coding	477	228	427	452	0.289385	0.998893
AAC73298	yaeR	protein coding	566	129	183	298	-0.376752	0.998893
AAC73299	tilS	protein coding	1522	455	1111	1086	0.262968	0.998893
AAC73300	rof	protein coding	566	387	533	755	0.280625	0.998893
AAC73301	yaeQ	protein coding	555	118	181	273	-0.394127	0.998893
AAC73302	arfB	protein coding	388	121	211	275	0.0155982	0.998893
AAC73303	nlpE	protein coding	2332	1195	1660	2350	0.119321	0.998893
AAC73304	yaeF	protein coding	395	201	241	271	-0.269251	0.998893
AAC73305	proS	protein coding	4716	1778	5220	5314	0.741236	0.75052
AAC73306	tsaA	protein coding	490	183	303	271	-0.178844	0.998893
AAC73307	rcsF	protein coding	270	50	87	103	-0.543942	0.998893
AAC73308	metQ	protein coding	9852	5464	18066	14110	1.00773	0.471868
AAC73309	metI	protein coding	2063	770	4098	2747	1.3384	0.111495
AAC73310	metN	protein coding	3754	495	2497	1475	0.227589	0.998893
AAC73311	gmhB	protein coding	343	146	318	292	0.33108	0.998893
AAC73312	dkgB	protein coding	224	87	134	161	-0.0506437	0.998893
AAC73313	yafC	protein coding	353	170	271	281	0.0482907	0.998893
AAC73314	yafD	protein coding	5973	1668	2636	3592	-0.180029	0.998893
AAC73315	yafE	protein coding	721	423	461	603	-0.20735	0.998893
AAC73316	mltD	protein coding	6265	1503	3252	3655	-0.00551548	0.998893
AAC73317	gloB	protein coding	356	134	248	223	-0.00926384	0.998893
AAC73318	yafS	protein coding	681	188	397	391	-0.0116896	0.998893
AAC73319	rnhA	protein coding	1086	253	559	587	-0.0531093	0.998893
AAC73320	dnaQ	protein coding	3441	891	1802	2136	0.00365369	0.998893
AAC73321	yafT	protein coding	65	18	14	25	-0.999219	0.97694
AAC73323	yafV	protein coding	1398	490	1260	1236	0.468641	0.998893
AAC73324	ivy	protein coding	2851	1084	4549	2964	0.994594	0.505821
AAC73325	fadE	protein coding	606	288	497	669	0.344532	0.998893
AAC73326	gmhA	protein coding	3311	1202	2023	2768	0.1267	0.998893
AAC73327	yafJ	protein coding	1783	619	1253	1317	0.163081	0.998893
AAC73328	yafK	protein coding	8186	1271	2492	3455	-0.415072	0.998893
AAC73329	yafQ	protein coding	661	382	433	482	-0.279198	0.998893
AAC73330	dinJ	protein coding	2258	518	703	962	-0.572627	0.998893
AAC73331	yafL	protein coding	153	49	93	122	0.160532	0.998893
AAC73332	rayT	protein coding	155	61	106	140	0.205238	0.998893
AAC73335	dinB	protein coding	484	279	337	439	-0.0714216	0.998893
AAC73336	yafN	protein coding	156	35	67	61	-0.40722	0.998893
AAC73337	yafO	protein coding	87	29	54	52	-0.0595802	0.998893
AAC73338	yafP	protein coding	101	22	28	28	-0.968625	0.939754
AAC73341	pepD	protein coding	5193	2429	5056	5944	0.500273	0.998893
AAC73342	gpt	protein coding	676	89	274	205	-0.368373	0.998893
AAC73343	frsA	protein coding	2583	1127	2000	2459	0.255745	0.998893
AAC73345	phoE	protein coding	60	23	16	19	-1.2174	0.744654
AAC73346	proB	protein coding	4114	1238	1591	2331	-0.357533	0.998893
AAC73347	proA	protein coding	2590	1274	1958	2032	0.00779893	0.998893
AAC73348	ykfI	protein coding	20	11	14	13	-0.245527	0.998893
AAC73349	yafW	protein coding	1	2	1	0	-1.8951	0.998893
AAC73350	ykfG	protein coding	6	1	0	1	-2.63014	0.998893
AAC73351	yafX	protein coding	1	1	0	4	0.774784	0.998893
AAC73352	ykfF	protein coding	2	1	0	0	-3.0597	0.998893
AAC73353	ykfB	protein coding	374	256	303	466	0.131468	0.998893
AAC73354	yafY	protein coding	31	8	22	16	0.0879984	0.998893
AAC73355	yafZ	protein coding	5	2	1	6	-0.0254067	0.998893
AAC73356	ykfA	protein coding	206	81	113	130	-0.216045	0.998893
AAC73357	perR	protein coding	105	32	41	36	-0.73427	0.998893
AAC73359	insI1	protein coding	615	190	451	528	0.373517	0.998893
AAC73362	insH1	protein coding	3330	1259	1103	1223	-0.941934	0.44055
AAC73363	mmuP	protein coding	1596	265	3270	1351	1.60483	0.273058
AAC73364	mmuM	protein coding	1872	1113	5517	3362	1.4993	0.0800769
AAC73365	afuC	protein coding	160	87	122	193	0.26986	0.998893
AAC73367	insB1	protein coding	70	57	56	72	-0.170974	0.998893
AAC73368	insA	protein coding	86	29	12	30	-1.416	0.517198
AAC73370	yagA	protein coding	57	31	53	58	0.279081	0.998893
AAC73371	yagE	protein coding	39	14	57	73	1.33073	0.471868
AAC73372	yagF	protein coding	104	104	91	160	0.0038177	0.998893
AAC73373	yagG	protein coding	62	59	39	57	-0.567515	0.998893
AAC73374	yagH	protein coding	68	70	76	76	-0.10315	0.998893
AAC73375	yagI	protein coding	730	232	296	360	-0.470017	0.998893
AAC73376	argF	protein coding	381	181	397	313	0.323914	0.998893
AAC73377	insB1	protein coding	136	145	122	202	-0.0827751	0.998893
AAC73378	insA	protein coding	551	219	339	372	-0.0913365	0.998893
AAC73380	yagK	protein coding	455	78	70	95	-1.46669	0.26731
AAC73381	yagL	protein coding	78	25	33	25	-0.73996	0.998893
AAC73382	yagM	protein coding	37	9	6	15	-1.02675	0.998893
AAC73383	yagN	protein coding	3362	363	675	667	-1.1376	0.725262
AAC73384	intF	protein coding	2448	467	915	944	-0.426884	0.998893
AAC73386	paoD	protein coding	47	53	54	77	0.113121	0.998893
AAC73387	paoC	protein coding	106	85	109	149	0.246642	0.998893
AAC73388	paoB	protein coding	35	11	27	40	0.601451	0.998893
AAC73389	paoA	protein coding	43	11	20	24	-0.18272	0.998893
AAC73390	yagU	protein coding	1464	557	778	611	-0.488629	0.998893
AAC73391	ykgJ	protein coding	124	32	47	54	-0.501121	0.998893
AAC73392	ecpE	protein coding	327	106	163	164	-0.322097	0.998893
AAC73393	ecpD	protein coding	353	95	187	208	-0.0548455	0.998893
AAC73394	ecpC	protein coding	142	41	64	88	-0.17407	0.998893
AAC73395	ecpB	protein coding	11	4	7	14	0.502469	0.998893
AAC73396	ecpA	protein coding	39	13	22	27	-0.0294353	0.998893
AAC73397	ecpR	protein coding	50	6	6	14	-1.25103	0.998893
AAC73398	ykgL	protein coding	134	76	68	100	-0.410461	0.998893
AAC73399	ykgM	protein coding	6721	166	8467	5983	1.56343	0.998893
AAC73401	insE1	protein coding	232	49	95	111	-0.269983	0.998893
AAC73402	insF1	protein coding	556	183	322	339	-0.0822875	0.998893
AAC73404	rclC	protein coding	29	5	7	8	-0.995181	0.998893
AAC73406	rclB	protein coding	19	3	2	3	-1.94365	0.966165
AAC73407	rclA	protein coding	109	46	51	60	-0.477401	0.998893
AAC73408	rclR	protein coding	129	18	38	40	-0.659696	0.998893
AAC73409	ykgE	protein coding	48	18	59	42	0.666716	0.998893
AAC73410	ykgF	protein coding	178	60	138	98	0.0735708	0.998893
AAC73411	ykgG	protein coding	88	33	53	45	-0.256867	0.998893
AAC73413	ykgH	protein coding	87	50	41	43	-0.780666	0.998893
AAC73414	betA	protein coding	489	491	639	807	0.293147	0.998893
AAC73415	betB	protein coding	602	308	524	716	0.384546	0.998893
AAC73416	betI	protein coding	1165	342	429	613	-0.434716	0.998893
AAC73417	betT	protein coding	1699	514	1132	1631	0.409706	0.998893
AAC73418	yahA	protein coding	328	74	175	148	-0.134012	0.998893
AAC73419	yahB	protein coding	706	164	242	261	-0.621453	0.998893
AAC73420	yahC	protein coding	12	5	3	8	-0.642789	0.998893
AAC73421	yahD	protein coding	51	14	21	20	-0.55481	0.998893
AAC73422	yahE	protein coding	27	8	13	10	-0.509562	0.998893
AAC73423	yahF	protein coding	42	18	16	25	-0.557684	0.998893
AAC73424	yahG	protein coding	33	21	25	22	-0.28588	0.998893
AAC73426	yahI	protein coding	25	17	12	22	-0.43194	0.998893
AAC73427	yahJ	protein coding	785	264	483	520	0.00772568	0.998893
AAC73428	yahK	protein coding	726	372	542	595	-0.00214714	0.998923
AAC73429	yahL	protein coding	96	16	22	21	-1.16022	0.85413
AAC73430	yahM	protein coding	162	16	19	31	-1.53157	0.571018
AAC73431	yahN	protein coding	49	38	51	51	0.0796042	0.998893
AAC73432	yahO	protein coding	1354	1218	2621	2055	0.647497	0.998893
AAC73433	prpR	protein coding	143	70	69	76	-0.589032	0.998893
AAC73434	prpB	protein coding	26	10	8	18	-0.463965	0.998893
AAC73436	prpC	protein coding	30	7	23	20	0.351567	0.998893
AAC73437	prpD	protein coding	10	2	5	2	-0.598484	0.998893
AAC73438	prpE	protein coding	162	97	92	122	-0.377094	0.998893
AAC73439	codB	protein coding	95	36	60	77	0.0926581	0.998893
AAC73440	codA	protein coding	720	195	442	496	0.164371	0.998893
AAC73441	cynR	protein coding	120	56	78	92	-0.0729273	0.998893
AAC73442	cynT	protein coding	23	9	19	13	0.0416466	0.998893
AAC73443	cynS	protein coding	33	9	16	15	-0.331222	0.998893
AAC73444	cynX	protein coding	111	76	90	108	-0.0512536	0.998893
AAC73445	lacA	protein coding	74	22	25	24	-0.874006	0.998893
AAC73446	lacY	protein coding	77	50	38	43	-0.760666	0.998893
AAC73447	lacZ	protein coding	49362	31379	100512	114249	1.28686	0.111495
AAC73448	lacI	protein coding	552	119	220	222	-0.413824	0.998893
AAC73449	mhpR	protein coding	583	116	146	204	-0.805119	0.935372
AAC73450	mhpA	protein coding	42	13	20	28	-0.128386	0.998893
AAC73451	mhpB	protein coding	7	5	12	8	0.658879	0.998893
AAC73452	mhpC	protein coding	10	8	220	300	4.76575	1.37226e-14
AAC73453	mhpD	protein coding	13	6	326	411	5.27275	1.64513e-19
AAC73454	mhpF	protein coding	68	42	673	827	3.67673	7.92062e-15
AAC73455	mhpE	protein coding	140	125	1059	1155	2.84963	2.85811e-07
AAC73456	mhpT	protein coding	159	85	269	321	1.21109	0.255689
AAC73457	yaiL	protein coding	609	267	461	453	0.0612973	0.998893
AAC73458	frmB	protein coding	150	108	96	146	-0.25603	0.998893
AAC73459	frmA	protein coding	192	140	183	169	-0.0634001	0.998893
AAC73460	frmR	protein coding	50	29	31	27	-0.511267	0.998893
AAC73461	yaiO	protein coding	163	45	67	104	-0.181739	0.998893
AAC73463	insC1	protein coding	154	78	100	116	-0.149346	0.998893
AAC73464	insD1	protein coding	559	283	459	621	0.301159	0.998893
AAC73466	yaiP	protein coding	125	23	47	46	-0.46539	0.998893
AAC73467	yaiS	protein coding	8	5	4	7	-0.33205	0.998893
AAC73468	tauA	protein coding	197	37	258	102	0.873909	0.998893
AAC73469	tauB	protein coding	109	48	267	137	1.39249	0.313893
AAC73470	tauC	protein coding	111	89	292	185	1.09908	0.649154
AAC73471	tauD	protein coding	227	145	419	340	0.926776	0.694247
AAC73472	hemB	protein coding	3098	1281	2355	2701	0.217409	0.998893
AAC73475	insF1	protein coding	357	151	261	316	0.185069	0.998893
AAC73476	insE1	protein coding	229	54	84	115	-0.361764	0.998893
AAC73478	yaiV	protein coding	37	9	4	7	-1.94527	0.571018
AAC73479	ampH	protein coding	1877	486	825	1037	-0.206108	0.998893
AAC73480	sbmA	protein coding	984	306	769	751	0.335853	0.998893
AAC73481	yaiW	protein coding	1411	701	1186	1293	0.187646	0.998893
AAC73482	yaiY	protein coding	563	187	405	537	0.394407	0.998893
AAC73483	yaiZ	protein coding	742	232	423	379	-0.179339	0.998893
AAC73484	ddlA	protein coding	1201	429	699	721	-0.141077	0.998893
AAC73485	iraP	protein coding	578	96	225	183	-0.467579	0.998893
AAC73486	phoA	protein coding	648	333	508	517	0.013619	0.998893
AAC73487	psiF	protein coding	160	100	245	222	0.747625	0.93843
AAC73488	yaiC	protein coding	284	167	275	303	0.26622	0.998893
AAC73489	proC	protein coding	1832	935	1058	1384	-0.240934	0.998893
AAC73490	yaiI	protein coding	840	342	709	674	0.250014	0.998893
AAC73491	aroL	protein coding	12612	3556	6228	6873	-0.180883	0.998893
AAC73492	yaiA	protein coding	3481	1669	2413	2779	-0.0238649	0.998893
AAC73493	aroM	protein coding	924	285	366	478	-0.430721	0.998893
AAC73494	yaiE	protein coding	753	287	555	716	0.31782	0.998893
AAC73496	rdgC	protein coding	1079	171	480	448	-0.165718	0.998893
AAC73497	mak	protein coding	246	103	183	233	0.255575	0.998893
AAC73499	araJ	protein coding	1207	526	833	1009	0.0797604	0.998893
AAC73500	sbcC	protein coding	1289	726	1101	1336	0.186701	0.998893
AAC73501	sbcD	protein coding	431	84	172	198	-0.273673	0.998893
AAC73502	phoB	protein coding	505	147	350	300	0.116451	0.998893
AAC73503	phoR	protein coding	534	228	567	589	0.606695	0.99228
AAC73504	brnQ	protein coding	5832	2703	4099	4962	0.0587232	0.998893
AAC73505	proY	protein coding	1239	764	1039	1212	0.0541188	0.998893
AAC73506	malZ	protein coding	760	474	623	827	0.109847	0.998893
AAC73507	acpH	protein coding	400	112	239	191	-0.118828	0.998893
AAC73508	queA	protein coding	848	206	390	427	-0.209367	0.998893
AAC73509	tgt	protein coding	1294	504	971	1057	0.203919	0.998893
AAC73510	yajC	protein coding	1920	434	849	1080	-0.115727	0.998893
AAC73511	secD	protein coding	6788	2405	4313	5048	0.0812109	0.998893
AAC73512	secF	protein coding	1621	1245	1791	1759	0.132602	0.998893
AAC73513	yajD	protein coding	1030	226	326	470	-0.486659	0.998893
AAC73514	tsx	protein coding	815	439	1128	1294	0.879448	0.586485
AAC73515	yajI	protein coding	634	105	173	203	-0.733949	0.998893
AAC73516	nrdR	protein coding	568	227	402	411	0.0576636	0.998893
AAC73517	ribD	protein coding	1544	869	1277	1395	0.0644023	0.998893
AAC73518	ribE	protein coding	804	356	653	613	0.125204	0.998893
AAC73519	nusB	protein coding	949	602	997	986	0.239512	0.998893
AAC73520	thiL	protein coding	195	143	226	197	0.176552	0.998893
AAC73521	pgpA	protein coding	1344	868	1353	1458	0.220389	0.998893
AAC73522	yajO	protein coding	850	531	862	1184	0.441789	0.998893
AAC73523	dxs	protein coding	1066	432	855	1154	0.431894	0.998893
AAC73524	ispA	protein coding	1023	352	497	560	-0.315182	0.998893
AAC73525	xseB	protein coding	2456	426	676	721	-0.803126	0.935372
AAC73526	thiI	protein coding	1362	649	971	1136	0.0333678	0.998893
AAC73527	yajL	protein coding	986	723	1049	1400	0.343997	0.998893
AAC73528	panE	protein coding	1024	359	736	886	0.285839	0.998893
AAC73529	yajQ	protein coding	1664	887	1501	1416	0.134616	0.998893
AAC73530	yajR	protein coding	409	180	256	293	-0.109216	0.998893
AAC73531	cyoE	protein coding	4655	7300	6296	6706	-0.270507	0.998893
AAC73532	cyoD	protein coding	739	807	700	863	-0.2781	0.998893
AAC73533	cyoC	protein coding	1502	1963	1718	2161	-0.185869	0.998893
AAC73534	cyoB	protein coding	7897	4082	7922	8681	0.413983	0.998893
AAC73535	cyoA	protein coding	10455	1117	2653	2618	-0.796096	0.998893
AAC73536	ampG	protein coding	274	80	195	197	0.255984	0.998893
AAC73537	yajG	protein coding	671	77	152	229	-0.674568	0.998893
AAC73538	bolA	protein coding	1738	828	1698	2014	0.498004	0.998893
AAC73539	tig	protein coding	7731	2229	5317	5135	0.192245	0.998893
AAC73540	clpP	protein coding	4581	1941	3343	4836	0.318272	0.998893
AAC73541	clpX	protein coding	9837	5270	7771	10506	0.196584	0.998893
AAC73542	lon	protein coding	8877	5110	9410	12103	0.522516	0.998893
AAC73543	hupB	protein coding	8497	8855	11291	10357	0.0505252	0.998893
AAC73544	ppiD	protein coding	8308	2862	5331	6530	0.14774	0.998893
AAC73545	ybaV	protein coding	95	73	82	81	-0.202253	0.998893
AAC73546	fadM	protein coding	123	47	92	92	0.151037	0.998893
AAC73547	queC	protein coding	474	169	287	369	0.0759731	0.998893
AAC73548	ybaE	protein coding	288	249	409	602	0.687017	0.998893
AAC73549	cof	protein coding	897	411	519	671	-0.162625	0.998893
AAC73550	ybaO	protein coding	317	95	172	191	-0.0837909	0.998893
AAC73551	mdlA	protein coding	712	283	680	787	0.581377	0.998893
AAC73552	mdlB	protein coding	847	605	903	1112	0.310195	0.998893
AAC73553	glnK	protein coding	11	3	5	8	-0.0275531	0.998893
AAC73554	amtB	protein coding	236	194	229	222	-0.120363	0.998893
AAC73555	tesB	protein coding	1379	271	669	720	-0.0367155	0.998893
AAC73556	ybaY	protein coding	1613	527	929	1248	0.0959677	0.998893
AAC73557	ybaZ	protein coding	666	410	614	694	0.170854	0.998893
AAC73558	ybaA	protein coding	225	98	137	192	0.0136007	0.998893
AAC73559	ylaB	protein coding	898	306	735	724	0.350294	0.998893
AAC73560	ylaC	protein coding	2163	304	730	634	-0.561046	0.998893
AAC73561	maa	protein coding	1109	181	469	414	-0.28615	0.998893
AAC73562	hha	protein coding	1247	182	411	443	-0.468353	0.998893
AAC73563	tomB	protein coding	2593	238	638	791	-0.637581	0.998893
AAC73564	acrB	protein coding	7312	4890	8732	11483	0.581024	0.998893
AAC73565	acrA	protein coding	3969	1075	2117	3127	0.175286	0.998893
AAC73566	acrR	protein coding	276	69	175	192	0.232569	0.998893
AAC73567	mscK	protein coding	5087	2186	4796	5508	0.500803	0.998893
AAC73568	ybaM	protein coding	240	110	184	157	-0.043361	0.998893
AAC73569	priC	protein coding	530	111	190	199	-0.527385	0.998893
AAC73570	ybaN	protein coding	2808	819	1575	2114	0.127779	0.998893
AAC73571	apt	protein coding	1294	381	793	853	0.0848626	0.998893
AAC73572	dnaX	protein coding	3718	1346	3514	3186	0.46465	0.998893
AAC73573	ybaB	protein coding	1129	744	1352	1191	0.319173	0.998893
AAC73574	recR	protein coding	1085	914	1356	1202	0.156012	0.998893
AAC73575	htpG	protein coding	4030	2539	4937	6620	0.686068	0.935372
AAC73576	adk	protein coding	2250	316	635	690	-0.670017	0.998893
AAC73577	hemH	protein coding	516	198	320	382	0.00541969	0.998893
AAC73578	aes	protein coding	158	71	134	146	0.28023	0.998893
AAC73579	gsk	protein coding	1666	412	730	888	-0.210196	0.998893
AAC73580	ybaL	protein coding	1436	767	1483	1676	0.452233	0.998893
AAC73581	fsr	protein coding	410	166	342	382	0.347407	0.998893
AAC73582	ushA	protein coding	1020	466	807	926	0.201936	0.998893
AAC73583	ybaK	protein coding	457	170	335	287	0.042216	0.998893
AAC73584	ybaP	protein coding	1073	370	728	780	0.129643	0.998893
AAC73585	ybaQ	protein coding	1876	591	855	1091	-0.258234	0.998893
AAC73586	copA	protein coding	2269	1532	2019	2372	0.0639289	0.998893
AAC73587	glsA	protein coding	83	32	49	59	-0.0643536	0.998893
AAC73588	ybaT	protein coding	201	96	186	200	0.351059	0.998893
AAC73589	cueR	protein coding	1741	787	1085	1370	-0.0637514	0.998893
AAC73590	ybbJ	protein coding	539	289	483	482	0.159493	0.998893
AAC73591	qmcA	protein coding	391	209	333	386	0.194701	0.998893
AAC73592	fetA	protein coding	338	88	171	156	-0.2377	0.998893
AAC73593	fetB	protein coding	355	107	235	259	0.194908	0.998893
AAC73594	ybbN	protein coding	2731	1738	3681	4559	0.75457	0.82849
AAC73595	ybbO	protein coding	804	356	704	822	0.384542	0.998893
AAC73596	tesA	protein coding	451	144	294	351	0.196857	0.998893
AAC73597	ybbA	protein coding	339	98	172	197	-0.136872	0.998893
AAC73598	ybbP	protein coding	1054	450	1175	1295	0.718115	0.802197
AAC73599	rhsD	protein coding	1245	522	682	770	-0.276608	0.998893
AAC73600	ybbC	protein coding	114	16	31	20	-1.07763	0.957439
AAC73605	mnmH	protein coding	299	95	182	231	0.145379	0.998893
AAC73606	allS	protein coding	44	23	41	50	0.394156	0.998893
AAC73607	allA	protein coding	89	47	48	66	-0.31631	0.998893
AAC73608	allR	protein coding	5072	3839	5278	6662	0.237658	0.998893
AAC73609	gcl	protein coding	102	58	69	87	-0.116593	0.998893
AAC73610	hyi	protein coding	47	9	23	30	0.0842469	0.998893
AAC73611	glxR	protein coding	28	9	4	13	-1.08292	0.998893
AAC73613	ybbW	protein coding	21	7	4	15	-0.535724	0.998893
AAC73614	allB	protein coding	118	140	77	156	-0.474751	0.998893
AAC73615	ybbY	protein coding	68	22	37	48	-0.0185866	0.998893
AAC73616	glxK	protein coding	78	36	41	31	-0.664998	0.998893
AAC73617	allE	protein coding	577	577	644	513	-0.242427	0.998893
AAC73618	allC	protein coding	231	65	116	130	-0.154638	0.998893
AAC73619	allD	protein coding	17	3	2	5	-1.3561	0.998893
AAC73620	fdrA	protein coding	19	4	9	8	-0.286539	0.998893
AAC73622	ylbF	protein coding	25	19	27	35	0.355391	0.998893
AAC73623	ybcF	protein coding	37	32	38	63	0.353169	0.998893
AAC73624	purK	protein coding	1471	584	1455	1344	0.478159	0.998893
AAC73625	purE	protein coding	816	114	198	192	-0.968521	0.847075
AAC73626	lpxH	protein coding	289	138	231	235	0.10039	0.998893
AAC73627	ppiB	protein coding	8318	1986	3675	4127	-0.235899	0.998893
AAC73628	cysS	protein coding	4388	898	2383	2979	0.218229	0.998893
AAC73629	ybcI	protein coding	51	18	44	44	0.403405	0.998893
AAC73630	ybcJ	protein coding	532	440	606	701	0.223062	0.998893
AAC73631	folD	protein coding	1194	366	598	749	-0.119967	0.998893
AAC73632	sfmA	protein coding	28	11	13	13	-0.557647	0.998893
AAC73633	sfmC	protein coding	10	6	0	1	-4.08769	0.592023
AAC73634	sfmD	protein coding	176	40	47	38	-1.17128	0.617294
AAC73635	sfmH	protein coding	37	13	12	7	-1.32607	0.884539
AAC73636	sfmF	protein coding	47	14	21	23	-0.384865	0.998893
AAC73637	sfmZ	protein coding	82	14	11	15	-1.68207	0.471868
AAC73638	intD	protein coding	2318	774	1284	1144	-0.264084	0.998893
AAC73641	insE1	protein coding	285	66	116	173	-0.13149	0.998893
AAC73642	insF1	protein coding	327	154	249	289	0.133704	0.998893
AAC73644	emrE	protein coding	1798	410	695	700	-0.48228	0.998893
AAC73645	ybcK	protein coding	91	16	19	30	-0.935606	0.998893
AAC73646	ybcL	protein coding	101	31	38	65	-0.288955	0.998893
AAC73647	ybcM	protein coding	1799	366	596	645	-0.598626	0.998893
AAC73648	ybcN	protein coding	20	2	10	6	-0.190299	0.998893
AAC73649	ninE	protein coding	1	1	3	0	0.494657	0.998893
AAC73650	ybcO	protein coding	3	0	1	0	-1.17189	0.998893
AAC73651	rusA	protein coding	0	0	1	4	3.59573	0.998893
AAC73652	quuD	protein coding	117	26	37	65	-0.345119	0.998893
AAC73653	insH1	protein coding	2954	1294	1066	1189	-0.919853	0.471868
AAC73655	essD	protein coding	60	6	24	17	-0.386985	0.998893
AAC73656	rrrD	protein coding	133	26	37	57	-0.582084	0.998893
AAC73657	rzpD	protein coding	15	4	8	10	0.014637	0.998893
AAC73658	borD	protein coding	359	80	101	114	-0.857656	0.85413
AAC73659	ybcV	protein coding	47	11	15	25	-0.414499	0.998893
AAC73660	ybcW	protein coding	222	134	122	186	-0.321981	0.998893
AAC73661	nohD	protein coding	49	13	25	24	-0.223957	0.998893
AAC73665	appY	protein coding	1697	461	676	923	-0.311453	0.998893
AAC73666	ompT	protein coding	20871	4504	11030	8082	-0.197898	0.998893
AAC73667	envY	protein coding	119	24	50	47	-0.372932	0.998893
AAC73668	ybcH	protein coding	168	111	152	205	0.22293	0.998893
AAC73669	nfrA	protein coding	720	362	458	613	-0.0706133	0.998893
AAC73670	nfrB	protein coding	337	133	152	174	-0.504222	0.998893
AAC73671	cusS	protein coding	385	119	276	279	0.235146	0.998893
AAC73672	cusR	protein coding	403	48	89	105	-0.919001	0.966165
AAC73673	cusC	protein coding	62	25	25	33	-0.573048	0.998893
AAC73674	cusF	protein coding	25	4	7	2	-1.44767	0.998893
AAC73675	cusB	protein coding	89	33	42	36	-0.595875	0.998893
AAC73676	cusA	protein coding	255	142	187	205	-0.0926996	0.998893
AAC73677	pheP	protein coding	719	231	417	452	-0.0440022	0.998893
AAC73678	ybdG	protein coding	1510	414	968	1085	0.22118	0.998893
AAC73679	nfsB	protein coding	1283	586	1043	1308	0.306852	0.998893
AAC73680	ybdF	protein coding	181	52	124	149	0.330446	0.998893
AAC73681	ybdJ	protein coding	341	63	106	105	-0.71761	0.998893
AAC73682	ybdK	protein coding	422	230	400	534	0.439431	0.998893
AAC73683	insL1	protein coding	1300	438	796	872	0.0125285	0.998893
AAC73684	entD	protein coding	1876	1104	1316	1195	-0.335377	0.998893
AAC73685	fepA	protein coding	11165	4540	10970	9043	0.380441	0.998893
AAC73686	fes	protein coding	3288	1695	2951	3039	0.212656	0.998893
AAC73687	entF	protein coding	11096	19924	8335	12044	-1.04719	0.870481
AAC73688	fepE	protein coding	23	20	13	14	-0.846183	0.998893
AAC73689	fepC	protein coding	1463	745	1604	1797	0.570741	0.998893
AAC73690	fepG	protein coding	1408	681	1530	1609	0.55399	0.998893
AAC73691	fepD	protein coding	2144	707	1122	1214	-0.20842	0.998893
AAC73692	entS	protein coding	2281	883	1511	1559	-0.00877707	0.998893
AAC73693	fepB	protein coding	4413	1176	2226	2705	-0.0480132	0.998893
AAC73694	entC	protein coding	4073	1230	2739	2551	0.107763	0.998893
AAC73695	entE	protein coding	5338	3401	5767	6268	0.338996	0.998893
AAC73696	entB	protein coding	2487	2275	2949	2933	0.0727611	0.998893
AAC73697	entA	protein coding	2580	2109	2713	2784	0.0309307	0.998893
AAC73698	entH	protein coding	661	868	1000	915	-0.00861029	0.998893
AAC73699	cstA	protein coding	3404	2157	2376	2617	-0.276796	0.998893
AAC73700	ybdH	protein coding	859	272	1269	760	0.959998	0.65912
AAC73701	ybdL	protein coding	1553	302	2181	952	1.01184	0.819708
AAC73702	ybdM	protein coding	76	23	39	32	-0.381104	0.998893
AAC73703	ybdN	protein coding	61	6	11	17	-0.982904	0.998893
AAC73704	ybdO	protein coding	115	14	24	33	-0.913393	0.998893
AAC73705	dsbG	protein coding	571	101	188	252	-0.39077	0.998893
AAC73706	ahpC	protein coding	10713	7200	10464	10258	0.0751521	0.998893
AAC73707	ahpF	protein coding	3850	1563	3336	3402	0.337017	0.998893
AAC73708	uspG	protein coding	470	219	325	384	0.0150121	0.998893
AAC73709	ybdR	protein coding	303	112	208	240	0.151612	0.998893
AAC73711	rnk	protein coding	234	74	127	173	0.0365733	0.998893
AAC73712	rna	protein coding	1583	471	896	1053	0.0277003	0.998893
AAC73713	citT	protein coding	90	32	32	66	-0.289753	0.998893
AAC73714	citG	protein coding	4	4	7	6	0.547776	0.998893
AAC73715	citX	protein coding	14	11	9	13	-0.330424	0.998893
AAC73716	citF	protein coding	15	7	7	11	-0.314613	0.998893
AAC73717	citE	protein coding	3	0	0	1	-1.23082	0.998893
AAC73718	citD	protein coding	0	0	1	0	1.38814	0.998893
AAC73719	citC	protein coding	7	11	6	13	-0.245371	0.998893
AAC73720	citA	protein coding	608	368	480	520	-0.0682194	0.998893
AAC73721	citB	protein coding	279	107	165	162	-0.201136	0.998893
AAC73722	dcuC	protein coding	160	87	114	149	0.0182889	0.998893
AAC73723	pagP	protein coding	128	45	84	106	0.183357	0.998893
AAC73724	cspE	protein coding	14527	7738	10669	15541	0.155372	0.998893
AAC73725	flc	protein coding	187	40	103	99	0.0123175	0.998893
AAC73728	tatE	protein coding	538	382	434	428	-0.242764	0.998893
AAC73729	lipA	protein coding	2905	605	1254	1412	-0.198927	0.998893
AAC73730	ybeF	protein coding	102	23	25	19	-1.336	0.604608
AAC73731	lipB	protein coding	311	99	146	132	-0.468186	0.998893
AAC73732	ybeD	protein coding	3657	1252	2400	3414	0.299829	0.998893
AAC73733	dacA	protein coding	2260	623	1318	1444	0.0660135	0.998893
AAC73734	rlpA	protein coding	1854	782	1132	1340	-0.0900992	0.998893
AAC73735	mrdB	protein coding	557	272	554	541	0.36961	0.998893
AAC73736	mrdA	protein coding	1585	468	901	1041	0.0261001	0.998893
AAC73737	rlmH	protein coding	807	146	338	415	-0.118258	0.998893
AAC73738	rsfS	protein coding	1156	154	247	343	-0.871144	0.961067
AAC73739	cobC	protein coding	200	55	125	113	0.0267713	0.998893
AAC73740	nadD	protein coding	230	84	133	131	-0.199321	0.998893
AAC73741	holA	protein coding	1352	801	795	1454	-0.0597171	0.998893
AAC73742	lptE	protein coding	1307	1016	1389	1650	0.199004	0.998893
AAC73743	leuS	protein coding	18078	5750	13601	15814	0.390536	0.998893
AAC73744	ybeL	protein coding	693	277	626	749	0.521462	0.998893
AAC73745	ybeQ	protein coding	123	42	62	77	-0.19121	0.998893
AAC73746	ybeR	protein coding	19	3	4	5	-1.09797	0.998893
AAC73747	djlB	protein coding	47	14	17	18	-0.71308	0.998893
AAC73748	ybeT	protein coding	122	12	11	19	-1.86493	0.428586
AAC73749	ybeU	protein coding	50	17	24	10	-0.885674	0.998893
AAC73750	djlC	protein coding	287	63	137	161	-0.0606906	0.998893
AAC73751	hscC	protein coding	167	52	70	73	-0.526798	0.998893
AAC73752	rihA	protein coding	147	118	208	252	0.609254	0.998893
AAC73753	gltL	protein coding	256	216	211	206	-0.377122	0.998893
AAC73754	gltK	protein coding	136	96	131	132	0.0430899	0.998893
AAC73755	gltJ	protein coding	262	137	174	207	-0.125882	0.998893
AAC73756	gltI	protein coding	1906	945	1778	1914	0.330427	0.998893
AAC73757	insH1	protein coding	490	261	348	392	-0.0859857	0.998893
AAC73758	lnt	protein coding	1671	1031	1467	1923	0.206818	0.998893
AAC73759	ybeX	protein coding	3709	1879	2399	3101	-0.0811407	0.998893
AAC73760	ybeY	protein coding	2185	1162	1710	2144	0.131772	0.998893
AAC73761	ybeZ	protein coding	3538	1543	2368	3086	0.0899784	0.998893
AAC73762	miaB	protein coding	3643	1140	2953	2797	0.366155	0.998893
AAC73763	ubiF	protein coding	1348	800	1087	1344	0.0734899	0.998893
AAC73768	asnB	protein coding	4477	1322	2814	3294	0.181605	0.998893
AAC73769	umpH	protein coding	1164	481	718	815	-0.0909794	0.998893
AAC73770	nagC	protein coding	1726	728	1091	1273	-0.0506402	0.998893
AAC73771	nagA	protein coding	1670	700	1119	1329	0.0510316	0.998893
AAC73772	nagB	protein coding	295	133	246	300	0.334134	0.998893
AAC73773	nagE	protein coding	673	370	598	670	0.206755	0.998893
AAC73774	glnS	protein coding	2377	977	2271	2220	0.440551	0.998893
AAC73775	chiP	protein coding	102	31	84	74	0.34555	0.998893
AAC73776	chiQ	protein coding	142	53	72	62	-0.49187	0.998893
AAC73777	fur	protein coding	7194	2010	3072	4488	-0.172207	0.998893
AAC73778	fldA	protein coding	5964	1358	3048	3874	0.0902032	0.998893
AAC73779	ybfE	protein coding	267	32	57	47	-1.2167	0.725262
AAC73780	ybfF	protein coding	521	127	368	334	0.278998	0.998893
AAC73781	seqA	protein coding	4552	945	1683	2050	-0.362797	0.998893
AAC73782	pgm	protein coding	5196	2177	4397	4869	0.337363	0.998893
AAC73783	ybfP	protein coding	66	26	18	26	-1.04915	0.867672
AAC73786	potE	protein coding	259	79	155	171	0.0413104	0.998893
AAC73787	speF	protein coding	150	47	57	82	-0.430257	0.998893
AAC73788	kdpE	protein coding	265	161	156	191	-0.402175	0.998893
AAC73789	kdpD	protein coding	2147	1029	1565	1882	0.0808338	0.998893
AAC73790	kdpC	protein coding	115	37	62	101	0.160061	0.998893
AAC73791	kdpB	protein coding	270	163	189	245	-0.103668	0.998893
AAC73792	kdpA	protein coding	82	40	47	88	0.0934711	0.998893
AAC73793	ybfA	protein coding	11120	6678	19224	20718	1.06249	0.351055
AAC73794	rhsC	protein coding	688	399	526	651	0.0183294	0.998893
AAC73796	ybfB	protein coding	26	6	16	13	-0.00260935	0.999305
AAC73798	ybfC	protein coding	88	10	22	28	-0.700138	0.998893
AAC73800	ybfD	protein coding	59	12	14	24	-0.748928	0.998893
AAC73801	ybgA	protein coding	148	71	135	187	0.517745	0.998893
AAC73802	phr	protein coding	543	300	354	487	-0.0889695	0.998893
AAC73803	dtpD	protein coding	307	111	208	228	0.11041	0.998893
AAC73804	ybgI	protein coding	1465	476	983	953	0.0842627	0.998893
AAC73805	ybgJ	protein coding	775	342	755	696	0.37838	0.998893
AAC73806	ybgK	protein coding	1062	810	1410	1606	0.507878	0.998893
AAC73807	ybgL	protein coding	1230	845	1243	1495	0.250049	0.998893
AAC73808	nei	protein coding	776	337	628	600	0.145919	0.998893
AAC73809	abrB	protein coding	329	168	293	349	0.316225	0.998893
AAC73810	ybgO	protein coding	67	16	23	15	-0.969133	0.998893
AAC73811	ybgP	protein coding	97	27	39	39	-0.556903	0.998893
AAC73812	ybgQ	protein coding	46	20	13	27	-0.744156	0.998893
AAC73813	ybgD	protein coding	37	20	7	14	-1.51378	0.665412
AAC73814	gltA	protein coding	5560	1794	3498	3598	0.0366154	0.998893
AAC73815	sdhC	protein coding	472	78	145	219	-0.367845	0.998893
AAC73816	sdhD	protein coding	72	8	29	37	-0.0133857	0.998893
AAC73817	sdhA	protein coding	776	407	595	871	0.236167	0.998893
AAC73818	sdhB	protein coding	748	460	545	863	0.0943989	0.998893
AAC73820	sucA	protein coding	2313	1639	1909	2676	0.0464032	0.998893
AAC73821	sucB	protein coding	1502	1938	1434	2126	-0.303299	0.998893
AAC73822	sucC	protein coding	1456	1085	1047	1334	-0.272581	0.998893
AAC73823	sucD	protein coding	967	1112	1252	1410	0.0509607	0.998893
AAC73824	mngR	protein coding	260	87	207	213	0.348058	0.998893
AAC73825	mngA	protein coding	32	16	22	30	0.076244	0.998893
AAC73826	mngB	protein coding	634	219	332	379	-0.200842	0.998893
AAC73827	cydA	protein coding	4461	7630	10885	13688	0.601081	0.998893
AAC73828	cydB	protein coding	1186	1581	2402	2100	0.365515	0.998893
AAC73829	ybgE	protein coding	614	466	950	829	0.555427	0.998893
AAC73830	ybgC	protein coding	1432	228	476	571	-0.412403	0.998893
AAC73831	tolQ	protein coding	1199	281	724	588	0.00867468	0.998893
AAC73832	tolR	protein coding	869	454	801	847	0.259851	0.998893
AAC73833	tolA	protein coding	4883	4155	4925	4937	-0.0844616	0.998893
AAC73834	tolB	protein coding	10356	3864	7025	8061	0.126119	0.998893
AAC73835	pal	protein coding	3980	2347	3947	4381	0.297475	0.998893
AAC73836	ybgF	protein coding	4928	3362	3826	4724	-0.10592	0.998893
AAC73837	nadA	protein coding	4621	1214	1256	2141	-0.659528	0.998893
AAC73838	pnuC	protein coding	2839	1234	1672	2281	-0.0564377	0.998893
AAC73839	zitB	protein coding	663	192	477	521	0.335062	0.998893
AAC73840	ybgS	protein coding	1035	544	670	1022	0.0233808	0.998893
AAC73841	aroG	protein coding	13142	4838	8997	8623	0.0242223	0.998893
AAC73842	gpmA	protein coding	34441	19442	35193	37241	0.343538	0.998893
AAC73843	galM	protein coding	2185	1071	1810	2149	0.238366	0.998893
AAC73844	galK	protein coding	1053	390	591	1021	0.183474	0.998893
AAC73845	galT	protein coding	100	92	141	168	0.464288	0.998893
AAC73846	galE	protein coding	239	86	237	246	0.624268	0.998893
AAC73847	modF	protein coding	1638	304	772	648	-0.214636	0.998893
AAC73848	modE	protein coding	661	270	444	495	0.0273808	0.998893
AAC73849	acrZ	protein coding	1534	388	634	961	-0.134284	0.998893
AAC73850	modA	protein coding	285	73	278	221	0.632176	0.998893
AAC73851	modB	protein coding	219	99	279	217	0.644092	0.998893
AAC73852	modC	protein coding	466	481	550	572	-0.0225129	0.998893
AAC73853	ybhA	protein coding	301	85	147	165	-0.193789	0.998893
AAC73854	pgl	protein coding	638	266	555	617	0.383753	0.998893
AAC73855	ybhD	protein coding	63	15	18	30	-0.577929	0.998893
AAC73856	ybhH	protein coding	24	10	6	4	-1.74217	0.775101
AAC73857	ybhI	protein coding	52	16	17	30	-0.468807	0.998893
AAC73858	ybhJ	protein coding	134	64	57	60	-0.784365	0.941779
AAC73859	ybhC	protein coding	2582	938	1680	1846	0.0529583	0.998893
AAC73860	ybhB	protein coding	1185	603	1388	1476	0.630117	0.961067
AAC73861	bioA	protein coding	4566	1434	4173	4172	0.573004	0.998893
AAC73862	bioB	protein coding	9313	1831	4381	4533	-0.105512	0.998893
AAC73863	bioF	protein coding	3959	2393	4334	4552	0.380137	0.998893
AAC73864	bioC	protein coding	1067	649	1222	1308	0.454461	0.998893
AAC73865	bioD	protein coding	805	404	715	708	0.193642	0.998893
AAC73866	uvrB	protein coding	3736	2807	3757	4584	0.169903	0.998893
AAC73867	ybhK	protein coding	1694	464	818	954	-0.158143	0.998893
AAC73868	moaA	protein coding	7056	2052	3153	3833	-0.273325	0.998893
AAC73869	moaB	protein coding	505	152	411	366	0.352303	0.998893
AAC73870	moaC	protein coding	311	163	324	300	0.347313	0.998893
AAC73871	moaD	protein coding	96	161	202	222	0.327307	0.998893
AAC73872	moaE	protein coding	673	379	760	606	0.309871	0.998893
AAC73873	ybhL	protein coding	3853	2328	4046	5527	0.51463	0.998893
AAC73874	ybhM	protein coding	227	34	74	51	-0.78951	0.998893
AAC73875	ybhN	protein coding	144	110	136	154	0.0232412	0.998893
AAC73876	clsB	protein coding	351	207	354	556	0.595303	0.998893
AAC73877	ybhP	protein coding	468	145	279	392	0.211776	0.998893
AAC73878	ybhQ	protein coding	1655	465	1080	1549	0.420181	0.998893
AAC73879	ybhR	protein coding	346	215	292	322	0.0202794	0.998893
AAC73880	ybhS	protein coding	331	191	402	532	0.744182	0.868501
AAC73881	ybhF	protein coding	671	386	711	891	0.505482	0.998893
AAC73882	ybhG	protein coding	448	199	506	706	0.885801	0.59309
AAC73883	ybiH	protein coding	353	137	306	425	0.596566	0.998893
AAC73884	rhlE	protein coding	627	220	315	372	-0.246144	0.998893
AAC73885	ybiA	protein coding	171	42	53	63	-0.736832	0.998893
AAC73886	dinG	protein coding	1843	760	1320	1666	0.204392	0.998893
AAC73887	ybiB	protein coding	731	454	591	690	-0.0030188	0.998893
AAC73888	ybiC	protein coding	3699	1309	3117	2807	0.310064	0.998893
AAC73889	ybiJ	protein coding	609	381	497	579	0.00314572	0.998893
AAC73890	ybiI	protein coding	280	157	258	256	0.161674	0.998893
AAC73891	ybiX	protein coding	361	242	402	335	0.16819	0.998893
AAC73892	fiu	protein coding	1916	414	1093	1110	0.11225	0.998893
AAC73893	mcbA	protein coding	150	201	231	290	0.225353	0.998893
AAC73894	rlmF	protein coding	376	116	253	192	-0.0350016	0.998893
AAC73895	ybiO	protein coding	634	357	480	800	0.268295	0.998893
AAC73896	glnQ	protein coding	528	310	514	562	0.266981	0.998893
AAC73897	glnP	protein coding	408	283	415	514	0.276343	0.998893
AAC73898	glnH	protein coding	1360	1788	2408	2582	0.321937	0.998893
AAC73899	dps	protein coding	7703	7530	7732	12251	0.11659	0.998893
AAC73900	rhtA	protein coding	117	50	62	67	-0.368116	0.998893
AAC73901	ompX	protein coding	24772	15422	25017	37933	0.515839	0.998893
AAC73902	opgE	protein coding	382	98	206	228	-0.00586315	0.998893
AAC73904	mntR	protein coding	1642	186	392	402	-0.879438	0.97694
AAC73905	ybiR	protein coding	495	173	281	315	-0.105588	0.998893
AAC73906	ldtB	protein coding	5709	1582	2423	4178	-0.037177	0.998893
AAC73907	ybiT	protein coding	2931	842	2142	1824	0.200991	0.998893
AAC73908	ybiU	protein coding	234	129	227	255	0.337194	0.998893
AAC73909	ybiV	protein coding	789	112	312	309	-0.255922	0.998893
AAC73910	ybiW	protein coding	151	95	103	134	-0.168946	0.998893
AAC73911	ybiY	protein coding	9	9	5	11	-0.385399	0.998893
AAC73912	fsaA	protein coding	92	41	50	74	-0.120099	0.998893
AAC73913	moeB	protein coding	736	612	1181	1353	0.703974	0.99228
AAC73914	moeA	protein coding	1364	587	1622	1392	0.639169	0.961067
AAC73915	iaaA	protein coding	4724	1846	3605	2544	-0.0457146	0.998893
AAC73916	gsiA	protein coding	7096	4900	7301	6845	0.0964499	0.998893
AAC73917	gsiB	protein coding	4928	4602	5907	5540	0.0283807	0.998893
AAC73918	gsiC	protein coding	1779	1345	1888	1379	-0.0930647	0.998893
AAC73919	gsiD	protein coding	663	807	677	605	-0.507931	0.998893
AAC73920	yliE	protein coding	1399	515	465	455	-1.00518	0.411774
AAC73921	yliF	protein coding	263	176	86	99	-1.38032	0.171441
AAC73922	rimO	protein coding	868	161	393	383	-0.179803	0.998893
AAC73923	bssR	protein coding	3316	4348	5491	7337	0.389905	0.998893
AAC73924	yliI	protein coding	489	491	602	929	0.366123	0.998893
AAC73925	gstB	protein coding	1071	415	1226	923	0.581215	0.998893
AAC73926	dacC	protein coding	2143	666	1386	1764	0.253324	0.998893
AAC73927	deoR	protein coding	1212	423	611	776	-0.182462	0.998893
AAC73928	ybjG	protein coding	764	226	410	492	-0.0318717	0.998893
AAC73929	mdfA	protein coding	574	193	398	406	0.142296	0.998893
AAC73930	ybjH	protein coding	232	156	183	405	0.435415	0.998893
AAC73931	ybjI	protein coding	265	102	226	200	0.256984	0.998893
AAC73932	ybjJ	protein coding	324	94	191	222	0.0878735	0.998893
AAC73933	rcdA	protein coding	156	66	131	182	0.491562	0.998893
AAC73934	ybjL	protein coding	2307	1036	1598	1862	0.033836	0.998893
AAC73935	ybjM	protein coding	182	389	440	513	0.273266	0.998893
AAC73936	grxA	protein coding	338	213	430	312	0.33368	0.998893
AAC73937	ybjC	protein coding	934	774	764	1755	0.322479	0.998893
AAC73938	nfsA	protein coding	330	142	309	336	0.45186	0.998893
AAC73939	rimK	protein coding	672	705	712	1363	0.289667	0.998893
AAC73940	ybjN	protein coding	604	228	415	465	0.118496	0.998893
AAC73941	potF	protein coding	1227	497	530	1160	-0.0415591	0.998893
AAC73942	potG	protein coding	639	322	299	587	-0.190941	0.998893
AAC73943	potH	protein coding	204	89	132	173	0.0476227	0.998893
AAC73944	potI	protein coding	398	308	248	373	-0.379138	0.998893
AAC73945	ybjO	protein coding	183	58	96	103	-0.19331	0.998893
AAC73946	rlmC	protein coding	491	96	273	217	-0.0393439	0.998893
AAC73947	artJ	protein coding	226	81	227	150	0.370537	0.998893
AAC73948	artM	protein coding	664	487	711	868	0.286395	0.998893
AAC73949	artQ	protein coding	531	331	577	757	0.509037	0.998893
AAC73950	artI	protein coding	555	228	533	585	0.52795	0.998893
AAC73951	artP	protein coding	1161	243	445	689	-0.128367	0.998893
AAC73952	ybjP	protein coding	535	268	573	510	0.396254	0.998893
AAC73953	ybjQ	protein coding	646	299	488	693	0.288343	0.998893
AAC73954	amiD	protein coding	1205	883	1160	1575	0.213329	0.998893
AAC73955	ybjS	protein coding	602	315	343	390	-0.383322	0.998893
AAC73956	ybjT	protein coding	1169	563	1080	1149	0.331372	0.998893
AAC73957	ltaE	protein coding	2173	904	1157	1573	-0.172397	0.998893
AAC73958	poxB	protein coding	1049	790	944	1385	0.152715	0.998893
AAC73959	hcr	protein coding	42	26	34	61	0.374478	0.998893
AAC73960	hcp	protein coding	44	24	18	33	-0.490768	0.998893
AAC73961	ybjE	protein coding	376	99	213	182	-0.1211	0.998893
AAC73962	aqpZ	protein coding	187	82	122	126	-0.118468	0.998893
AAC73963	ybjD	protein coding	850	265	563	606	0.161765	0.998893
AAC73964	ybjX	protein coding	5296	800	2432	3606	0.242398	0.998893
AAC73965	macA	protein coding	876	335	531	628	-0.0317312	0.998893
AAC73966	macB	protein coding	880	579	906	995	0.250528	0.998893
AAC73967	cspD	protein coding	2007	1019	1852	2118	0.338927	0.998893
AAC73968	clpS	protein coding	15911	6545	6657	10146	-0.420187	0.998893
AAC73969	clpA	protein coding	20666	15855	23446	26134	0.257802	0.998893
AAC73970	infA	protein coding	2641	536	1079	1059	-0.361096	0.998893
AAC73971	aat	protein coding	954	324	488	496	-0.304493	0.998893
AAC73972	cydC	protein coding	1617	1693	1528	2059	-0.17115	0.998893
AAC73973	cydD	protein coding	1695	861	1450	1685	0.241007	0.998893
AAC73974	trxB	protein coding	3082	1179	2086	2511	0.140523	0.998893
AAC73975	lrp	protein coding	5778	2160	3009	4489	-0.054381	0.998893
AAC73976	ftsK	protein coding	14466	10851	11807	15930	-0.0534001	0.998893
AAC73977	lolA	protein coding	1340	834	1075	1038	-0.149553	0.998893
AAC73978	rarA	protein coding	1538	1200	1438	1701	0.00732609	0.998893
AAC73979	serS	protein coding	12412	5108	7927	9866	0.0298521	0.998893
AAC73980	dmsA	protein coding	169	84	121	152	0.0650214	0.998893
AAC73981	dmsB	protein coding	45	15	41	47	0.610811	0.998893
AAC73982	dmsC	protein coding	217	133	180	242	0.158094	0.998893
AAC73983	ycaC	protein coding	426	334	974	831	1.07575	0.50173
AAC73984	ycaD	protein coding	1643	331	1480	1010	0.563144	0.998893
AAC73985	ycaM	protein coding	185	124	122	141	-0.36381	0.998893
AAC73986	ycaN	protein coding	1525	678	617	754	-0.699033	0.841531
AAC73987	ycaK	protein coding	482	90	142	166	-0.679824	0.998893
AAC73988	pflA	protein coding	932	406	610	794	0.058123	0.998893
AAC73989	pflB	protein coding	7790	10871	11014	12972	-0.00283795	0.998923
AAC73990	focA	protein coding	891	2194	3445	3475	0.669719	0.998893
AAC73991	ycaO	protein coding	690	387	681	714	0.295001	0.998893
AAC73992	ycaP	protein coding	390	118	243	258	0.0794653	0.998893
AAC73993	serC	protein coding	16396	4550	10333	11388	0.179434	0.998893
AAC73994	aroA	protein coding	1821	1051	1554	1905	0.172045	0.998893
AAC73995	ycaL	protein coding	103	38	45	67	-0.30282	0.998893
AAC73996	cmk	protein coding	1874	329	628	779	-0.415632	0.998893
AAC73997	rpsA	protein coding	17527	9333	13484	13382	-0.0613922	0.998893
AAC73998	ihfB	protein coding	2740	1572	3627	3308	0.604789	0.998893
AAC73999	ycaI	protein coding	301	150	215	252	0.00549318	0.998893
AAC74000	msbA	protein coding	3515	918	1975	2390	0.115716	0.998893
AAC74001	lpxK	protein coding	587	379	538	602	0.113991	0.998893
AAC74002	ycaQ	protein coding	384	268	243	319	-0.36928	0.998893
AAC74003	ycaR	protein coding	145	28	64	88	-0.00379339	0.998893
AAC74004	kdsB	protein coding	1356	611	1010	1191	0.144998	0.998893
AAC74005	ycbJ	protein coding	714	282	410	537	-0.0553341	0.998893
AAC74006	elyC	protein coding	318	76	182	161	-0.0343863	0.998893
AAC74007	smtA	protein coding	1692	442	744	868	-0.266074	0.998893
AAC74008	mukF	protein coding	1381	443	996	980	0.206272	0.998893
AAC74009	mukE	protein coding	979	509	869	1048	0.303573	0.998893
AAC74010	mukB	protein coding	10494	10061	10277	13028	-0.0775533	0.998893
AAC74011	ldtD	protein coding	3577	1413	2801	3445	0.344344	0.998893
AAC74012	ycbK	protein coding	7949	1605	2682	3865	-0.350611	0.998893
AAC74013	ycbL	protein coding	7825	2611	4753	5266	0.0162801	0.998893
AAC74014	aspC	protein coding	4879	2658	5941	5373	0.521773	0.998893
AAC74015	ompF	protein coding	45751	23401	50312	47303	0.450825	0.998893
AAC74016	asnS	protein coding	11488	7330	12579	14019	0.374616	0.998893
AAC74017	pncB	protein coding	7162	2012	3807	4699	0.00900306	0.998893
AAC74018	pepN	protein coding	3993	2619	4030	5026	0.315469	0.998893
AAC74019	ssuB	protein coding	116	71	80	115	-0.0482313	0.998893
AAC74020	ssuC	protein coding	25	10	17	18	0.0213591	0.998893
AAC74021	ssuD	protein coding	33	22	31	24	-0.0927701	0.998893
AAC74022	ssuA	protein coding	24	4	19	17	0.544229	0.998893
AAC74023	ssuE	protein coding	9	3	10	6	0.488897	0.998893
AAC74024	elfA	protein coding	73	27	32	38	-0.47768	0.998893
AAC74025	elfD	protein coding	19	13	7	9	-1.11455	0.998893
AAC74026	elfC	protein coding	299	70	73	114	-0.834867	0.910131
AAC74027	elfG	protein coding	166	50	65	84	-0.448308	0.998893
AAC74028	ycbU	protein coding	58	27	43	47	0.0662242	0.998893
AAC74029	ycbV	protein coding	47	14	24	36	0.0499787	0.998893
AAC74030	ycbF	protein coding	137	76	109	102	-0.0763637	0.998893
AAC74031	pyrD	protein coding	438	97	129	120	-0.91934	0.765297
AAC74032	zapC	protein coding	1480	410	1044	741	0.0638693	0.998893
AAC74033	ycbX	protein coding	597	149	446	373	0.297092	0.998893
AAC74034	rlmL	protein coding	2613	736	1791	1941	0.279003	0.998893
AAC74035	uup	protein coding	2895	1432	2401	2910	0.247988	0.998893
AAC74036	pqiA	protein coding	1282	651	1025	1263	0.187293	0.998893
AAC74037	pqiB	protein coding	1567	836	1434	1855	0.378935	0.998893
AAC74038	pqiC	protein coding	849	619	848	978	0.148882	0.998893
AAC74039	rmf	protein coding	49761	61173	67586	63619	-0.0766265	0.998893
AAC74040	fabA	protein coding	8545	2865	5871	6564	0.19742	0.998893
AAC74041	ycbZ	protein coding	2443	873	1386	1777	-0.0201299	0.998893
AAC74042	matP	protein coding	487	109	195	235	-0.300415	0.998893
AAC74043	ompA	protein coding	63770	46339	79041	86834	0.425734	0.998893
AAC74044	sulA	protein coding	1733	1174	775	1179	-0.730156	0.93003
AAC74045	sxy	protein coding	145	64	89	109	-0.0878421	0.998893
AAC74046	yccS	protein coding	694	436	580	690	0.048758	0.998893
AAC74047	yccF	protein coding	216	46	118	117	0.0253561	0.998893
AAC74048	helD	protein coding	2542	1153	2695	2502	0.483964	0.998893
AAC74049	mgsA	protein coding	1680	1066	1905	1916	0.359805	0.998893
AAC74050	yccT	protein coding	189	93	157	185	0.238806	0.998893
AAC74051	yccU	protein coding	450	292	590	469	0.403272	0.998893
AAC74052	hspQ	protein coding	1089	971	1331	2173	0.520221	0.998893
AAC74053	rlmI	protein coding	802	249	423	500	-0.0971738	0.998893
AAC74054	yccX	protein coding	429	221	278	375	-0.0557381	0.998893
AAC74055	tusE	protein coding	1082	300	396	533	-0.457574	0.998893
AAC74056	yccA	protein coding	10592	3345	6889	10034	0.358041	0.998893
AAC74057	hyaA	protein coding	25	13	12	9	-0.885461	0.998893
AAC74058	hyaB	protein coding	10	13	11	12	-0.259108	0.998893
AAC74059	hyaC	protein coding	24	9	10	10	-0.685147	0.998893
AAC74060	hyaD	protein coding	29	25	24	38	0.0110304	0.998893
AAC74061	hyaE	protein coding	20	11	13	19	-0.0154558	0.998893
AAC74062	hyaF	protein coding	85	56	55	87	-0.120832	0.998893
AAC74063	cbdA	protein coding	159	62	123	133	0.240788	0.998893
AAC74064	cbdB	protein coding	171	102	133	186	0.121227	0.998893
AAC74065	appA	protein coding	416	164	337	341	0.254846	0.998893
AAC74066	etk	protein coding	1477	1025	1172	1551	-0.0358885	0.998893
AAC74067	etp	protein coding	73	38	91	64	0.453015	0.998893
AAC74068	gfcE	protein coding	135	71	139	89	0.114488	0.998893
AAC74069	gfcD	protein coding	241	108	353	237	0.769091	0.917244
AAC74070	gfcC	protein coding	86	23	79	61	0.490894	0.998893
AAC74071	gfcB	protein coding	157	23	99	73	0.200303	0.998893
AAC74072	gfcA	protein coding	49	26	36	39	-0.0484737	0.998893
AAC74073	insB1	protein coding	89	90	38	93	-0.733164	0.998893
AAC74074	cspH	protein coding	9	1	1	1	-2.077	0.998893
AAC74075	cspG	protein coding	346	54	58	61	-1.49716	0.297884
AAC74076	ymcE	protein coding	23	10	17	21	0.201418	0.998893
AAC74077	yccM	protein coding	102	38	58	67	-0.126684	0.998893
AAC74078	torS	protein coding	403	133	213	260	-0.110137	0.998893
AAC74079	torT	protein coding	424	158	220	295	-0.143657	0.998893
AAC74080	torR	protein coding	712	182	290	323	-0.400661	0.998893
AAC74081	torC	protein coding	49	5	14	16	-0.576278	0.998893
AAC74082	torA	protein coding	170	72	103	138	-0.00869098	0.998893
AAC74083	torD	protein coding	73	53	49	44	-0.573028	0.998893
AAC74084	cbpM	protein coding	495	486	703	578	0.143608	0.998893
AAC74085	cbpA	protein coding	1460	661	1044	1201	0.0644803	0.998893
AAC74086	yccE	protein coding	100	12	27	20	-0.963986	0.998893
AAC74087	agp	protein coding	418	233	371	506	0.34292	0.998893
AAC74088	yccJ	protein coding	569	416	1113	900	0.8821	0.75855
AAC74089	wrbA	protein coding	531	225	608	597	0.682847	0.891107
AAC74090	ymdF	protein coding	1047	1050	665	1827	-0.0555584	0.998893
AAC74091	rutG	protein coding	173	117	148	169	-0.00426828	0.998893
AAC74092	rutF	protein coding	16	14	15	13	-0.257661	0.998893
AAC74093	rutE	protein coding	4	8	3	7	-0.632401	0.998893
AAC74094	rutD	protein coding	28	23	19	29	-0.26064	0.998893
AAC74095	rutC	protein coding	5	4	6	5	0.176495	0.998893
AAC74096	rutB	protein coding	9	8	6	10	-0.261733	0.998893
AAC74097	rutA	protein coding	13	11	6	9	-0.846621	0.998893
AAC74098	rutR	protein coding	730	361	450	480	-0.270648	0.998893
AAC74099	putA	protein coding	1433	1077	820	1326	-0.418565	0.998893
AAC74100	putP	protein coding	687	326	611	601	0.234909	0.998893
AAC74103	efeO	protein coding	1959	677	1438	1199	0.0784121	0.998893
AAC74104	efeB	protein coding	1956	1581	2132	1678	-0.0749331	0.998893
AAC74105	phoH	protein coding	3595	590	758	832	-1.14342	0.50173
AAC74106	pgaD	protein coding	149	55	82	76	-0.319244	0.998893
AAC74107	pgaC	protein coding	98	24	19	14	-1.73393	0.281316
AAC74108	pgaB	protein coding	150	45	57	64	-0.594974	0.998893
AAC74109	pgaA	protein coding	305	46	79	79	-0.8926	0.957439
AAC74110	ycdT	protein coding	5146	1360	1850	1569	-0.776162	0.82849
AAC74111	insF1	protein coding	376	120	258	287	0.219017	0.998893
AAC74112	insE1	protein coding	204	48	109	122	0.0280315	0.998893
AAC74114	ycdU	protein coding	304	107	106	97	-0.953006	0.631224
AAC74117	ghrA	protein coding	1187	264	606	593	-0.088763	0.998893
AAC74118	ycdX	protein coding	1404	296	750	859	0.113058	0.998893
AAC74119	ycdY	protein coding	1521	528	1144	1186	0.251504	0.998893
AAC74120	ycdZ	protein coding	1833	619	1915	1356	0.507847	0.998893
AAC74121	csgG	protein coding	436	171	188	205	-0.599534	0.998893
AAC74122	csgF	protein coding	194	72	53	48	-1.34802	0.255507
AAC74123	csgE	protein coding	254	19	47	39	-1.29286	0.802197
AAC74124	csgD	protein coding	2109	188	362	436	-1.17161	0.757826
AAC74125	csgB	protein coding	10	5	2	4	-1.36787	0.998893
AAC74126	csgA	protein coding	107	63	50	70	-0.597812	0.998893
AAC74127	csgC	protein coding	19	2	7	6	-0.440824	0.998893
AAC74128	ymdA	protein coding	72	24	25	41	-0.490703	0.998893
AAC74129	ymdB	protein coding	413	195	367	335	0.189182	0.998893
AAC74130	clsC	protein coding	630	327	538	625	0.222459	0.998893
AAC74131	opgC	protein coding	327	127	160	235	-0.183787	0.998893
AAC74132	opgG	protein coding	5004	1555	3598	3528	0.22061	0.998893
AAC74133	opgH	protein coding	5448	3397	6137	6388	0.388086	0.998893
AAC74134	yceK	protein coding	66	29	33	46	-0.27786	0.998893
AAC74135	msyB	protein coding	535	168	583	387	0.57753	0.998893
AAC74137	mdtG	protein coding	195	69	100	148	-0.0488594	0.998893
AAC74138	lpxL	protein coding	878	356	583	835	0.206124	0.998893
AAC74139	yceA	protein coding	1582	248	1261	869	0.50127	0.998893
AAC74140	yceI	protein coding	189	82	197	177	0.472834	0.998893
AAC74141	yceJ	protein coding	92	14	39	21	-0.559879	0.998893
AAC74142	yceO	protein coding	11	5	6	7	-0.308511	0.998893
AAC74143	solA	protein coding	1887	295	679	886	-0.226222	0.998893
AAC74144	bssS	protein coding	1030	907	1259	1852	0.446273	0.998893
AAC74145	dinI	protein coding	1235	984	1019	1369	-0.0961769	0.998893
AAC74146	pyrC	protein coding	1564	275	612	618	-0.340278	0.998893
AAC74147	yceB	protein coding	1918	703	1068	1263	-0.124845	0.998893
AAC74148	grxB	protein coding	1230	997	1133	1499	0.0343077	0.998893
AAC74149	mdtH	protein coding	246	76	321	212	0.841138	0.85413
AAC74150	rimJ	protein coding	1901	495	938	1195	-0.0321686	0.998893
AAC74151	yceH	protein coding	729	451	619	734	0.0824813	0.998893
AAC74152	yceM	protein coding	796	697	856	857	-0.0184095	0.998893
AAC74153	murJ	protein coding	989	390	952	837	0.412096	0.998893
AAC74154	flgN	protein coding	494	135	167	177	-0.743462	0.910607
AAC74155	flgM	protein coding	81	30	29	40	-0.6545	0.998893
AAC74156	flgA	protein coding	116	46	58	85	-0.168468	0.998893
AAC74157	flgB	protein coding	14	19	3	5	-2.35142	0.471868
AAC74158	flgC	protein coding	8	5	3	5	-0.791912	0.998893
AAC74159	flgD	protein coding	25	14	9	20	-0.511143	0.998893
AAC74160	flgE	protein coding	64	36	24	36	-0.816921	0.998893
AAC74161	flgF	protein coding	33	29	29	26	-0.348908	0.998893
AAC74162	flgG	protein coding	57	31	40	21	-0.561009	0.998893
AAC74163	flgH	protein coding	52	13	26	37	0.0673143	0.998893
AAC74164	flgI	protein coding	81	27	39	43	-0.332584	0.998893
AAC74165	flgJ	protein coding	78	38	43	54	-0.293242	0.998893
AAC74166	flgK	protein coding	156	93	62	75	-0.958264	0.725262
AAC74167	flgL	protein coding	335	138	153	195	-0.436044	0.998893
AAC74168	rne	protein coding	8591	3393	5352	6117	-0.0393487	0.998893
AAC74169	yceQ	protein coding	15	5	6	5	-0.795896	0.998893
AAC74170	rluC	protein coding	1422	281	524	512	-0.501957	0.998893
AAC74171	yceF	protein coding	2072	690	1172	1365	-0.049869	0.998893
AAC74172	yceD	protein coding	6728	2374	3264	3842	-0.301135	0.998893
AAC74173	rpmF	protein coding	1459	1017	1590	1532	0.190039	0.998893
AAC74174	plsX	protein coding	3880	2070	3513	3233	0.122718	0.998893
AAC74175	fabH	protein coding	1811	737	1105	1215	-0.118438	0.998893
AAC74176	fabD	protein coding	1856	870	2092	2035	0.577964	0.998893
AAC74177	fabG	protein coding	3867	2736	4003	4536	0.213115	0.998893
AAC74178	acpP	protein coding	10428	7936	10788	10740	0.0541588	0.998893
AAC74179	fabF	protein coding	4294	3092	3870	4533	0.0210633	0.998893
AAC74180	pabC	protein coding	460	117	231	265	-0.0769802	0.998893
AAC74181	yceG	protein coding	934	304	623	738	0.214045	0.998893
AAC74182	tmk	protein coding	313	140	232	270	0.135325	0.998893
AAC74183	holB	protein coding	551	363	486	509	-0.00551164	0.998893
AAC74184	ycfH	protein coding	961	574	1092	1353	0.565022	0.998893
AAC74185	ptsG	protein coding	2029	2620	5510	6864	1.06714	0.725262
AAC74186	fhuE	protein coding	7331	1834	4574	4247	0.107195	0.998893
AAC74187	hinT	protein coding	712	171	269	345	-0.371237	0.998893
AAC74188	ycfL	protein coding	343	176	246	302	0.0223342	0.998893
AAC74189	lpoB	protein coding	790	483	548	640	-0.210384	0.998893
AAC74190	thiK	protein coding	321	156	210	280	-0.00460916	0.998893
AAC74191	nagZ	protein coding	876	578	718	876	-0.00445738	0.998893
AAC74192	ycfP	protein coding	1020	430	806	886	0.228994	0.998893
AAC74193	ndh	protein coding	1111	1084	1950	1567	0.43942	0.998893
AAC74194	ycfJ	protein coding	1115	358	681	1101	0.342023	0.998893
AAC74195	ycfQ	protein coding	1135	284	557	525	-0.232412	0.998893
AAC74196	bhsA	protein coding	460	442	693	541	0.220073	0.998893
AAC74197	ldtC	protein coding	204	86	184	248	0.572878	0.998893
AAC74198	mfd	protein coding	4626	2795	3723	4422	0.0243251	0.998893
AAC74199	ycfT	protein coding	79	13	38	33	-0.153471	0.998893
AAC74200	lolC	protein coding	2931	697	1312	1617	-0.147664	0.998893
AAC74201	lolD	protein coding	476	224	462	481	0.406502	0.998893
AAC74202	lolE	protein coding	1617	893	1410	1647	0.204491	0.998893
AAC74203	nagK	protein coding	1331	1435	1525	1861	0.000862878	0.999305
AAC74204	cobB	protein coding	457	422	485	444	-0.147223	0.998893
AAC74205	ycfZ	protein coding	17	4	8	6	-0.448739	0.998893
AAC74206	ymfA	protein coding	14	9	11	6	-0.503324	0.998893
AAC74207	potD	protein coding	717	686	1118	933	0.312434	0.998893
AAC74208	potC	protein coding	454	229	524	498	0.541438	0.998893
AAC74209	potB	protein coding	288	91	321	290	0.783138	0.829584
AAC74210	potA	protein coding	780	189	365	355	-0.264588	0.998893
AAC74211	pepT	protein coding	2659	1501	2144	2600	0.100436	0.998893
AAC74212	roxA	protein coding	5338	2688	5037	6044	0.412372	0.998893
AAC74213	phoQ	protein coding	2136	983	1422	1830	0.0322828	0.998893
AAC74214	phoP	protein coding	1518	377	784	894	-0.0229509	0.998893
AAC74215	purB	protein coding	1919	1045	2213	1812	0.382424	0.998893
AAC74216	hflD	protein coding	571	385	541	611	0.130113	0.998893
AAC74217	mnmA	protein coding	3259	820	1684	1892	-0.0386988	0.998893
AAC74218	nudJ	protein coding	166	75	107	142	0.0270086	0.998893
AAC74219	rluE	protein coding	673	99	164	231	-0.709784	0.998893
AAC74220	icd	protein coding	16958	6832	11194	10336	-0.11582	0.998893
AAC74221	ymfD	protein coding	140	60	83	72	-0.355233	0.998893
AAC74222	ymfE	protein coding	122	52	96	83	0.0554003	0.998893
AAC74223	lit	protein coding	255	87	120	108	-0.511651	0.998893
AAC74224	intE	protein coding	679	233	269	298	-0.620482	0.99228
AAC74225	xisE	protein coding	84	23	31	35	-0.587688	0.998893
AAC74227	ymfI	protein coding	1050	171	379	448	-0.314946	0.998893
AAC74228	ymfJ	protein coding	397	375	253	356	-0.595407	0.998893
AAC74229	cohE	protein coding	3067	522	1265	1452	-0.158898	0.998893
AAC74230	croE	protein coding	26	17	18	18	-0.350888	0.998893
AAC74231	ymfL	protein coding	121	132	99	142	-0.356916	0.998893
AAC74232	ymfM	protein coding	65	59	41	49	-0.674017	0.998893
AAC74234	ymfR	protein coding	4	4	6	4	0.168746	0.998893
AAC74237	ymfQ	protein coding	13	10	4	11	-0.780692	0.998893
AAC74238	stfP	protein coding	14	10	7	10	-0.620758	0.998893
AAC74239	tfaP	protein coding	153	67	91	82	-0.34171	0.998893
AAC74240	tfaE	protein coding	95	22	23	26	-1.10735	0.802243
AAC74242	pinE	protein coding	28	12	6	15	-0.950704	0.998893
AAC74243	mcrA	protein coding	1026	252	327	319	-0.822836	0.802197
AAC74244	iraM	protein coding	48	6	10	5	-1.57065	0.860157
AAC74245	ycgX	protein coding	106	12	9	6	-2.67398	0.0658441
AAC74246	bluR	protein coding	12827	3045	4779	5842	-0.416562	0.998893
AAC74247	bluF	protein coding	745	64	138	108	-1.34426	0.645721
AAC74248	ycgZ	protein coding	746	29	41	43	-2.76511	0.0294536
AAC74249	ymgA	protein coding	290	14	36	21	-1.97855	0.415911
AAC74250	ariR	protein coding	98	13	38	56	0.00097175	0.999305
AAC74251	ymgC	protein coding	175	36	37	39	-1.28805	0.487775
AAC74252	ycgG	protein coding	129	46	42	62	-0.711502	0.998893
AAC74255	ymgD	protein coding	133	72	84	104	-0.192223	0.998893
AAC74256	ymgG	protein coding	65	25	31	44	-0.242662	0.998893
AAC74258	minE	protein coding	1736	1126	2409	2254	0.583814	0.998893
AAC74259	minD	protein coding	3003	949	2163	2373	0.289472	0.998893
AAC74260	minC	protein coding	4512	778	1452	1531	-0.58202	0.998893
AAC74261	ycgJ	protein coding	427	225	387	219	-0.136575	0.998893
AAC74262	pliG	protein coding	5192	1576	5664	4993	0.767637	0.784228
AAC74263	ycgL	protein coding	1571	299	505	632	-0.505411	0.998893
AAC74264	ycgM	protein coding	3486	1055	2010	2539	0.0986995	0.998893
AAC74265	ycgN	protein coding	687	235	405	508	0.0462376	0.998893
AAC74266	hlyE	protein coding	120	23	33	27	-1.0488	0.876394
AAC74267	umuD	protein coding	231	108	94	146	-0.535803	0.998893
AAC74268	umuC	protein coding	375	191	200	223	-0.47	0.998893
AAC74269	dsbB	protein coding	2413	714	1215	1558	-0.0719581	0.998893
AAC74270	nhaB	protein coding	1391	542	938	981	0.0215467	0.998893
AAC74271	fadR	protein coding	1803	551	965	1211	-0.0202658	0.998893
AAC74272	ycgB	protein coding	1933	962	1713	2851	0.592647	0.998893
AAC74273	dadA	protein coding	4567	1312	2906	2622	0.0378176	0.998893
AAC74274	dadX	protein coding	6101	4070	7591	7583	0.443772	0.998893
AAC74275	cvrA	protein coding	1746	886	1364	1531	0.0857634	0.998893
AAC74276	ldcA	protein coding	1856	368	908	921	-0.0687186	0.998893
AAC74277	emtA	protein coding	1944	318	529	610	-0.74003	0.998893
AAC74278	ycgR	protein coding	66	16	14	17	-1.27125	0.765297
AAC74279	ymgE	protein coding	150	50	143	151	0.625389	0.998893
AAC74280	ycgY	protein coding	103	38	26	32	-1.24408	0.50173
AAC74281	treA	protein coding	285	78	194	205	0.259712	0.998893
AAC74282	dhaM	protein coding	1507	1582	1837	2506	0.203179	0.998893
AAC74283	dhaL	protein coding	627	888	1024	1446	0.330317	0.998893
AAC74284	dhaK	protein coding	1321	3120	5269	6368	0.893942	0.998893
AAC74285	dhaR	protein coding	447	165	244	299	-0.133055	0.998893
AAC74286	ycgV	protein coding	872	445	491	603	-0.324428	0.998893
AAC74287	ychF	protein coding	1006	236	577	610	0.103765	0.998893
AAC74288	pth	protein coding	308	52	92	123	-0.519788	0.998893
AAC74289	ychH	protein coding	1106	1536	2377	2813	0.611701	0.998893
AAC74290	dauA	protein coding	513	268	394	433	0.0248347	0.998893
AAC74291	prs	protein coding	4373	2354	3154	4200	0.0497783	0.998893
AAC74292	ispE	protein coding	4426	2439	3130	4115	-0.0078575	0.998893
AAC74293	lolB	protein coding	348	142	266	285	0.186409	0.998893
AAC74294	hemA	protein coding	4814	1192	2379	3180	0.0359197	0.998893
AAC74295	prfA	protein coding	945	339	674	904	0.34168	0.998893
AAC74296	prmC	protein coding	301	159	290	324	0.356595	0.998893
AAC74297	ychQ	protein coding	406	156	206	280	-0.186068	0.998893
AAC74298	ychA	protein coding	3014	950	1802	2060	0.0518102	0.998893
AAC74299	kdsA	protein coding	3805	2052	3247	3647	0.163932	0.998893
AAC74300	chaA	protein coding	1035	308	584	684	0.0198151	0.998893
AAC74301	chaB	protein coding	837	225	418	453	-0.153337	0.998893
AAC74302	chaC	protein coding	1743	790	1424	1444	0.167231	0.998893
AAC74303	ychN	protein coding	1007	611	881	907	0.0411997	0.998893
AAC74304	ychO	protein coding	481	104	239	264	-0.0353853	0.998893
AAC74305	narL	protein coding	219	181	180	292	0.0249165	0.998893
AAC74306	narX	protein coding	1105	263	324	540	-0.517653	0.998893
AAC74307	narK	protein coding	1317	2904	2525	4108	0.157614	0.998893
AAC74308	narG	protein coding	543	1928	3296	5040	1.16943	0.937225
AAC74309	narH	protein coding	272	295	277	359	-0.123497	0.998893
AAC74310	narJ	protein coding	104	94	101	169	0.213839	0.998893
AAC74311	narI	protein coding	99	58	137	142	0.750485	0.961067
AAC74313	tpr	protein coding	0	0	0	0	NA	NA
AAC74314	purU	protein coding	1761	573	1530	1501	0.464242	0.998893
AAC74315	ychJ	protein coding	2301	519	966	1162	-0.231154	0.998893
AAC74316	rssA	protein coding	1493	481	942	932	0.0144213	0.998893
AAC74317	rssB	protein coding	1522	531	1057	1523	0.378912	0.998893
AAC74318	galU	protein coding	2221	1377	1470	1973	-0.186941	0.998893
AAC74319	hns	protein coding	12998	4584	9230	8430	0.0747028	0.998893
AAC74320	tdk	protein coding	598	165	213	221	-0.687394	0.966165
AAC74323	adhE	protein coding	4854	11800	6524	11381	-0.415248	0.998893
AAC74324	ychE	protein coding	710	186	352	305	-0.298398	0.998893
AAC74325	oppA	protein coding	13881	8294	16378	17527	0.510768	0.998893
AAC74326	oppB	protein coding	416	383	386	338	-0.365915	0.998893
AAC74327	oppC	protein coding	780	1023	516	508	-1.15314	0.645721
AAC74329	oppF	protein coding	824	1111	603	560	-1.07664	0.744654
AAC74330	yciU	protein coding	2394	1411	1956	2226	0.0366519	0.998893
AAC74331	clsA	protein coding	2640	709	1476	1729	0.068457	0.998893
AAC74332	kch	protein coding	1358	352	363	514	-0.831973	0.761193
AAC74333	yciI	protein coding	1447	488	1965	1310	0.854193	0.744654
AAC74334	tonB	protein coding	11864	3568	5077	5965	-0.381096	0.998893
AAC74335	yciA	protein coding	1395	561	496	737	-0.659307	0.935372
AAC74336	yciB	protein coding	823	400	714	848	0.312824	0.998893
AAC74337	yciC	protein coding	1016	400	636	946	0.172481	0.998893
AAC74338	ompW	protein coding	71	47	40	73	-0.198789	0.998893
AAC74339	yciE	protein coding	434	110	273	257	0.113291	0.998893
AAC74340	yciF	protein coding	106	17	68	34	-0.010918	0.998893
AAC74341	yciG	protein coding	212	150	375	466	1.06394	0.479792
AAC74342	trpA	protein coding	12173	4026	18390	17502	1.23274	0.111495
AAC74343	trpB	protein coding	11465	2720	18352	15889	1.45089	0.0695779
AAC74344	trpC	protein coding	16592	5559	25411	23571	1.22739	0.111495
AAC74345	trpD	protein coding	33455	8989	47059	50406	1.3365	0.0762073
AAC74346	trpE	protein coding	35101	3039	34887	33698	1.21779	0.725082
AAC74347	trpL	protein coding	29023	4923	12863	17874	0.092754	0.998893
AAC74348	yciV	protein coding	489	242	257	316	-0.397615	0.998893
AAC74349	yciO	protein coding	445	354	384	493	-0.0616027	0.998893
AAC74350	yciQ	protein coding	323	197	256	310	0.0142107	0.998893
AAC74351	rluB	protein coding	824	237	486	424	-0.0964057	0.998893
AAC74352	btuR	protein coding	385	206	387	416	0.379148	0.998893
AAC74353	yciK	protein coding	669	178	291	394	-0.181898	0.998893
AAC74354	sohB	protein coding	1388	550	1315	1103	0.356691	0.998893
AAC74355	yciN	protein coding	1951	1001	1530	1880	0.148639	0.998893
AAC74356	topA	protein coding	6001	2143	5836	5361	0.523575	0.998893
AAC74357	cysB	protein coding	2312	731	1925	1939	0.43894	0.998893
AAC74358	acnA	protein coding	1379	628	886	1138	-0.012246	0.998893
AAC74359	ribA	protein coding	1211	448	673	1029	0.0664745	0.998893
AAC74360	pgpB	protein coding	906	281	646	801	0.374244	0.998893
AAC74361	yciS	protein coding	1086	312	663	787	0.164367	0.998893
AAC74362	yciM	protein coding	2545	1118	1850	2380	0.193871	0.998893
AAC74363	pyrF	protein coding	558	119	299	246	-0.112165	0.998893
AAC74364	yciH	protein coding	68	20	41	20	-0.402969	0.998893
AAC74365	osmB	protein coding	839	348	1169	962	0.868956	0.631224
AAC74366	yciT	protein coding	3286	840	1687	1745	-0.114708	0.998893
AAC74367	gmr	protein coding	453	111	315	309	0.303437	0.998893
AAC74368	rnb	protein coding	3294	2243	2939	2721	-0.104291	0.998893
AAC74369	yciW	protein coding	2068	542	2007	1139	0.441221	0.998893
AAC74370	fabI	protein coding	5852	2441	3548	4761	0.00270643	0.998893
AAC74371	ycjD	protein coding	150	83	94	88	-0.419371	0.998893
AAC74372	sapF	protein coding	260	237	299	387	0.229593	0.998893
AAC74373	sapD	protein coding	403	285	511	521	0.437327	0.998893
AAC74374	sapC	protein coding	337	242	344	402	0.207869	0.998893
AAC74375	sapB	protein coding	314	170	371	395	0.596954	0.998893
AAC74376	sapA	protein coding	881	337	736	775	0.347922	0.998893
AAC74377	ymjA	protein coding	415	93	126	154	-0.690814	0.998893
AAC74378	puuP	protein coding	269	106	140	197	-0.139319	0.998893
AAC74379	puuA	protein coding	879	282	299	422	-0.613865	0.998893
AAC74380	puuD	protein coding	241	28	42	44	-1.34548	0.614206
AAC74381	puuR	protein coding	312	134	129	153	-0.663333	0.969352
AAC74382	puuC	protein coding	116	63	76	83	-0.232925	0.998893
AAC74383	puuB	protein coding	39	39	47	65	0.28909	0.998893
AAC74384	puuE	protein coding	50	48	44	40	-0.434394	0.998893
AAC74385	pspF	protein coding	302	103	211	215	0.141521	0.998893
AAC74386	pspA	protein coding	75830	19904	98459	144259	1.47082	0.0424716
AAC74387	pspB	protein coding	1223	281	1148	2043	1.23635	0.314617
AAC74388	pspC	protein coding	589	182	883	1282	1.57061	0.013605
AAC74389	pspD	protein coding	673	221	1257	1760	1.82121	0.000733208
AAC74390	pspE	protein coding	3590	944	5339	8394	1.72284	0.00616656
AAC74391	ycjM	protein coding	86	15	25	34	-0.580437	0.998893
AAC74392	ycjN	protein coding	14	9	7	7	-0.802963	0.998893
AAC74393	ycjO	protein coding	12	3	5	9	-0.00837597	0.998893
AAC74394	ycjP	protein coding	13	3	12	8	0.456816	0.998893
AAC74395	ycjQ	protein coding	30	26	28	36	0.0110237	0.998893
AAC74396	ycjR	protein coding	43	22	27	36	-0.091384	0.998893
AAC74397	ycjS	protein coding	68	46	38	60	-0.353726	0.998893
AAC74398	ycjT	protein coding	192	95	113	130	-0.280328	0.998893
AAC74399	ycjU	protein coding	18	8	8	19	0.025479	0.998893
AAC74401	ompG	protein coding	44	10	7	8	-1.70404	0.645721
AAC74402	ycjW	protein coding	247	41	62	76	-0.833181	0.992555
AAC74403	ycjX	protein coding	974	466	975	1325	0.633692	0.961067
AAC74404	ycjF	protein coding	340	247	553	606	0.823085	0.80727
AAC74405	tyrR	protein coding	3639	1646	2809	3570	0.249187	0.998893
AAC74406	tpx	protein coding	6413	6130	8469	8843	0.216477	0.998893
AAC74407	ycjG	protein coding	1402	526	852	955	-0.0536229	0.998893
AAC74408	mpaA	protein coding	987	285	613	689	0.146259	0.998893
AAC74409	ycjY	protein coding	153	42	79	93	-0.0686013	0.998893
AAC74410	pgrR	protein coding	910	124	227	252	-0.825778	0.99228
AAC74411	mppA	protein coding	1877	293	818	738	-0.208897	0.998893
AAC74412	ynaI	protein coding	678	209	382	390	-0.101866	0.998893
AAC74413	insH1	protein coding	3109	1305	1094	1212	-0.929592	0.449603
AAC74414	ynaJ	protein coding	8678	1625	2713	2996	-0.62712	0.998893
AAC74415	uspE	protein coding	2413	1351	2763	2993	0.531731	0.998893
AAC74416	fnr	protein coding	6503	2542	4689	5108	0.144607	0.998893
AAC74417	ogt	protein coding	1365	214	1008	940	0.570363	0.998893
AAC74418	abgT	protein coding	102	32	41	64	-0.284754	0.998893
AAC74419	abgB	protein coding	90	24	40	46	-0.291942	0.998893
AAC74420	abgA	protein coding	50	24	24	40	-0.249341	0.998893
AAC74421	abgR	protein coding	227	48	91	104	-0.317556	0.998893
AAC74422	smrA	protein coding	480	178	323	272	-0.0897211	0.998893
AAC74423	ydaM	protein coding	439	219	320	382	0.0463028	0.998893
AAC74424	ydaN	protein coding	917	248	450	527	-0.126066	0.998893
AAC74425	dbpA	protein coding	510	245	424	428	0.146049	0.998893
AAC74426	ttcA	protein coding	2090	655	1142	1350	-0.0503679	0.998893
AAC74427	intR	protein coding	211	77	81	122	-0.471625	0.998893
AAC74428	ydaQ	protein coding	4	0	0	0	-3.0181	0.998893
AAC74429	ydaC	protein coding	16	8	3	4	-1.81486	0.880504
AAC74430	ralR	protein coding	11	4	1	3	-1.88725	0.998893
AAC74431	recT	protein coding	137	45	64	49	-0.600958	0.998893
AAC74432	recE	protein coding	67	46	44	45	-0.466318	0.998893
AAC74433	racC	protein coding	2	2	2	7	0.987043	0.998893
AAC74434	kilR	protein coding	9	2	2	1	-1.71865	0.998893
AAC74435	sieB	protein coding	198	114	40	53	-1.8374	0.013605
AAC74436	ydaF	protein coding	25	11	0	3	-3.61678	0.171441
AAC74437	ydaG	protein coding	23	10	2	5	-2.25466	0.528936
AAC74438	racR	protein coding	4414	821	1630	1760	-0.400285	0.998893
AAC74439	ydaS	protein coding	29	16	15	17	-0.549211	0.998893
AAC74440	ydaT	protein coding	27	14	15	15	-0.487823	0.998893
AAC74441	ydaU	protein coding	80	32	39	41	-0.462955	0.998893
AAC74442	ydaV	protein coding	14	12	13	15	-0.0508811	0.998893
AAC74445	trkG	protein coding	1331	509	610	499	-0.681548	0.928436
AAC74447	ynaK	protein coding	36	16	6	12	-1.55298	0.694247
AAC74452	insH1	protein coding	3114	1257	1041	1094	-1.01235	0.331069
AAC74454	stfR	protein coding	402	174	199	225	-0.444353	0.998893
AAC74455	tfaR	protein coding	208	77	89	87	-0.648167	0.998893
AAC74456	pinR	protein coding	121	22	26	25	-1.27899	0.65912
AAC74457	ynaE	protein coding	653	104	96	108	-1.64056	0.111495
AAC74458	uspF	protein coding	482	248	415	490	0.253818	0.998893
AAC74459	ompN	protein coding	77	26	25	33	-0.773208	0.998893
AAC74460	pfo	protein coding	1079	713	913	1122	0.0450735	0.998893
AAC74461	hslJ	protein coding	2385	314	800	1012	-0.286223	0.998893
AAC74462	ldhA	protein coding	894	435	1242	800	0.607104	0.998893
AAC74463	ydbH	protein coding	1860	519	1392	1566	0.437342	0.998893
AAC74464	ynbE	protein coding	36	16	16	33	-0.112876	0.998893
AAC74465	ydbL	protein coding	113	64	67	67	-0.472068	0.998893
AAC74466	feaR	protein coding	294	48	85	104	-0.621736	0.998893
AAC74467	feaB	protein coding	910	227	323	372	-0.560758	0.998893
AAC74468	tynA	protein coding	314	68	114	137	-0.431236	0.998893
AAC74469	paaZ	protein coding	36	17	23	33	0.051261	0.998893
AAC74470	paaA	protein coding	24	5	4	21	-0.107333	0.998893
AAC74471	paaB	protein coding	13	9	8	19	0.165995	0.998893
AAC74472	paaC	protein coding	19	5	20	11	0.49477	0.998893
AAC74473	paaD	protein coding	9	2	9	12	1.03635	0.998893
AAC74474	paaE	protein coding	49	15	25	41	0.109461	0.998893
AAC74475	paaF	protein coding	21	9	11	14	-0.263084	0.998893
AAC74476	paaG	protein coding	8	6	11	9	0.414647	0.998893
AAC74477	paaH	protein coding	66	25	50	51	0.187056	0.998893
AAC74478	paaI	protein coding	12	6	13	14	0.561135	0.998893
AAC74479	paaJ	protein coding	217	126	134	186	-0.196895	0.998893
AAC74480	paaK	protein coding	312	166	204	243	-0.162052	0.998893
AAC74481	paaX	protein coding	232	86	187	239	0.457183	0.998893
AAC74482	paaY	protein coding	163	122	172	184	0.160436	0.998893
AAC74484	insD1	protein coding	519	275	422	549	0.220412	0.998893
AAC74485	insC1	protein coding	145	80	90	119	-0.182787	0.998893
AAC74486	insI1	protein coding	618	155	576	573	0.72491	0.93003
AAC74488	ydbC	protein coding	261	113	237	236	0.342568	0.998893
AAC74489	ydbD	protein coding	244	41	50	66	-1.07397	0.75052
AAC74490	ynbA	protein coding	24	5	3	11	-0.929353	0.998893
AAC74491	ynbB	protein coding	13	6	4	4	-1.25766	0.998893
AAC74492	ynbC	protein coding	178	119	95	122	-0.587615	0.998893
AAC74493	ynbD	protein coding	271	174	196	258	-0.0979192	0.998893
AAC74494	azoR	protein coding	1039	536	861	965	0.157201	0.998893
AAC74495	hrpA	protein coding	3216	1830	2776	3557	0.233399	0.998893
AAC74496	ydcF	protein coding	2841	649	1927	2132	0.394096	0.998893
AAC74497	aldA	protein coding	385	149	335	454	0.584607	0.998893
AAC74500	cybB	protein coding	1982	288	604	570	-0.668022	0.998893
AAC74501	ydcA	protein coding	347	202	247	345	0.00814946	0.998893
AAC74502	mokB	protein coding	166	123	169	264	0.408259	0.998893
AAC74503	trg	protein coding	394	143	162	178	-0.610436	0.998893
AAC74504	ydcI	protein coding	1363	110	281	263	-1.05978	0.917244
AAC74505	ydcJ	protein coding	386	82	152	200	-0.233948	0.998893
AAC74506	opgD	protein coding	2552	729	1645	2107	0.304599	0.998893
AAC74508	ydcH	protein coding	901	803	1343	1542	0.530655	0.998893
AAC74509	rimL	protein coding	684	154	420	328	0.0277898	0.998893
AAC74510	ydcK	protein coding	618	181	404	425	0.163636	0.998893
AAC74511	tehA	protein coding	338	132	273	253	0.198502	0.998893
AAC74512	tehB	protein coding	321	214	420	472	0.605268	0.998893
AAC74513	ydcL	protein coding	2320	959	1676	2387	0.309246	0.998893
AAC74514	insQ	protein coding	3119	1119	2088	2057	0.0273877	0.998893
AAC74515	ydcO	protein coding	175	58	98	102	-0.147605	0.998893
AAC74516	ydcN	protein coding	168	27	86	98	0.145836	0.998893
AAC74517	ydcP	protein coding	1312	447	1172	1009	0.390314	0.998893
AAC74518	yncJ	protein coding	460	113	187	352	0.0404808	0.998893
AAC74519	hicA	protein coding	305	103	188	243	0.139731	0.998893
AAC74520	hicB	protein coding	317	94	167	219	0.00371881	0.998893
AAC74521	ydcR	protein coding	651	187	349	330	-0.182765	0.998893
AAC74522	ydcS	protein coding	276	80	262	366	0.914891	0.65912
AAC74523	ydcT	protein coding	71	32	69	71	0.436794	0.998893
AAC74524	ydcU	protein coding	183	63	86	97	-0.366993	0.998893
AAC74525	ydcV	protein coding	24	21	33	35	0.427218	0.998893
AAC74526	patD	protein coding	463	298	312	308	-0.413018	0.998893
AAC74527	ydcX	protein coding	165	55	84	62	-0.505664	0.998893
AAC74528	ydcY	protein coding	7920	2737	3884	4053	-0.357309	0.998893
AAC74529	ydcZ	protein coding	819	308	768	741	0.46702	0.998893
AAC74530	mnaT	protein coding	2438	474	1181	1155	-0.0976792	0.998893
AAC74531	curA	protein coding	273	91	201	231	0.315908	0.998893
AAC74532	mcbR	protein coding	645	69	112	81	-1.54432	0.415754
AAC74533	yncD	protein coding	754	287	410	536	-0.109792	0.998893
AAC74534	yncE	protein coding	17779	8824	17816	21111	0.501164	0.998893
AAC74535	ansP	protein coding	292	104	126	172	-0.366127	0.998893
AAC74536	yncG	protein coding	310	70	200	199	0.243506	0.998893
AAC74537	yncH	protein coding	8	3	2	4	-0.85794	0.998893
AAC74539	ydcD	protein coding	150	44	67	46	-0.659659	0.998893
AAC74542	ydcC	protein coding	55	20	19	30	-0.583814	0.998893
AAC74543	pptA	protein coding	387	104	183	176	-0.317269	0.998893
AAC74544	yddH	protein coding	130	38	87	97	0.229347	0.998893
AAC74545	nhoA	protein coding	162	48	101	106	0.078793	0.998893
AAC74546	yddE	protein coding	891	315	650	596	0.113142	0.998893
AAC74547	narV	protein coding	92	63	73	108	0.0831809	0.998893
AAC74548	narW	protein coding	38	23	29	37	0.0271551	0.998893
AAC74549	narY	protein coding	74	78	55	89	-0.351202	0.998893
AAC74550	narZ	protein coding	224	136	155	204	-0.112186	0.998893
AAC74551	adhP	protein coding	300	236	330	434	0.320205	0.998893
AAC74552	maeA	protein coding	3182	1054	2028	2223	0.0824896	0.998893
AAC74553	sra	protein coding	14883	18038	22670	25085	0.214394	0.998893
AAC74554	bdm	protein coding	237	19	53	87	-0.536951	0.998893
AAC74555	osmC	protein coding	1849	1713	2389	2767	0.290773	0.998893
AAC74556	ddpF	protein coding	95	51	81	72	0.0188693	0.998893
AAC74557	ddpD	protein coding	117	56	65	105	-0.0684052	0.998893
AAC74558	ddpC	protein coding	96	31	50	64	-0.0887343	0.998893
AAC74559	ddpB	protein coding	47	19	24	40	-0.0420628	0.998893
AAC74560	ddpA	protein coding	150	34	53	68	-0.45174	0.998893
AAC74561	ddpX	protein coding	28	8	4	14	-0.938339	0.998893
AAC74562	dosP	protein coding	535	200	287	236	-0.436609	0.998893
AAC74563	dosC	protein coding	874	192	487	359	-0.131891	0.998893
AAC74564	yddW	protein coding	963	183	555	559	0.180061	0.998893
AAC74565	gadC	protein coding	337	280	564	462	0.546319	0.998893
AAC74566	gadB	protein coding	381	246	442	418	0.34049	0.998893
AAC74567	pqqL	protein coding	548	185	169	182	-0.99178	0.471868
AAC74568	yddB	protein coding	311	208	109	88	-1.51724	0.0953666
AAC74569	yddA	protein coding	678	114	208	193	-0.732816	0.998893
AAC74570	ydeM	protein coding	32	7	7	18	-0.522587	0.998893
AAC74571	ydeN	protein coding	162	36	40	40	-1.13823	0.657507
AAC74572	ydeO	protein coding	51	29	7	28	-1.30706	0.802243
AAC74573	safA	protein coding	3	1	0	2	-0.997217	0.998893
AAC74574	ydeP	protein coding	381	123	188	213	-0.25049	0.998893
AAC74575	ydeQ	protein coding	52	10	14	24	-0.546081	0.998893
AAC74576	ydeR	protein coding	23	8	4	6	-1.58896	0.917244
AAC74577	ydeS	protein coding	19	5	1	4	-2.17675	0.823534
AAC74580	hipA	protein coding	349	108	264	210	0.15923	0.998893
AAC74581	hipB	protein coding	38	7	33	20	0.432527	0.998893
AAC74584	lsrK	protein coding	197	111	201	178	0.232193	0.998893
AAC74585	lsrR	protein coding	205	98	177	224	0.369586	0.998893
AAC74586	lsrA	protein coding	92	39	41	93	0.00945107	0.998893
AAC74587	lsrC	protein coding	42	29	31	43	-0.0678432	0.998893
AAC74588	lsrD	protein coding	45	32	38	50	0.0581484	0.998893
AAC74589	lsrB	protein coding	64	54	40	61	-0.42371	0.998893
AAC74590	lsrF	protein coding	56	29	27	31	-0.597615	0.998893
AAC74591	lsrG	protein coding	14	12	18	14	0.156991	0.998893
AAC74592	tam	protein coding	448	145	290	362	0.211595	0.998893
AAC74593	yneE	protein coding	708	111	177	182	-0.930893	0.85354
AAC74595	yneF	protein coding	507	333	380	474	-0.110996	0.998893
AAC74596	yneG	protein coding	46	18	50	43	0.574423	0.998893
AAC74597	glsB	protein coding	906	177	316	350	-0.491532	0.998893
AAC74598	sad	protein coding	782	382	526	523	-0.183472	0.998893
AAC74599	yneJ	protein coding	293	93	169	147	-0.194002	0.998893
AAC74600	yneK	protein coding	65	21	25	19	-0.881861	0.998893
AAC74601	ydeA	protein coding	1431	519	824	850	-0.166527	0.998893
AAC74602	marC	protein coding	1002	449	598	849	-0.0279074	0.998893
AAC74603	marR	protein coding	217	37	92	98	-0.192586	0.998893
AAC74604	marA	protein coding	403	90	270	284	0.343916	0.998893
AAC74605	marB	protein coding	142	98	235	301	1.01771	0.571018
AAC74606	eamA	protein coding	977	407	494	575	-0.365381	0.998893
AAC74607	ydeE	protein coding	756	89	251	214	-0.540289	0.998893
AAC74608	dgcZ	protein coding	798	113	195	302	-0.61294	0.998893
AAC74609	ydeI	protein coding	429	251	432	476	0.324996	0.998893
AAC74610	ydeJ	protein coding	1042	280	548	686	0.0274294	0.998893
AAC74611	dcp	protein coding	1964	792	1405	1527	0.109398	0.998893
AAC74612	ydfG	protein coding	3882	1164	2337	2652	0.0874711	0.998893
AAC74613	rspR	protein coding	1536	471	563	778	-0.494095	0.998893
AAC74614	ydfZ	protein coding	91	94	136	144	0.346809	0.998893
AAC74615	ydfI	protein coding	431	165	227	240	-0.315998	0.998893
AAC74617	ydfK	protein coding	938	97	144	125	-1.60091	0.313893
AAC74618	pinQ	protein coding	115	17	23	29	-1.10809	0.880504
AAC74619	tfaQ	protein coding	164	73	85	85	-0.48334	0.998893
AAC74620	stfQ	protein coding	34	16	21	19	-0.332733	0.998893
AAC74622	ydfO	protein coding	28	16	14	7	-1.11096	0.998893
AAC74623	gnsB	protein coding	10068	2458	4462	3566	-0.465914	0.998893
AAC74624	ynfN	protein coding	10	2	2	5	-0.651912	0.998893
AAC74625	cspI	protein coding	186	34	47	51	-0.957156	0.880504
AAC74626	rzpQ	protein coding	7	3	4	1	-0.958286	0.998893
AAC74627	rrrQ	protein coding	19	3	1	6	-1.48708	0.998893
AAC74628	ydfR	protein coding	12	6	4	5	-1.03376	0.998893
AAC74629	essQ	protein coding	12	4	3	4	-1.13966	0.998893
AAC74630	cspB	protein coding	2116	269	240	430	-1.5526	0.27805
AAC74631	cspF	protein coding	59	9	7	11	-1.70466	0.631224
AAC74632	quuQ	protein coding	317	170	200	149	-0.528195	0.998893
AAC74633	ydfU	protein coding	30	14	10	15	-0.841748	0.998893
AAC74634	rem	protein coding	375	265	197	229	-0.740415	0.939754
AAC74635	hokD	protein coding	4559	5742	3807	5897	-0.434962	0.998893
AAC74636	relE	protein coding	1244	1199	1078	1300	-0.295147	0.998893
AAC74637	relB	protein coding	2263	942	1231	1266	-0.346974	0.998893
AAC74638	ydfV	protein coding	27	4	7	14	-0.376146	0.998893
AAC74639	flxA	protein coding	49	52	23	20	-1.47541	0.517198
AAC74642	dicC	protein coding	8	1	3	3	-0.37514	0.998893
AAC74643	dicA	protein coding	6903	1152	1969	2056	-0.748502	0.99228
AAC74644	ydfA	protein coding	22	2	5	9	-0.529087	0.998893
AAC74645	ydfB	protein coding	2	4	3	6	0.262879	0.998893
AAC74646	ydfC	protein coding	88	27	70	83	0.492313	0.998893
AAC74647	dicB	protein coding	25	6	15	5	-0.46539	0.998893
AAC74648	ydfD	protein coding	11	3	2	1	-2.10458	0.998893
AAC74652	rspB	protein coding	1574	742	3013	1839	1.06628	0.471868
AAC74653	rspA	protein coding	1536	1011	4758	4883	1.79115	0.0023532
AAC74654	ynfA	protein coding	331	135	152	196	-0.412213	0.998893
AAC74655	ynfB	protein coding	1790	305	635	619	-0.491554	0.998893
AAC74656	speG	protein coding	875	215	662	634	0.41143	0.998893
AAC74657	ynfC	protein coding	770	196	330	314	-0.432493	0.998893
AAC74658	ynfD	protein coding	129	134	92	146	-0.421569	0.998893
AAC74659	ynfE	protein coding	59	22	40	40	0.0228855	0.998893
AAC74660	ynfF	protein coding	313	113	137	173	-0.414714	0.998893
AAC74661	ynfG	protein coding	72	17	35	48	0.0292563	0.998893
AAC74662	ynfH	protein coding	627	302	355	514	-0.142439	0.998893
AAC74663	dmsD	protein coding	1026	325	639	648	0.0223474	0.998893
AAC74664	clcB	protein coding	419	142	271	329	0.160326	0.998893
AAC74665	ynfK	protein coding	365	288	589	717	0.81026	0.860157
AAC74666	mlc	protein coding	1097	348	1024	1168	0.687726	0.880504
AAC74667	ynfL	protein coding	167	46	62	77	-0.505012	0.998893
AAC74668	ynfM	protein coding	1607	3057	6091	5002	0.822248	0.998893
AAC74669	asr	protein coding	70	484	1406	294	1.02438	0.998893
AAC74670	ydgD	protein coding	1327	559	881	985	-0.00968595	0.998893
AAC74671	mdtI	protein coding	57	13	23	27	-0.344796	0.998893
AAC74672	mdtJ	protein coding	185	21	34	39	-1.20223	0.793793
AAC74673	tqsA	protein coding	351	87	157	230	-0.0435117	0.998893
AAC74674	pntB	protein coding	2094	2268	3349	3336	0.332664	0.998893
AAC74675	pntA	protein coding	5129	1458	3605	3502	0.235693	0.998893
AAC74676	ydgH	protein coding	1651	782	1275	1428	0.121681	0.998893
AAC74677	ydgI	protein coding	178	54	141	111	0.227014	0.998893
AAC74678	folM	protein coding	198	46	104	112	-0.0180114	0.998893
AAC74679	ydgC	protein coding	1373	165	474	390	-0.508708	0.998893
AAC74680	rstA	protein coding	3308	372	953	1326	-0.378852	0.998893
AAC74681	rstB	protein coding	3762	1221	2735	3787	0.460567	0.998893
AAC74682	tus	protein coding	251	123	244	248	0.362859	0.998893
AAC74683	fumC	protein coding	360	189	207	339	-0.0843374	0.998893
AAC74684	fumA	protein coding	1358	408	633	796	-0.208113	0.998893
AAC74685	manA	protein coding	1077	379	822	927	0.32242	0.998893
AAC74686	ydgA	protein coding	2794	1381	2296	3149	0.32995	0.998893
AAC74687	uidC	protein coding	119	22	29	36	-0.922782	0.97694
AAC74688	uidB	protein coding	103	40	44	70	-0.313152	0.998893
AAC74689	uidA	protein coding	103	29	65	56	-0.00961606	0.998893
AAC74690	uidR	protein coding	752	304	429	539	-0.112966	0.998893
AAC74691	hdhA	protein coding	1523	1096	1456	1460	-0.0014978	0.999305
AAC74692	malI	protein coding	294	97	265	218	0.392134	0.998893
AAC74693	malX	protein coding	199	49	80	111	-0.242671	0.998893
AAC74694	malY	protein coding	958	292	577	637	0.0566326	0.998893
AAC74695	add	protein coding	269	131	170	288	0.141016	0.998893
AAC74696	ydgJ	protein coding	4065	1046	1876	1976	-0.259375	0.998893
AAC74697	cnu	protein coding	376	37	89	78	-0.96538	0.978734
AAC74698	ydgK	protein coding	2038	407	739	732	-0.519969	0.998893
AAC74699	rsxA	protein coding	1074	103	363	278	-0.515269	0.998893
AAC74700	rsxB	protein coding	708	168	504	393	0.213376	0.998893
AAC74701	rsxC	protein coding	962	525	1147	729	0.287555	0.998893
AAC74702	rsxD	protein coding	439	187	639	387	0.743391	0.95187
AAC74703	rsxG	protein coding	176	119	338	237	0.851243	0.860157
AAC74704	rsxE	protein coding	211	156	252	211	0.186631	0.998893
AAC74705	nth	protein coding	277	193	316	257	0.155011	0.998893
AAC74706	dtpA	protein coding	727	837	892	887	-0.113594	0.998893
AAC74707	gstA	protein coding	4020	894	1813	1852	-0.236005	0.998893
AAC74708	pdxY	protein coding	325	229	309	265	-0.0865693	0.998893
AAC74709	tyrS	protein coding	5078	2116	4681	4997	0.438981	0.998893
AAC74710	pdxH	protein coding	1469	344	797	803	-0.00722013	0.998893
AAC74711	mliC	protein coding	903	182	593	817	0.570596	0.998893
AAC74712	anmK	protein coding	505	189	361	404	0.180414	0.998893
AAC74714	slyA	protein coding	2880	1240	1908	2115	-0.0350017	0.998893
AAC74715	ydhI	protein coding	61	9	35	19	-0.12017	0.998893
AAC74716	ydhJ	protein coding	120	32	72	68	0.00731245	0.998893
AAC74717	ydhK	protein coding	200	72	109	135	-0.112335	0.998893
AAC74718	sodC	protein coding	628	297	418	549	0.0279625	0.998893
AAC74720	ydhL	protein coding	346	139	226	265	0.0352099	0.998893
AAC74721	nemR	protein coding	79	18	38	42	-0.130516	0.998893
AAC74722	nemA	protein coding	218	96	142	155	-0.0852993	0.998893
AAC74723	gloA	protein coding	530	251	514	369	0.168353	0.998893
AAC74724	rnt	protein coding	937	128	261	250	-0.768501	0.998893
AAC74725	lhr	protein coding	981	892	743	1036	-0.318867	0.998893
AAC74726	grxD	protein coding	3756	1471	2423	2844	0.0362381	0.998893
AAC74727	mepH	protein coding	587	92	160	210	-0.629411	0.998893
AAC74728	sodB	protein coding	579	202	304	342	-0.214204	0.998893
AAC74729	ydhP	protein coding	604	138	382	319	0.102225	0.998893
AAC74730	purR	protein coding	6079	1025	2371	2886	-0.191584	0.998893
AAC74731	ydhB	protein coding	930	475	663	809	0.0103498	0.998893
AAC74733	cfa	protein coding	9917	4174	6418	6322	-0.133584	0.998893
AAC74734	ribC	protein coding	2935	996	1772	1634	-0.128211	0.998893
AAC74736	ydhQ	protein coding	853	407	609	626	-0.0567487	0.998893
AAC74737	ydhR	protein coding	1653	1676	2045	2175	0.0759372	0.998893
AAC74738	ydhS	protein coding	542	222	447	546	0.388247	0.998893
AAC74739	ydhT	protein coding	81	59	65	65	-0.247633	0.998893
AAC74740	ydhU	protein coding	162	41	110	97	0.172887	0.998893
AAC74741	ydhX	protein coding	102	28	35	55	-0.432279	0.998893
AAC74742	ydhW	protein coding	126	68	84	68	-0.40092	0.998893
AAC74743	ydhV	protein coding	72	20	45	43	0.0459827	0.998893
AAC74744	ydhY	protein coding	47	13	25	22	-0.242318	0.998893
AAC74745	ydhZ	protein coding	673	235	330	399	-0.26047	0.998893
AAC74746	pykF	protein coding	3254	2000	2932	3672	0.212201	0.998893
AAC74747	lpp	protein coding	134473	108665	165451	203233	0.396291	0.998893
AAC74748	ldtE	protein coding	980	641	822	1167	0.153433	0.998893
AAC74749	sufE	protein coding	1156	752	1086	1115	0.0809987	0.998893
AAC74750	sufS	protein coding	3435	2490	3522	4485	0.263467	0.998893
AAC74751	sufD	protein coding	2410	1927	2700	3133	0.230288	0.998893
AAC74752	sufC	protein coding	982	780	1139	1441	0.352402	0.998893
AAC74753	sufB	protein coding	4297	1774	4748	4750	0.662662	0.880504
AAC74754	sufA	protein coding	2125	520	1374	1405	0.233451	0.998893
AAC74755	ydiH	protein coding	1872	2492	1669	2327	-0.4861	0.998893
AAC74756	menI	protein coding	798	1039	997	1090	-0.15574	0.998893
AAC74757	ydiJ	protein coding	5153	2391	4074	4593	0.175695	0.998893
AAC74758	ydiK	protein coding	2249	1107	2420	2678	0.561531	0.998893
AAC74759	ydiL	protein coding	37	15	8	17	-1.06006	0.998893
AAC74760	ydiM	protein coding	47	11	9	23	-0.74612	0.998893
AAC74761	ydiN	protein coding	14	9	3	5	-1.62796	0.966165
AAC74762	ydiB	protein coding	88	19	28	40	-0.502199	0.998893
AAC74763	aroD	protein coding	463	144	339	341	0.259297	0.998893
AAC74764	ydiF	protein coding	20	7	9	5	-0.877444	0.998893
AAC74765	ydiO	protein coding	49	8	17	18	-0.499996	0.998893
AAC74766	ydiP	protein coding	230	60	90	84	-0.598009	0.998893
AAC74767	ydiQ	protein coding	17	9	8	15	-0.237294	0.998893
AAC74768	ydiR	protein coding	87	39	58	68	-0.0108237	0.998893
AAC74769	ydiS	protein coding	92	35	45	46	-0.444587	0.998893
AAC74770	ydiT	protein coding	7	5	6	12	0.466132	0.998893
AAC74771	fadK	protein coding	112	42	65	74	-0.111863	0.998893
AAC74772	ppsA	protein coding	4500	2447	5085	3483	0.251749	0.998893
AAC74773	ppsR	protein coding	780	167	379	362	-0.159067	0.998893
AAC74774	aroH	protein coding	6186	1190	4447	4466	0.495847	0.998893
AAC74775	ydiE	protein coding	434	152	278	269	-0.0345368	0.998893
AAC74776	ydiU	protein coding	2122	860	2263	2247	0.619732	0.957439
AAC74777	ydiV	protein coding	557	147	355	269	-0.0214664	0.998893
AAC74778	nlpC	protein coding	1611	400	772	857	-0.149955	0.998893
AAC74779	btuD	protein coding	495	295	497	539	0.293374	0.998893
AAC74780	btuE	protein coding	968	299	703	736	0.281326	0.998893
AAC74781	btuC	protein coding	511	329	414	447	-0.0862801	0.998893
AAC74782	ihfA	protein coding	3937	4841	7383	6912	0.38547	0.998893
AAC74783	pheT	protein coding	14557	16476	22264	23920	0.272744	0.998893
AAC74784	pheS	protein coding	8794	4025	7815	8697	0.345501	0.998893
AAC74785	pheM	protein coding	685	231	282	331	-0.512019	0.998893
AAC74786	rplT	protein coding	18072	27448	20756	29187	-0.262775	0.998893
AAC74787	rpmI	protein coding	24543	36375	27326	35690	-0.337678	0.998893
AAC74788	infC	protein coding	56709	49602	46175	64845	-0.172851	0.998893
AAC74789	thrS	protein coding	21076	7064	15279	17095	0.275709	0.998893
AAC74792	ydiY	protein coding	777	99	171	171	-1.05657	0.775101
AAC74793	pfkB	protein coding	804	524	774	838	0.152246	0.998893
AAC74794	ydiZ	protein coding	132	65	92	103	-0.0506623	0.998893
AAC74795	yniA	protein coding	389	376	523	665	0.379488	0.998893
AAC74796	yniB	protein coding	2799	947	1293	1469	-0.370077	0.998893
AAC74797	yniC	protein coding	1130	210	390	456	-0.443832	0.998893
AAC74798	ydjM	protein coding	220	80	75	94	-0.786203	0.880504
AAC74799	ydjN	protein coding	9230	3010	8047	7526	0.437228	0.998893
AAC74800	ydjO	protein coding	35	12	10	9	-1.24496	0.95187
AAC74801	cedA	protein coding	679	246	389	509	-0.000463114	0.999305
AAC74803	chbG	protein coding	355	151	259	234	-0.024638	0.998893
AAC74804	chbF	protein coding	129	35	42	75	-0.388812	0.998893
AAC74805	chbR	protein coding	469	117	248	222	-0.160512	0.998893
AAC74806	chbA	protein coding	78	23	33	41	-0.360662	0.998893
AAC74807	chbC	protein coding	202	142	135	207	-0.168149	0.998893
AAC74808	chbB	protein coding	162	52	78	96	-0.225233	0.998893
AAC74809	osmE	protein coding	2028	1224	1999	3733	0.687676	0.978734
AAC74810	nadE	protein coding	1364	615	1037	972	0.0151063	0.998893
AAC74811	cho	protein coding	1723	722	966	1055	-0.266424	0.998893
AAC74812	ves	protein coding	51	26	26	26	-0.602905	0.998893
AAC74813	spy	protein coding	305	126	322	457	0.85477	0.676465
AAC74814	astE	protein coding	63	62	56	70	-0.225377	0.998893
AAC74815	astB	protein coding	116	83	79	115	-0.193206	0.998893
AAC74816	astD	protein coding	153	145	119	185	-0.221777	0.998893
AAC74817	astA	protein coding	50	35	47	43	-0.0353051	0.998893
AAC74818	astC	protein coding	133	37	48	75	-0.3694	0.998893
AAC74819	xthA	protein coding	703	112	271	311	-0.235228	0.998893
AAC74820	ydjX	protein coding	28	15	12	21	-0.446872	0.998893
AAC74821	ydjY	protein coding	29	14	18	31	0.149305	0.998893
AAC74822	ydjZ	protein coding	190	55	75	124	-0.211898	0.998893
AAC74823	ynjA	protein coding	383	78	204	256	0.185217	0.998893
AAC74824	ynjB	protein coding	515	143	443	478	0.607502	0.998893
AAC74825	ynjC	protein coding	170	137	187	244	0.296451	0.998893
AAC74826	ynjD	protein coding	166	97	117	152	-0.0611086	0.998893
AAC74827	ynjE	protein coding	369	161	260	299	0.0715185	0.998893
AAC74828	ynjF	protein coding	449	177	253	327	-0.0915812	0.998893
AAC74829	nudG	protein coding	271	45	103	115	-0.302521	0.998893
AAC74830	ynjH	protein coding	250	99	135	172	-0.167214	0.998893
AAC74831	gdhA	protein coding	10336	4198	7100	7370	0.0137986	0.998893
AAC74832	ynjI	protein coding	89	28	36	51	-0.358082	0.998893
AAC74833	topB	protein coding	2201	2042	2262	2762	-0.00219318	0.998964
AAC74834	selD	protein coding	1583	802	1254	1366	0.0859305	0.998893
AAC74835	ydjA	protein coding	946	179	444	427	-0.145206	0.998893
AAC74836	sppA	protein coding	4551	1276	2589	3398	0.154556	0.998893
AAC74837	ansA	protein coding	718	140	286	366	-0.193728	0.998893
AAC74838	pncA	protein coding	765	368	842	743	0.46125	0.998893
AAC74839	ydjE	protein coding	74	27	44	45	-0.136654	0.998893
AAC74840	ydjF	protein coding	1000	188	342	368	-0.522239	0.998893
AAC74841	ydjG	protein coding	160	38	44	64	-0.735397	0.998893
AAC74842	ydjH	protein coding	5	1	8	5	1.25137	0.998893
AAC74843	ydjI	protein coding	29	6	12	13	-0.333967	0.998893
AAC74844	ydjJ	protein coding	28	5	9	7	-0.853299	0.998893
AAC74845	ydjK	protein coding	30	14	8	18	-0.798456	0.998893
AAC74846	ydjL	protein coding	13	4	9	10	0.2294	0.998893
AAC74847	yeaC	protein coding	1305	152	546	410	-0.275249	0.998893
AAC74848	msrB	protein coding	3417	164	520	622	-1.22434	0.880504
AAC74849	gapA	protein coding	12386	5427	8924	11072	0.155321	0.998893
AAC74850	yeaD	protein coding	195	65	173	194	0.565592	0.998893
AAC74851	yeaE	protein coding	558	238	324	475	-0.00470745	0.998893
AAC74852	mipA	protein coding	728	265	844	654	0.658613	0.966165
AAC74853	yeaG	protein coding	1684	1052	1856	2187	0.444006	0.998893
AAC74854	yeaH	protein coding	580	352	539	689	0.286249	0.998893
AAC74855	yeaI	protein coding	32	19	8	16	-1.18489	0.955001
AAC74856	yeaJ	protein coding	1984	270	2049	1158	0.82835	0.998893
AAC74857	yeaK	protein coding	1072	397	1338	930	0.692481	0.957174
AAC74858	yoaI	protein coding	19	11	11	17	-0.175129	0.998893
AAC74859	yeaL	protein coding	192	85	113	107	-0.332678	0.998893
AAC74860	yeaM	protein coding	616	152	271	255	-0.386318	0.998893
AAC74861	yeaN	protein coding	173	132	113	160	-0.339938	0.998893
AAC74862	yeaO	protein coding	509	247	614	649	0.706985	0.860157
AAC74863	yoaF	protein coding	417	222	254	297	-0.279519	0.998893
AAC74864	yeaP	protein coding	3332	561	1069	1268	-0.492645	0.998893
AAC74865	yeaQ	protein coding	1692	929	2193	1567	0.465328	0.998893
AAC74866	yoaG	protein coding	408	175	722	510	1.10137	0.415911
AAC74867	yeaR	protein coding	511	94	454	332	0.616743	0.998893
AAC74868	leuE	protein coding	368	67	198	170	-0.0111215	0.998893
AAC74869	dmlR	protein coding	568	165	335	388	0.088023	0.998893
AAC74870	dmlA	protein coding	188	104	159	187	0.171124	0.998893
AAC74871	yeaV	protein coding	50	17	23	5	-1.14729	0.998893
AAC74872	yeaW	protein coding	41	3	15	7	-0.657564	0.998893
AAC74873	yeaX	protein coding	153	142	180	135	-0.117197	0.998893
AAC74874	rnd	protein coding	945	180	553	525	0.161542	0.998893
AAC74875	fadD	protein coding	356	157	222	311	0.0378409	0.998893
AAC74876	yeaY	protein coding	1257	543	1039	1361	0.405752	0.998893
AAC74877	tsaB	protein coding	753	218	526	463	0.149158	0.998893
AAC74878	yoaA	protein coding	1102	385	458	602	-0.435403	0.998893
AAC74879	yoaB	protein coding	987	268	612	500	-0.0305401	0.998893
AAC74880	yoaC	protein coding	901	470	807	751	0.133748	0.998893
AAC74881	yoaH	protein coding	571	173	247	271	-0.423125	0.998893
AAC74882	pabB	protein coding	226	80	178	129	0.0778403	0.998893
AAC74883	nudL	protein coding	387	198	258	353	0.00211206	0.998923
AAC74884	sdaA	protein coding	1061	713	1009	1397	0.290326	0.998893
AAC74885	yoaD	protein coding	139	65	103	161	0.335643	0.998893
AAC74886	yoaE	protein coding	1047	798	798	853	-0.337238	0.998893
AAC74887	manX	protein coding	852	865	3056	2535	1.44958	0.220054
AAC74888	manY	protein coding	557	359	812	834	0.725381	0.906746
AAC74889	manZ	protein coding	745	531	1263	1269	0.836754	0.765297
AAC74890	yobD	protein coding	87	40	55	82	0.0819341	0.998893
AAC74891	mntP	protein coding	186	59	75	95	-0.451242	0.998893
AAC74892	rlmA	protein coding	722	221	372	393	-0.202833	0.998893
AAC74893	cspC	protein coding	15910	12644	19254	20309	0.278781	0.998893
AAC74894	yobF	protein coding	2594	1367	2553	2874	0.390408	0.998893
AAC74895	yebO	protein coding	1174	403	655	625	-0.228143	0.998893
AAC74896	mgrB	protein coding	1382	313	814	770	0.0864431	0.998893
AAC74897	kdgR	protein coding	1406	384	912	812	0.0851364	0.998893
AAC74898	yebQ	protein coding	128	34	48	64	-0.418624	0.998893
AAC74899	htpX	protein coding	6482	1943	5827	7794	0.789522	0.732472
AAC74900	prc	protein coding	6466	3105	5872	6099	0.291491	0.998893
AAC74901	proQ	protein coding	3252	809	1501	1807	-0.145038	0.998893
AAC74902	msrC	protein coding	4170	856	1991	1746	-0.213856	0.998893
AAC74903	yebS	protein coding	940	214	551	635	0.211606	0.998893
AAC74904	yebT	protein coding	1520	1035	1507	2112	0.347534	0.998893
AAC74905	rsmF	protein coding	609	203	406	408	0.0811074	0.998893
AAC74906	yebV	protein coding	2791	2197	3741	6315	0.801508	0.884539
AAC74907	yebW	protein coding	377	139	251	286	0.100414	0.998893
AAC74908	pphA	protein coding	261	46	100	134	-0.179313	0.998893
AAC74909	yebY	protein coding	406	185	494	462	0.685229	0.922714
AAC74910	yebZ	protein coding	1065	341	985	833	0.468838	0.998893
AAC74911	yobA	protein coding	1192	237	504	462	-0.348857	0.998893
AAC74912	holE	protein coding	723	75	171	182	-0.845464	0.998893
AAC74913	yobB	protein coding	319	71	157	176	-0.0565721	0.998893
AAC74914	exoX	protein coding	1686	375	658	851	-0.275319	0.998893
AAC74915	ptrB	protein coding	639	335	458	585	0.0324183	0.998893
AAC74916	yebE	protein coding	509	171	248	488	0.159428	0.998893
AAC74917	yebF	protein coding	1145	906	1070	1163	-0.0670831	0.998893
AAC74918	yebG	protein coding	1499	736	650	882	-0.595002	0.998893
AAC74919	purT	protein coding	390	116	179	197	-0.326047	0.998893
AAC74920	eda	protein coding	698	692	914	954	0.169812	0.998893
AAC74921	edd	protein coding	416	206	290	332	-0.042803	0.998893
AAC74922	zwf	protein coding	4069	1615	2542	3081	0.00416348	0.998893
AAC74923	yebK	protein coding	583	258	293	396	-0.304935	0.998893
AAC74924	pykA	protein coding	1111	794	1104	1259	0.151067	0.998893
AAC74925	lpxM	protein coding	3908	972	3246	3415	0.606334	0.998893
AAC74926	mepM	protein coding	9489	2680	10932	11186	0.987653	0.449603
AAC74927	znuA	protein coding	39136	5666	28765	32107	0.721165	0.998893
AAC74928	znuC	protein coding	3148	627	1827	2197	0.297531	0.998893
AAC74929	znuB	protein coding	2303	600	2375	2294	0.834405	0.725262
AAC74930	ruvB	protein coding	1602	866	1162	1403	-0.0191562	0.998893
AAC74931	ruvA	protein coding	950	280	470	598	-0.102437	0.998893
AAC74932	yebB	protein coding	72	34	44	39	-0.366066	0.998893
AAC74933	ruvC	protein coding	1091	988	1326	1369	0.14499	0.998893
AAC74934	yebC	protein coding	1649	1298	1799	1578	0.0178339	0.998893
AAC74935	nudB	protein coding	3590	3792	4931	5072	0.160617	0.998893
AAC74936	aspS	protein coding	3891	1675	3308	3177	0.226657	0.998893
AAC74937	yecD	protein coding	455	113	175	234	-0.333402	0.998893
AAC74938	yecE	protein coding	275	102	159	178	-0.120334	0.998893
AAC74939	yecN	protein coding	1942	674	1043	1271	-0.118242	0.998893
AAC74940	cmoA	protein coding	428	94	286	266	0.266523	0.998893
AAC74941	cmoB	protein coding	1163	471	1653	1430	0.945476	0.475516
AAC74942	torZ	protein coding	309	94	165	179	-0.132435	0.998893
AAC74943	torY	protein coding	30	9	16	11	-0.431979	0.998893
AAC74944	cutC	protein coding	1187	447	640	1008	0.0353443	0.998893
AAC74945	yecM	protein coding	743	170	351	449	-0.025544	0.998893
AAC74946	argS	protein coding	5850	1545	3522	3976	0.158712	0.998893
AAC74947	yecT	protein coding	118	13	12	17	-1.89217	0.361301
AAC74948	flhE	protein coding	88	22	39	37	-0.396964	0.998893
AAC74949	flhA	protein coding	356	178	253	270	-0.0721339	0.998893
AAC74950	flhB	protein coding	59	43	41	41	-0.451477	0.998893
AAC74951	cheZ	protein coding	166	71	106	97	-0.212516	0.998893
AAC74952	cheY	protein coding	40	20	32	41	0.244903	0.998893
AAC74953	cheB	protein coding	26	30	17	20	-0.859588	0.998893
AAC74954	cheR	protein coding	86	48	35	41	-0.889058	0.922403
AAC74955	tap	protein coding	101	97	35	47	-1.51396	0.313893
AAC74956	tar	protein coding	200	146	57	59	-1.73114	0.0424716
AAC74957	cheW	protein coding	69	35	18	27	-1.26056	0.617294
AAC74958	cheA	protein coding	107	81	54	61	-0.871184	0.923663
AAC74959	motB	protein coding	57	27	17	18	-1.28404	0.65912
AAC74960	motA	protein coding	70	67	22	33	-1.55594	0.382138
AAC74961	flhC	protein coding	466	303	83	89	-2.28534	5.62813e-05
AAC74962	flhD	protein coding	187	82	39	31	-1.93486	0.0103775
AAC74963	insB1	protein coding	140	141	116	189	-0.15213	0.998893
AAC74964	insA	protein coding	85	9	22	36	-0.426724	0.998893
AAC74965	uspC	protein coding	896	240	812	719	0.573988	0.998893
AAC74966	otsA	protein coding	2095	1277	1665	2707	0.247786	0.998893
AAC74967	otsB	protein coding	2030	652	1142	1839	0.220455	0.998893
AAC74970	araG	protein coding	145	68	89	94	-0.239343	0.998893
AAC74971	araF	protein coding	99	44	59	62	-0.245577	0.998893
AAC74972	ftnB	protein coding	473	130	227	244	-0.231597	0.998893
AAC74973	yecJ	protein coding	298	46	79	83	-0.834512	0.995543
AAC74974	yecR	protein coding	38	5	5	13	-1.0453	0.998893
AAC74975	ftnA	protein coding	239	80	147	121	-0.169083	0.998893
AAC74976	yecH	protein coding	107	50	87	95	0.193725	0.998893
AAC74977	tyrP	protein coding	1365	419	663	747	-0.242823	0.998893
AAC74978	yecA	protein coding	479	216	423	393	0.226019	0.998893
AAC74979	pgsA	protein coding	2791	884	2171	2244	0.357445	0.998893
AAC74980	uvrC	protein coding	2090	1122	1689	1710	0.017098	0.998893
AAC74981	uvrY	protein coding	2408	681	1157	1393	-0.160006	0.998893
AAC74982	yecF	protein coding	71	43	73	72	0.263519	0.998893
AAC74983	sdiA	protein coding	864	304	461	461	-0.277925	0.998893
AAC74984	yecC	protein coding	591	757	1289	1175	0.544472	0.998893
AAC74985	yecS	protein coding	276	228	493	436	0.694711	0.998893
AAC74986	dcyD	protein coding	877	480	1037	1004	0.521446	0.998893
AAC74987	fliY	protein coding	3362	1290	5659	2782	0.930618	0.75511
AAC74988	fliZ	protein coding	108	16	44	31	-0.467982	0.998893
AAC74989	fliA	protein coding	85	69	13	21	-2.3732	0.0100025
AAC74990	fliC	protein coding	1557	898	766	881	-0.66872	0.935372
AAC74991	fliD	protein coding	78	36	24	20	-1.38056	0.471868
AAC74992	fliS	protein coding	25	7	11	20	0.0294805	0.998893
AAC74993	fliT	protein coding	26	12	18	15	-0.205972	0.998893
AAC74994	amyA	protein coding	751	435	798	865	0.39762	0.998893
AAC74995	yedD	protein coding	1473	490	902	1041	0.0583632	0.998893
AAC74996	yedE	protein coding	332	179	343	304	0.284208	0.998893
AAC74997	yedF	protein coding	44	50	72	85	0.472689	0.998893
AAC74999	yedL	protein coding	287	68	145	96	-0.37847	0.998893
AAC75004	fliE	protein coding	54	15	34	29	-0.019667	0.998893
AAC75005	fliF	protein coding	46	27	24	15	-0.963519	0.998893
AAC75006	fliG	protein coding	52	21	25	39	-0.184713	0.998893
AAC75007	fliH	protein coding	43	12	18	18	-0.50848	0.998893
AAC75008	fliI	protein coding	26	24	15	10	-1.18147	0.966165
AAC75009	fliJ	protein coding	22	3	7	6	-0.719521	0.998893
AAC75010	fliK	protein coding	29	13	9	12	-1.01259	0.998893
AAC75011	fliL	protein coding	16	9	13	7	-0.356199	0.998893
AAC75012	fliM	protein coding	71	31	31	36	-0.609713	0.998893
AAC75013	fliN	protein coding	10	9	8	11	-0.171355	0.998893
AAC75014	fliO	protein coding	12	7	9	9	-0.136538	0.998893
AAC75015	fliP	protein coding	29	9	17	21	0.0687949	0.998893
AAC75016	fliQ	protein coding	11	3	7	3	-0.361306	0.998893
AAC75017	fliR	protein coding	41	12	12	7	-1.36855	0.860157
AAC75018	rcsA	protein coding	415	58	308	185	0.361443	0.998893
AAC75019	dsrB	protein coding	293	56	167	154	0.0928419	0.998893
AAC75020	yodD	protein coding	935	822	968	1716	0.366125	0.998893
AAC75021	yedP	protein coding	1026	449	632	933	0.0668459	0.998893
AAC75022	yedQ	protein coding	1101	488	937	1075	0.329743	0.998893
AAC75023	yodC	protein coding	147	98	263	205	0.823894	0.880504
AAC75024	yedI	protein coding	794	416	672	642	0.0658609	0.998893
AAC75025	yedA	protein coding	40	17	26	30	-0.0209891	0.998893
AAC75026	vsr	protein coding	387	309	398	424	0.0523651	0.998893
AAC75027	dcm	protein coding	1494	536	844	1148	0.0166344	0.998893
AAC75028	yedJ	protein coding	805	480	674	705	0.00415018	0.998893
AAC75029	yedR	protein coding	725	151	257	244	-0.604995	0.998893
AAC75033	hchA	protein coding	1006	780	1334	1153	0.305344	0.998893
AAC75034	yedV	protein coding	776	273	373	380	-0.416011	0.998893
AAC75035	yedW	protein coding	1090	133	242	281	-0.922291	0.935372
AAC75036	hiuH	protein coding	66	12	30	28	-0.232337	0.998893
AAC75037	yedY	protein coding	1188	543	796	1130	0.123906	0.998893
AAC75038	yedZ	protein coding	229	75	123	132	-0.177784	0.998893
AAC75039	zinT	protein coding	51276	2364	49976	35717	1.12982	0.966165
AAC75040	yodB	protein coding	849	30	233	239	-0.447704	0.998893
AAC75041	mtfA	protein coding	1698	505	782	913	-0.274244	0.998893
AAC75042	yeeJ	protein coding	1582	662	840	941	-0.325813	0.998893
AAC75045	shiA	protein coding	5663	3309	6315	6094	0.378312	0.998893
AAC75046	amn	protein coding	2213	1344	1448	1596	-0.332254	0.998893
AAC75047	yeeN	protein coding	773	321	440	426	-0.3205	0.998893
AAC75048	yeeO	protein coding	606	130	422	325	0.224564	0.998893
AAC75049	cbl	protein coding	1457	233	1181	476	0.27259	0.998893
AAC75050	nac	protein coding	270	97	116	123	-0.566294	0.998893
AAC75051	ldtA	protein coding	1335	679	872	1105	-0.0845547	0.998893
AAC75052	cobT	protein coding	439	302	464	423	0.125106	0.998893
AAC75053	cobS	protein coding	96	37	98	87	0.515445	0.998893
AAC75054	cobU	protein coding	680	275	419	506	-0.0317771	0.998893
AAC75055	insH1	protein coding	3396	1383	1241	1357	-0.862451	0.528936
AAC75057	insD1	protein coding	508	241	390	512	0.231499	0.998893
AAC75062	yeeR	protein coding	245	88	100	126	-0.514293	0.998893
AAC75063	yeeS	protein coding	28	25	21	27	-0.333143	0.998893
AAC75064	yeeT	protein coding	2	1	1	1	-0.607611	0.998893
AAC75065	cbeA	protein coding	4	3	2	3	-0.609976	0.998893
AAC75066	cbtA	protein coding	8	0	2	4	-0.0854447	0.998893
AAC75068	yeeX	protein coding	8593	2682	4514	5297	-0.109241	0.998893
AAC75069	yeeA	protein coding	285	92	186	207	0.138865	0.998893
AAC75070	sbmC	protein coding	264	101	174	165	-0.0662645	0.998893
AAC75071	dacD	protein coding	244	87	110	102	-0.582724	0.998893
AAC75072	sbcB	protein coding	1695	632	1123	1398	0.152379	0.998893
AAC75073	yeeD	protein coding	4005	2680	5245	5665	0.568795	0.998893
AAC75074	yeeE	protein coding	3443	828	3570	2680	0.731232	0.95187
AAC75075	plaP	protein coding	414	127	326	289	0.289539	0.998893
AAC75076	yeeY	protein coding	987	527	911	1092	0.333889	0.998893
AAC75077	yeeZ	protein coding	2207	900	1614	1867	0.177778	0.998893
AAC75078	yefM	protein coding	754	212	294	394	-0.378682	0.998893
AAC75079	hisL	protein coding	5375	1002	1111	2391	-0.669654	0.998893
AAC75080	hisG	protein coding	1795	651	1019	955	-0.250988	0.998893
AAC75081	hisD	protein coding	844	1057	1142	1103	-0.0830195	0.998893
AAC75082	hisC	protein coding	671	995	841	923	-0.293334	0.998893
AAC75083	hisB	protein coding	995	1462	1241	1287	-0.330388	0.998893
AAC75084	hisH	protein coding	397	755	547	596	-0.449693	0.998893
AAC75085	hisA	protein coding	444	982	648	560	-0.70296	0.998893
AAC75086	hisF	protein coding	717	1377	844	981	-0.64379	0.998893
AAC75087	hisI	protein coding	1196	2857	1711	1797	-0.69986	0.998893
AAC75088	wzzB	protein coding	10204	1270	2693	3435	-0.604492	0.998893
AAC75089	ugd	protein coding	430	141	242	176	-0.354109	0.998893
AAC75090	gnd	protein coding	9682	5395	9516	12651	0.466191	0.998893
AAC75091	insH1	protein coding	3111	1242	1049	1165	-0.953261	0.43178
AAC75093	wbbK	protein coding	1482	830	1073	1186	-0.115101	0.998893
AAC75094	wbbJ	protein coding	763	415	587	460	-0.225793	0.998893
AAC75095	wbbI	protein coding	2378	1151	1748	1934	0.0247629	0.998893
AAC75096	wbbH	protein coding	1204	723	897	895	-0.203326	0.998893
AAC75097	glf	protein coding	1034	687	1134	868	0.10014	0.998893
AAC75098	wzxB	protein coding	1647	1010	1317	1331	-0.111112	0.998893
AAC75099	rfbC	protein coding	813	443	681	710	0.0779228	0.998893
AAC75100	rfbA	protein coding	1217	721	1238	1179	0.226561	0.998893
AAC75101	rfbD	protein coding	1975	792	1839	1768	0.410039	0.998893
AAC75102	rfbB	protein coding	3606	1042	2186	2501	0.125639	0.998893
AAC75103	wcaN	protein coding	6788	1473	3116	3323	-0.167975	0.998893
AAC75104	wcaM	protein coding	259	63	95	91	-0.636059	0.998893
AAC75105	wcaL	protein coding	63	29	39	50	-0.06796	0.998893
AAC75106	wcaK	protein coding	46	17	27	26	-0.20582	0.998893
AAC75107	wzxC	protein coding	23	26	24	33	-0.0359088	0.998893
AAC75108	wcaJ	protein coding	43	30	38	34	-0.133984	0.998893
AAC75109	cpsG	protein coding	57	34	35	43	-0.309051	0.998893
AAC75110	cpsB	protein coding	87	48	85	69	0.137983	0.998893
AAC75111	wcaI	protein coding	53	34	40	48	-0.0880999	0.998893
AAC75112	wcaH	protein coding	18	16	13	15	-0.45598	0.998893
AAC75113	wcaG	protein coding	21	12	12	9	-0.703435	0.998893
AAC75114	gmd	protein coding	33	12	7	22	-0.624801	0.998893
AAC75115	wcaF	protein coding	7	6	8	4	-0.240295	0.998893
AAC75116	wcaE	protein coding	18	11	11	13	-0.352433	0.998893
AAC75117	wcaD	protein coding	29	9	15	23	0.0613736	0.998893
AAC75118	wcaC	protein coding	27	19	16	35	0.00453796	0.998923
AAC75119	wcaB	protein coding	5	7	11	6	0.274622	0.998893
AAC75120	wcaA	protein coding	38	9	24	32	0.371684	0.998893
AAC75121	wzc	protein coding	68	22	44	48	0.102142	0.998893
AAC75122	wzb	protein coding	4	3	4	4	0.0885172	0.998893
AAC75123	wza	protein coding	34	5	10	10	-0.74716	0.998893
AAC75124	yegH	protein coding	1304	833	1171	1449	0.165631	0.998893
AAC75125	asmA	protein coding	4244	2137	3658	4503	0.300877	0.998893
AAC75126	dcd	protein coding	2234	1188	1624	2058	0.0334313	0.998893
AAC75127	udk	protein coding	1128	239	468	507	-0.294453	0.998893
AAC75128	yegE	protein coding	2110	727	1314	1587	0.0934713	0.998893
AAC75129	alkA	protein coding	397	233	418	448	0.367497	0.998893
AAC75130	yegD	protein coding	287	173	245	254	0.0206638	0.998893
AAC75131	yegI	protein coding	272	120	142	196	-0.230052	0.998893
AAC75132	yegJ	protein coding	48	11	18	19	-0.531312	0.998893
AAC75133	yegK	protein coding	44	12	16	17	-0.656816	0.998893
AAC75134	yegL	protein coding	313	141	187	286	0.0319188	0.998893
AAC75135	mdtA	protein coding	303	51	185	195	0.336448	0.998893
AAC75136	mdtB	protein coding	369	230	365	522	0.443037	0.998893
AAC75137	mdtC	protein coding	486	386	482	659	0.189011	0.998893
AAC75138	iceT	protein coding	178	137	144	232	0.0662512	0.998893
AAC75139	baeS	protein coding	284	167	236	347	0.265289	0.998893
AAC75140	baeR	protein coding	622	220	322	456	-0.0686323	0.998893
AAC75141	yegP	protein coding	616	735	745	998	0.0440974	0.998893
AAC75142	yegQ	protein coding	2538	850	1507	1574	-0.060642	0.998893
AAC75143	ogrK	protein coding	28	25	27	29	-0.102537	0.998893
AAC75146	yegR	protein coding	80	25	40	44	-0.242311	0.998893
AAC75147	yegS	protein coding	651	192	381	465	0.107056	0.998893
AAC75149	insE1	protein coding	214	37	94	99	-0.155407	0.998893
AAC75150	insF1	protein coding	490	143	304	343	0.138758	0.998893
AAC75152	gatD	protein coding	171	93	275	231	0.885611	0.727814
AAC75154	gatB	protein coding	87	66	123	119	0.510154	0.998893
AAC75155	gatA	protein coding	341	403	576	618	0.37496	0.998893
AAC75156	gatZ	protein coding	3259	4399	6293	7222	0.465363	0.998893
AAC75157	gatY	protein coding	7351	14411	23923	28769	0.821967	0.998893
AAC75158	fbaB	protein coding	1122	728	1279	1723	0.561374	0.998893
AAC75159	yegT	protein coding	90	31	86	74	0.470774	0.998893
AAC75160	yegU	protein coding	61	47	53	84	0.171142	0.998893
AAC75161	yegV	protein coding	95	75	119	118	0.313091	0.998893
AAC75162	yegW	protein coding	315	103	146	166	-0.346878	0.998893
AAC75163	yegX	protein coding	145	47	98	68	-0.114687	0.998893
AAC75164	thiD	protein coding	93	39	51	68	-0.148517	0.998893
AAC75165	thiM	protein coding	224	64	72	70	-0.905547	0.777158
AAC75166	rcnR	protein coding	118	35	41	51	-0.643368	0.998893
AAC75167	rcnA	protein coding	199	46	82	83	-0.408239	0.998893
AAC75168	rcnB	protein coding	2069	379	662	878	-0.449635	0.998893
AAC75169	yehA	protein coding	129	55	78	66	-0.338699	0.998893
AAC75170	yehB	protein coding	143	29	43	49	-0.721296	0.998893
AAC75171	yehC	protein coding	4	4	1	2	-1.62204	0.998893
AAC75172	yehD	protein coding	4	2	6	3	0.589357	0.998893
AAC75173	yehE	protein coding	606	200	354	336	-0.141257	0.998893
AAC75174	mrp	protein coding	2142	781	1753	1815	0.339844	0.998893
AAC75175	metG	protein coding	4170	1438	3317	3156	0.27962	0.998893
AAC75179	yehI	protein coding	291	80	142	177	-0.102736	0.998893
AAC75180	yehL	protein coding	37	10	14	20	-0.371896	0.998893
AAC75181	yehM	protein coding	128	45	64	62	-0.397971	0.998893
AAC75182	yehP	protein coding	22	8	19	16	0.271677	0.998893
AAC75184	yehR	protein coding	70	40	31	44	-0.635564	0.998893
AAC75185	yehS	protein coding	399	188	307	413	0.2594	0.998893
AAC75186	yehT	protein coding	353	90	166	127	-0.438819	0.998893
AAC75187	yehU	protein coding	427	227	389	415	0.236756	0.998893
AAC75188	mlrA	protein coding	540	138	239	276	-0.255966	0.998893
AAC75189	yehW	protein coding	119	152	180	221	0.238894	0.998893
AAC75190	yehX	protein coding	88	70	97	97	0.128151	0.998893
AAC75191	yehY	protein coding	215	99	244	259	0.663617	0.966165
AAC75192	osmF	protein coding	722	219	394	704	0.300451	0.998893
AAC75193	bglX	protein coding	1819	589	1219	1575	0.290168	0.998893
AAC75194	dld	protein coding	3557	2397	3863	4653	0.37112	0.998893
AAC75195	pbpG	protein coding	1958	776	1059	1242	-0.227075	0.998893
AAC75196	yohC	protein coding	425	310	479	619	0.41035	0.998893
AAC75197	yohD	protein coding	325	155	238	265	0.0378263	0.998893
AAC75198	yohF	protein coding	144	88	150	161	0.325637	0.998893
AAC75201	dusC	protein coding	250	67	163	116	-0.0382201	0.998893
AAC75202	yohJ	protein coding	454	134	225	210	-0.322149	0.998893
AAC75203	yohK	protein coding	391	286	393	447	0.148054	0.998893
AAC75204	cdd	protein coding	712	741	2214	1462	1.0887	0.674375
AAC75205	sanA	protein coding	809	107	166	275	-0.783333	0.998893
AAC75206	yeiS	protein coding	78	24	51	49	0.0595449	0.998893
AAC75207	preT	protein coding	27	9	15	25	0.19526	0.998893
AAC75208	preA	protein coding	99	61	85	99	0.102192	0.998893
AAC75209	mglC	protein coding	171	81	88	108	-0.392662	0.998893
AAC75210	mglA	protein coding	69	12	20	36	-0.351467	0.998893
AAC75211	mglB	protein coding	284	40	122	88	-0.339629	0.998893
AAC75212	galS	protein coding	221	61	263	190	0.821027	0.880504
AAC75213	yeiB	protein coding	1679	342	1958	1135	0.847001	0.927336
AAC75214	folE	protein coding	4219	528	2241	1497	-0.0157907	0.998893
AAC75215	yeiG	protein coding	569	556	414	508	-0.546129	0.998893
AAC75216	cirA	protein coding	8467	2764	7038	5877	0.296391	0.998893
AAC75217	lysP	protein coding	1182	475	1050	1137	0.421634	0.998893
AAC75218	yeiE	protein coding	627	355	563	696	0.269862	0.998893
AAC75219	yeiH	protein coding	833	296	677	572	0.214104	0.998893
AAC75220	nfo	protein coding	620	323	513	678	0.270922	0.998893
AAC75221	yeiI	protein coding	666	498	593	661	-0.0641427	0.998893
AAC75222	nupX	protein coding	90	57	45	61	-0.585247	0.998893
AAC75223	rihB	protein coding	18	12	13	21	0.0702997	0.998893
AAC75224	yeiL	protein coding	70	25	38	32	-0.382206	0.998893
AAC75225	psuT	protein coding	267	134	162	189	-0.238426	0.998893
AAC75226	psuG	protein coding	12	5	6	9	-0.179392	0.998893
AAC75227	psuK	protein coding	10	6	3	11	-0.299469	0.998893
AAC75228	fruA	protein coding	709	494	693	1015	0.343362	0.998893
AAC75229	fruK	protein coding	159	248	315	462	0.537819	0.998893
AAC75230	fruB	protein coding	385	1064	1854	2656	1.10335	0.937225
AAC75231	setB	protein coding	184	69	83	125	-0.257205	0.998893
AAC75232	yeiP	protein coding	824	179	342	411	-0.232654	0.998893
AAC75233	yeiQ	protein coding	715	136	446	426	0.256662	0.998893
AAC75234	yeiR	protein coding	524	74	250	205	-0.106866	0.998893
AAC75235	lpxT	protein coding	295	49	194	192	0.40561	0.998893
AAC75236	mepS	protein coding	2699	704	1373	1533	-0.0859213	0.998893
AAC75237	rtn	protein coding	715	160	254	353	-0.360958	0.998893
AAC75238	yejA	protein coding	1579	459	915	1066	0.0692143	0.998893
AAC75239	yejB	protein coding	242	122	180	205	0.0347996	0.998893
AAC75240	yejE	protein coding	114	57	111	84	0.166226	0.998893
AAC75241	yejF	protein coding	345	219	281	290	-0.0958217	0.998893
AAC75242	yejG	protein coding	1179	135	299	260	-0.904997	0.966165
AAC75243	bcr	protein coding	1139	662	1326	1385	0.499774	0.998893
AAC75244	rsuA	protein coding	2629	381	875	1164	-0.293574	0.998893
AAC75245	yejH	protein coding	547	213	418	440	0.206474	0.998893
AAC75246	rplY	protein coding	2009	1659	1953	1767	-0.175119	0.998893
AAC75247	yejK	protein coding	1182	306	514	655	-0.212052	0.998893
AAC75248	yejL	protein coding	596	118	215	302	-0.272138	0.998893
AAC75249	yejM	protein coding	5102	1700	4148	5606	0.586044	0.998893
AAC75252	insH1	protein coding	3062	1212	1021	1169	-0.941429	0.44055
AAC75253	narP	protein coding	540	225	285	342	-0.281101	0.998893
AAC75254	ccmH	protein coding	477	679	509	756	-0.24769	0.998893
AAC75255	dsbE	protein coding	139	142	127	209	-0.0172405	0.998893
AAC75256	ccmF	protein coding	258	184	249	316	0.196683	0.998893
AAC75257	ccmE	protein coding	80	71	89	122	0.269119	0.998893
[truncated: 2,546 more rows]

## Sheet: ΔsrmB vs WT
Gene			Number of Reads				Differential Expression Analysis
Transcript	Name	Type	WT[1]	WT[2]	ΔsrmB[1]	ΔsrmB[2]	log2(Fold Change)	Adjusted P-value
AAC73112	thrL	protein coding	64538	13409	19361	23387	-0.383014	0.999492
AAC73113	thrA	protein coding	784	329	454	416	-0.0802085	0.999492
AAC73114	thrB	protein coding	666	481	569	403	-0.146064	0.999492
AAC73115	thrC	protein coding	857	458	566	602	0.0384501	0.999492
AAC73116	yaaX	protein coding	201	57	106	97	0.0342211	0.999492
AAC73117	yaaA	protein coding	1184	270	391	771	0.16092	0.999492
AAC73118	yaaJ	protein coding	184	63	102	69	-0.214806	0.999492
AAC73119	talB	protein coding	9584	3774	5720	6217	0.141642	0.999492
AAC73120	mog	protein coding	590	214	379	336	0.146597	0.999492
AAC73121	satP	protein coding	253	178	181	186	-0.106887	0.999492
AAC73122	yaaW	protein coding	129	49	69	55	-0.226031	0.999492
AAC73124	yaaI	protein coding	16	2	3	4	-0.858483	0.999492
AAC73125	dnaK	protein coding	22579	18396	25208	9173	-0.235099	0.999492
AAC73126	dnaJ	protein coding	2229	1330	1721	1119	-0.178899	0.999492
AAC73127	insL1	protein coding	1219	422	685	485	-0.170657	0.999492
AAC73129	mokC	protein coding	62	37	56	31	-0.0309674	0.999492
AAC73130	nhaA	protein coding	1163	550	728	764	0.0470845	0.999492
AAC73131	nhaR	protein coding	619	198	347	283	-0.0283683	0.999492
AAC73132	insB1	protein coding	89	90	121	109	0.378189	0.999492
AAC73133	insA	protein coding	80	18	40	46	0.245477	0.999492
AAC73134	rpsT	protein coding	11748	2642	1963	7470	-0.0912331	0.999492
AAC73135	yaaY	protein coding	58	41	60	41	0.146333	0.999492
AAC73136	ribF	protein coding	2927	974	1216	2001	0.0974407	0.999492
AAC73137	ileS	protein coding	14958	7636	16039	10577	0.432436	0.999492
AAC73138	lspA	protein coding	1900	1639	2081	1105	-0.131855	0.999492
AAC73139	fkpB	protein coding	681	402	509	384	-0.118581	0.999492
AAC73140	ispH	protein coding	1520	832	1035	878	-0.109165	0.999492
AAC73141	rihC	protein coding	35	14	24	13	-0.140251	0.999492
AAC73142	dapB	protein coding	1042	578	439	615	-0.40759	0.999492
AAC73143	carA	protein coding	288	31	51	32	-1.37839	0.999492
AAC73144	carB	protein coding	1142	336	791	246	-0.188715	0.999492
AAC73145	caiF	protein coding	117	66	91	37	-0.365061	0.999492
AAC73146	caiE	protein coding	64	36	36	30	-0.407657	0.999492
AAC73147	caiD	protein coding	8	5	5	4	-0.346154	0.999492
AAC73148	caiC	protein coding	175	117	166	82	-0.131278	0.999492
AAC73149	caiB	protein coding	62	33	45	31	-0.123288	0.999492
AAC73150	caiA	protein coding	336	125	217	127	-0.136179	0.999492
AAC73151	caiT	protein coding	71	21	30	19	-0.563231	0.999492
AAC73152	fixA	protein coding	46	18	27	15	-0.336255	0.999492
AAC73153	fixB	protein coding	14	9	7	4	-0.906383	0.999492
AAC73154	fixC	protein coding	17	6	24	10	0.842505	0.999492
AAC73155	fixX	protein coding	2	4	2	1	-1.08182	0.999492
AAC73156	yaaU	protein coding	51	21	35	31	0.153484	0.999492
AAC73157	kefF	protein coding	297	32	82	127	-0.0433272	0.999492
AAC73158	kefC	protein coding	495	273	419	248	-0.0349197	0.999492
AAC73159	folA	protein coding	554	130	198	353	0.157582	0.999492
AAC73160	apaH	protein coding	921	434	462	337	-0.534554	0.999492
AAC73161	apaG	protein coding	622	407	376	317	-0.436646	0.999492
AAC73162	rsmA	protein coding	1238	663	637	672	-0.330283	0.999492
AAC73163	pdxA	protein coding	445	429	423	256	-0.368617	0.999492
AAC73164	surA	protein coding	7009	9446	11590	2852	-0.336651	0.999492
AAC73165	lptD	protein coding	16905	4817	13089	9095	0.402064	0.999492
AAC73166	djlA	protein coding	1729	924	1229	1054	-0.0197776	0.999492
AAC73169	rluA	protein coding	575	602	846	316	-0.0734218	0.999492
AAC73170	rapA	protein coding	1376	511	1339	857	0.510346	0.999492
AAC73171	polB	protein coding	1673	803	1232	729	-0.12644	0.999492
AAC73172	araD	protein coding	29	5	20	14	0.435184	0.999492
AAC73173	araA	protein coding	65	19	54	33	0.394178	0.999492
AAC73174	araB	protein coding	87	25	37	24	-0.521943	0.999492
AAC73175	araC	protein coding	548	319	355	340	-0.141329	0.999492
AAC73176	yabI	protein coding	852	353	639	444	0.109718	0.999492
AAC73177	thiQ	protein coding	39	20	32	22	0.0848423	0.999492
AAC73178	thiP	protein coding	62	25	40	34	0.0488515	0.999492
AAC73179	thiB	protein coding	103	25	36	52	-0.106869	0.999492
AAC73180	sgrR	protein coding	358	183	428	200	0.395495	0.999492
AAC73182	leuD	protein coding	4745	7094	3181	2807	-1.09726	0.999492
AAC73183	leuC	protein coding	6319	12689	9422	4176	-0.708787	0.999492
AAC73184	leuB	protein coding	7441	8615	9148	5945	-0.148418	0.999492
AAC73185	leuA	protein coding	15984	4281	4803	16501	0.54163	0.999492
AAC73186	leuL	protein coding	8620	913	2090	7178	0.626023	0.999492
AAC73187	leuO	protein coding	299	183	230	142	-0.233528	0.999492
AAC73188	ilvI	protein coding	3470	1009	2007	2566	0.429822	0.999492
AAC73189	ilvH	protein coding	827	779	1261	495	0.107423	0.999492
AAC73191	cra	protein coding	2089	825	1259	1591	0.279217	0.999492
AAC73192	mraZ	protein coding	6518	2500	4650	2599	-0.0401474	0.999492
AAC73193	rsmH	protein coding	3146	1265	2949	1529	0.278575	0.999492
AAC73194	ftsL	protein coding	863	553	986	311	-0.0373321	0.999492
AAC73195	ftsI	protein coding	14891	8502	11964	4133	-0.411069	0.999492
AAC73196	murE	protein coding	2731	1760	3746	1104	0.194334	0.999492
AAC73197	murF	protein coding	1677	1320	2721	601	0.157939	0.999492
AAC73198	mraY	protein coding	1086	891	1954	700	0.441437	0.999492
AAC73199	murD	protein coding	1355	1365	2510	779	0.220728	0.999492
AAC73200	ftsW	protein coding	1610	973	1797	630	0.0218128	0.999492
AAC73201	murG	protein coding	1541	996	1796	651	0.0398695	0.999492
AAC73202	murC	protein coding	1842	1369	2620	1199	0.308977	0.999492
AAC73203	ddlB	protein coding	4002	2593	4507	1773	0.0237711	0.999492
AAC73204	ftsQ	protein coding	2311	1832	2460	897	-0.276081	0.999492
AAC73205	ftsA	protein coding	5425	3979	4736	3749	-0.0565866	0.999492
AAC73206	ftsZ	protein coding	5299	4180	4744	4091	-0.027846	0.999492
AAC73207	lpxC	protein coding	34707	30156	27911	25816	-0.22462	0.999492
AAC73208	secM	protein coding	2079	845	1617	1311	0.279856	0.999492
AAC73209	secA	protein coding	6228	4903	5745	3519	-0.20962	0.999492
AAC73210	mutT	protein coding	80	66	55	55	-0.323733	0.999492
AAC73212	yacG	protein coding	333	195	341	208	0.208939	0.999492
AAC73213	zapD	protein coding	768	224	363	415	0.0402705	0.999492
AAC73214	coaE	protein coding	1495	404	735	810	0.112818	0.999492
AAC73215	guaC	protein coding	1832	448	523	849	-0.275063	0.999492
AAC73217	hofC	protein coding	304	162	148	137	-0.504857	0.999492
AAC73218	hofB	protein coding	210	85	138	101	-0.0299006	0.999492
AAC73219	ppdD	protein coding	2	3	2	3	0.0371865	0.999492
AAC73220	nadC	protein coding	1547	345	578	976	0.198573	0.999492
AAC73221	ampD	protein coding	508	136	228	364	0.308838	0.999492
AAC73222	ampE	protein coding	519	285	495	393	0.329018	0.999492
AAC73223	aroP	protein coding	7644	4401	7030	7603	0.466764	0.999492
AAC73224	pdhR	protein coding	1800	328	1087	359	-0.113375	0.999492
AAC73225	aceE	protein coding	10596	6589	10324	5596	0.0129325	0.999492
AAC73226	aceF	protein coding	6294	7319	8756	3859	-0.190597	0.999492
AAC73227	lpd	protein coding	13525	4210	5832	10026	0.235783	0.999492
AAC73228	yacH	protein coding	147	54	49	52	-0.673979	0.999492
AAC73229	acnB	protein coding	15273	6121	11856	11915	0.446222	0.999492
AAC73230	yacL	protein coding	212	120	213	223	0.58745	0.999492
AAC73231	speD	protein coding	813	807	775	288	-0.647599	0.999492
AAC73232	speE	protein coding	1865	775	804	1330	0.00333719	0.999492
AAC73233	yacC	protein coding	2585	444	767	1825	0.335357	0.999492
AAC73234	cueO	protein coding	371	156	312	323	0.550358	0.999492
AAC73235	gcd	protein coding	5084	1644	4459	4151	0.708511	0.999492
AAC73236	hpt	protein coding	1922	893	701	1794	0.123147	0.999492
AAC73237	can	protein coding	17483	1260	3014	9495	0.133514	0.999492
AAC73238	yadG	protein coding	638	214	292	557	0.37427	0.999492
AAC73239	yadH	protein coding	422	370	386	402	0.0475497	0.999492
AAC73240	yadI	protein coding	124	133	167	63	-0.211764	0.999492
AAC73241	yadE	protein coding	341	143	243	156	-0.0221902	0.999492
AAC73242	panD	protein coding	6852	1462	1655	6089	0.427058	0.999492
AAC73243	yadD	protein coding	218	73	110	113	-0.0402612	0.999492
AAC73244	panC	protein coding	1842	1274	1508	1629	0.138065	0.999492
AAC73245	panB	protein coding	3489	1129	1648	1943	0.00270493	0.999492
AAC73246	yadC	protein coding	177	25	55	39	-0.587521	0.999492
AAC73247	yadK	protein coding	44	7	20	16	-0.034677	0.999492
AAC73248	yadL	protein coding	36	5	13	15	-0.0502292	0.999492
AAC73249	yadM	protein coding	61	34	19	19	-1.12001	0.999492
AAC73250	htrE	protein coding	146	37	61	48	-0.350321	0.999492
AAC73251	yadV	protein coding	18	2	7	5	-0.245577	0.999492
AAC73252	yadN	protein coding	10	3	3	3	-0.76839	0.999492
AAC73253	folK	protein coding	329	98	234	72	-0.162897	0.999492
AAC73254	pcnB	protein coding	3211	717	1959	1638	0.317542	0.999492
AAC73255	gluQ	protein coding	192	49	147	124	0.570295	0.999492
AAC73256	dksA	protein coding	6931	2385	3247	3938	-0.0249857	0.999492
AAC73257	sfsA	protein coding	914	649	729	537	-0.204443	0.999492
AAC73258	ligT	protein coding	333	82	101	153	-0.262534	0.999492
AAC73259	hrpB	protein coding	2212	1096	1336	1204	-0.157944	0.999492
AAC73260	mrcB	protein coding	5231	2829	4714	3194	0.152126	0.999492
AAC73261	fhuA	protein coding	28800	11294	21664	16832	0.22759	0.999492
AAC73262	fhuC	protein coding	1334	1280	1585	629	-0.26688	0.999492
AAC73263	fhuD	protein coding	1222	624	662	403	-0.600942	0.999492
AAC73264	fhuB	protein coding	1182	1027	1225	576	-0.282745	0.999492
AAC73265	hemL	protein coding	1940	1654	1734	1808	0.0395656	0.999492
AAC73266	clcA	protein coding	1371	653	1201	601	0.0360618	0.999492
AAC73267	erpA	protein coding	4598	2959	2050	4008	-0.136707	0.999492
AAC73268	yadS	protein coding	178	72	84	75	-0.368597	0.999492
AAC73269	btuF	protein coding	128	69	62	45	-0.688303	0.999492
AAC73270	mtn	protein coding	1553	742	614	1135	-0.118689	0.999492
AAC73271	dgt	protein coding	668	221	422	395	0.223139	0.999492
AAC73272	degP	protein coding	1331	631	934	534	-0.206344	0.999492
AAC73273	cdaR	protein coding	146	106	145	104	0.082738	0.999492
AAC73274	yaeH	protein coding	1368	879	735	1080	-0.139407	0.999492
AAC73275	yaeI	protein coding	93	77	83	36	-0.475529	0.999492
AAC73277	dapD	protein coding	4098	2677	2430	3435	-0.0472744	0.999492
AAC73278	glnD	protein coding	915	657	1360	580	0.370555	0.999492
AAC73279	map	protein coding	5803	2487	2270	4760	0.0750923	0.999492
AAC73280	rpsB	protein coding	16979	14192	6848	8517	-0.944728	0.999492
AAC73281	tsf	protein coding	7780	6592	3321	4619	-0.778255	0.999492
AAC73282	pyrH	protein coding	985	684	1051	616	0.09226	0.999492
AAC73283	frr	protein coding	12237	5713	7442	7166	-0.0520884	0.999492
AAC73284	dxr	protein coding	2954	2792	3202	1834	-0.195091	0.999492
AAC73285	ispU	protein coding	1953	307	642	1036	0.129278	0.999492
AAC73286	cdsA	protein coding	1324	573	1416	837	0.489803	0.999492
AAC73287	rseP	protein coding	4527	1750	3414	2150	0.104987	0.999492
AAC73288	bamA	protein coding	9731	6388	9751	6884	0.165839	0.999492
AAC73289	skp	protein coding	3300	2223	2264	1880	-0.292835	0.999492
AAC73290	lpxD	protein coding	7474	5245	5433	4451	-0.256232	0.999492
AAC73291	fabZ	protein coding	2638	1122	1387	2387	0.31077	0.999492
AAC73292	lpxA	protein coding	2511	2290	2625	2061	-0.011389	0.999492
AAC73293	lpxB	protein coding	2070	1230	1640	1166	-0.0809934	0.999492
AAC73294	rnhB	protein coding	644	357	592	368	0.108565	0.999492
AAC73295	dnaE	protein coding	5313	2327	3177	2486	-0.17882	0.999492
AAC73296	accA	protein coding	3780	956	1405	2680	0.244834	0.999492
AAC73297	ldcC	protein coding	477	228	365	205	-0.0967844	0.999492
AAC73298	yaeR	protein coding	566	129	171	369	0.122246	0.999492
AAC73299	tilS	protein coding	1522	455	882	862	0.19568	0.999492
AAC73300	rof	protein coding	566	387	373	508	0.0328788	0.999492
AAC73301	yaeQ	protein coding	555	118	187	238	-0.188256	0.999492
AAC73302	arfB	protein coding	388	121	269	184	0.174862	0.999492
AAC73303	nlpE	protein coding	2332	1195	1662	1323	-0.0349801	0.999492
AAC73304	yaeF	protein coding	395	201	283	171	-0.197538	0.999492
AAC73305	proS	protein coding	4716	1778	3517	3832	0.49541	0.999492
AAC73306	tsaA	protein coding	490	183	219	281	-0.10125	0.999492
AAC73307	rcsF	protein coding	270	50	87	168	0.194723	0.999492
AAC73308	metQ	protein coding	9852	5464	7128	4846	-0.18341	0.999492
AAC73309	metI	protein coding	2063	770	2530	977	0.572328	0.999492
AAC73310	metN	protein coding	3754	495	1593	1174	-0.0681956	0.999492
AAC73311	gmhB	protein coding	343	146	239	470	0.847491	0.999492
AAC73312	dkgB	protein coding	224	87	93	109	-0.312533	0.999492
AAC73313	yafC	protein coding	353	170	208	205	-0.102331	0.999492
AAC73314	yafD	protein coding	5973	1668	2564	3872	0.172512	0.999492
AAC73315	yafE	protein coding	721	423	518	402	-0.15128	0.999492
AAC73316	mltD	protein coding	6265	1503	3936	2818	0.216635	0.999492
AAC73317	gloB	protein coding	356	134	181	142	-0.303003	0.999492
AAC73318	yafS	protein coding	681	188	403	286	0.044032	0.999492
AAC73319	rnhA	protein coding	1086	253	506	599	0.174606	0.999492
AAC73320	dnaQ	protein coding	3441	891	1364	1928	0.0402569	0.999492
AAC73321	yafT	protein coding	65	18	17	15	-1.00034	0.999492
AAC73323	yafV	protein coding	1398	490	882	823	0.182122	0.999492
AAC73324	ivy	protein coding	2851	1084	1507	1899	0.114152	0.999492
AAC73325	fadE	protein coding	606	288	566	350	0.251311	0.999492
AAC73326	gmhA	protein coding	3311	1202	1845	2666	0.342923	0.999492
AAC73327	yafJ	protein coding	1783	619	1044	1145	0.207176	0.999492
AAC73328	yafK	protein coding	8186	1271	1904	5532	0.244098	0.999492
AAC73329	yafQ	protein coding	661	382	359	413	-0.244456	0.999492
AAC73330	dinJ	protein coding	2258	518	683	1040	-0.217414	0.999492
AAC73331	yafL	protein coding	153	49	85	58	-0.165364	0.999492
AAC73332	rayT	protein coding	155	61	100	97	0.163338	0.999492
AAC73335	dinB	protein coding	484	279	329	283	-0.14302	0.999492
AAC73336	yafN	protein coding	156	35	94	89	0.372979	0.999492
AAC73337	yafO	protein coding	87	29	64	43	0.202754	0.999492
AAC73338	yafP	protein coding	101	22	44	36	-0.192544	0.999492
AAC73341	pepD	protein coding	5193	2429	3093	3863	0.127222	0.999492
AAC73342	gpt	protein coding	676	89	188	432	0.303303	0.999492
AAC73343	frsA	protein coding	2583	1127	2197	1816	0.370751	0.999492
AAC73345	phoE	protein coding	60	23	20	24	-0.605265	0.999492
AAC73346	proB	protein coding	4114	1238	1738	2857	0.183974	0.999492
AAC73347	proA	protein coding	2590	1274	2211	2117	0.392412	0.999492
AAC73348	ykfI	protein coding	20	11	6	18	-0.113039	0.999492
AAC73349	yafW	protein coding	1	2	4	1	0.689383	0.999492
AAC73350	ykfG	protein coding	6	1	1	3	-0.335555	0.999492
AAC73351	yafX	protein coding	1	1	0	3	0.78148	0.999492
AAC73352	ykfF	protein coding	2	1	1	0	-1.3663	0.999492
AAC73353	ykfB	protein coding	374	256	204	221	-0.433254	0.999492
AAC73354	yafY	protein coding	31	8	15	33	0.72052	0.999492
AAC73355	yafZ	protein coding	5	2	4	0	-0.589146	0.999492
AAC73356	ykfA	protein coding	206	81	119	120	0.0347154	0.999492
AAC73357	perR	protein coding	105	32	32	52	-0.319479	0.999492
AAC73359	insI1	protein coding	615	190	333	248	-0.119245	0.999492
AAC73362	insH1	protein coding	3341	1387	2414	1881	0.130701	0.999492
AAC73363	mmuP	protein coding	1596	265	1235	474	0.347493	0.999492
AAC73364	mmuM	protein coding	1872	1113	4561	875	0.958	0.999492
AAC73365	afuC	protein coding	160	87	152	160	0.544994	0.999492
AAC73367	insB1	protein coding	80	83	110	79	0.211764	0.999492
AAC73368	insA	protein coding	103	34	70	67	0.34	0.999492
AAC73370	yagA	protein coding	57	31	34	17	-0.607975	0.999492
AAC73371	yagE	protein coding	39	14	38	9	0.0858391	0.999492
AAC73372	yagF	protein coding	104	104	84	59	-0.5364	0.999492
AAC73373	yagG	protein coding	62	59	51	35	-0.466073	0.999492
AAC73374	yagH	protein coding	68	70	72	29	-0.476492	0.999492
AAC73375	yagI	protein coding	730	232	354	442	0.0989453	0.999492
AAC73376	argF	protein coding	381	181	276	218	0.0442832	0.999492
AAC73377	insB1	protein coding	136	145	181	130	0.128918	0.999492
AAC73378	insA	protein coding	551	219	398	255	0.0339761	0.999492
AAC73380	yagK	protein coding	455	78	88	174	-0.480353	0.999492
AAC73381	yagL	protein coding	78	25	45	40	0.0646239	0.999492
AAC73382	yagM	protein coding	37	9	15	11	-0.436457	0.999492
AAC73383	yagN	protein coding	3362	363	636	1194	-0.389516	0.999492
AAC73384	intF	protein coding	2448	467	678	704	-0.583275	0.999492
AAC73386	paoD	protein coding	47	53	52	19	-0.544303	0.999492
AAC73387	paoC	protein coding	106	85	158	60	0.230244	0.999492
AAC73388	paoB	protein coding	35	11	28	21	0.42271	0.999492
AAC73389	paoA	protein coding	43	11	10	24	-0.236232	0.999492
AAC73390	yagU	protein coding	1464	557	761	911	0.0457077	0.999492
AAC73391	ykgJ	protein coding	124	32	54	72	0.110157	0.999492
AAC73392	ecpE	protein coding	327	106	176	132	-0.154332	0.999492
AAC73393	ecpD	protein coding	353	95	176	131	-0.159515	0.999492
AAC73394	ecpC	protein coding	142	41	91	49	-0.0391151	0.999492
AAC73395	ecpB	protein coding	11	4	15	8	0.898165	0.999492
AAC73396	ecpA	protein coding	39	13	18	21	-0.0747876	0.999492
AAC73397	ecpR	protein coding	50	6	14	22	-0.0896296	0.999492
AAC73398	ykgL	protein coding	134	76	89	47	-0.466041	0.999492
AAC73399	ykgM	protein coding	6721	166	4676	4831	1.21055	0.999492
AAC73401	insE1	protein coding	232	49	97	80	-0.220896	0.999492
AAC73402	insF1	protein coding	556	183	391	212	0.0235233	0.999492
AAC73404	rclC	protein coding	29	5	4	12	-0.584262	0.999492
AAC73406	rclB	protein coding	19	3	1	15	0.0927573	0.999492
AAC73407	rclA	protein coding	109	46	57	43	-0.367852	0.999492
AAC73408	rclR	protein coding	129	18	27	46	-0.453084	0.999492
AAC73409	ykgE	protein coding	48	18	34	17	-0.0952558	0.999492
AAC73410	ykgF	protein coding	178	60	92	77	-0.163459	0.999492
AAC73411	ykgG	protein coding	88	33	68	38	0.0901885	0.999492
AAC73413	ykgH	protein coding	87	50	42	40	-0.551145	0.999492
AAC73414	betA	protein coding	489	491	602	236	-0.26524	0.999492
AAC73415	betB	protein coding	602	308	545	443	0.327206	0.999492
AAC73416	betI	protein coding	1165	342	524	567	-0.079179	0.999492
AAC73417	betT	protein coding	1699	514	1054	1140	0.366686	0.999492
AAC73418	yahA	protein coding	328	74	168	204	0.343056	0.999492
AAC73419	yahB	protein coding	706	164	317	303	-0.0496886	0.999492
AAC73420	yahC	protein coding	12	5	6	4	-0.499207	0.999492
AAC73421	yahD	protein coding	51	14	19	14	-0.611895	0.999492
AAC73422	yahE	protein coding	27	8	9	6	-0.880427	0.999492
AAC73423	yahF	protein coding	42	18	21	22	-0.204102	0.999492
AAC73424	yahG	protein coding	33	21	35	13	-0.0417899	0.999492
AAC73426	yahI	protein coding	25	17	19	28	0.340001	0.999492
AAC73427	yahJ	protein coding	785	264	374	421	-0.0491672	0.999492
AAC73428	yahK	protein coding	726	372	426	443	-0.116013	0.999492
AAC73429	yahL	protein coding	96	16	22	28	-0.661022	0.999492
AAC73430	yahM	protein coding	162	16	59	57	-0.030976	0.999492
AAC73431	yahN	protein coding	49	38	45	20	-0.3491	0.999492
AAC73432	yahO	protein coding	1354	1218	870	589	-0.797641	0.999492
AAC73433	prpR	protein coding	143	70	107	78	0.016633	0.999492
AAC73434	prpB	protein coding	26	10	8	8	-0.870832	0.999492
AAC73436	prpC	protein coding	30	7	23	11	0.249521	0.999492
AAC73437	prpD	protein coding	10	2	3	7	0.180245	0.999492
AAC73438	prpE	protein coding	162	97	125	85	-0.146941	0.999492
AAC73439	codB	protein coding	95	36	63	50	0.0820985	0.999492
AAC73440	codA	protein coding	720	195	372	438	0.236101	0.999492
AAC73441	cynR	protein coding	120	56	112	60	0.185505	0.999492
AAC73442	cynT	protein coding	23	9	16	17	0.342587	0.999492
AAC73443	cynS	protein coding	33	9	14	16	-0.105281	0.999492
AAC73444	cynX	protein coding	111	76	98	68	-0.0527663	0.999492
AAC73445	lacA	protein coding	74	22	34	34	-0.13272	0.999492
AAC73446	lacY	protein coding	77	50	66	37	-0.173641	0.999492
AAC73447	lacZ	protein coding	49362	31379	53640	39593	0.340461	0.999492
AAC73448	lacI	protein coding	552	119	231	297	0.126501	0.999492
AAC73449	mhpR	protein coding	583	116	196	327	0.0867149	0.999492
AAC73450	mhpA	protein coding	42	13	29	26	0.344681	0.999492
AAC73451	mhpB	protein coding	7	5	15	4	0.78185	0.999492
AAC73452	mhpC	protein coding	10	8	14	7	0.32986	0.999492
AAC73453	mhpD	protein coding	13	6	9	12	0.416593	0.999492
AAC73454	mhpF	protein coding	68	42	57	46	0.0683611	0.999492
AAC73455	mhpE	protein coding	140	125	131	82	-0.285994	0.999492
AAC73456	mhpT	protein coding	159	85	94	92	-0.182751	0.999492
AAC73457	yaiL	protein coding	609	267	398	331	-0.0082188	0.999492
AAC73458	frmB	protein coding	150	108	90	72	-0.563281	0.999492
AAC73459	frmA	protein coding	192	140	109	126	-0.377055	0.999492
AAC73460	frmR	protein coding	50	29	31	28	-0.231704	0.999492
AAC73461	yaiO	protein coding	163	45	77	68	-0.137166	0.999492
AAC73463	insC1	protein coding	154	78	103	109	0.0990261	0.999492
AAC73464	insD1	protein coding	559	283	534	271	0.121788	0.999492
AAC73466	yaiP	protein coding	125	23	41	56	-0.116715	0.999492
AAC73467	yaiS	protein coding	8	5	3	6	-0.314947	0.999492
AAC73468	tauA	protein coding	197	37	87	166	0.627674	0.999492
AAC73469	tauB	protein coding	109	48	119	88	0.650274	0.999492
AAC73470	tauC	protein coding	111	89	166	88	0.400838	0.999492
AAC73471	tauD	protein coding	227	145	212	156	0.122122	0.999492
AAC73472	hemB	protein coding	3098	1281	1613	1826	-0.0572043	0.999492
AAC73475	insF1	protein coding	357	151	287	203	0.206905	0.999492
AAC73476	insE1	protein coding	229	54	100	63	-0.388726	0.999492
AAC73478	yaiV	protein coding	37	9	7	17	-0.500686	0.999492
AAC73479	ampH	protein coding	1877	486	687	952	-0.0931947	0.999492
AAC73480	sbmA	protein coding	984	306	633	608	0.308343	0.999492
AAC73481	yaiW	protein coding	1411	701	1041	725	-0.0498795	0.999492
AAC73482	yaiY	protein coding	563	187	234	282	-0.18212	0.999492
AAC73483	yaiZ	protein coding	742	232	395	386	0.0445825	0.999492
AAC73484	ddlA	protein coding	1201	429	583	1025	0.338461	0.999492
AAC73485	iraP	protein coding	578	96	188	224	-0.184256	0.999492
AAC73486	phoA	protein coding	648	333	937	348	0.555675	0.999492
AAC73487	psiF	protein coding	160	100	101	71	-0.451665	0.999492
AAC73488	yaiC	protein coding	284	167	233	116	-0.228262	0.999492
AAC73489	proC	protein coding	1832	935	1029	724	-0.458208	0.999492
AAC73490	yaiI	protein coding	840	342	615	618	0.350255	0.999492
AAC73491	aroL	protein coding	12612	3556	5943	7150	0.100973	0.999492
AAC73492	yaiA	protein coding	3481	1669	3227	1615	0.112217	0.999492
AAC73493	aroM	protein coding	924	285	507	668	0.342752	0.999492
AAC73494	yaiE	protein coding	753	287	375	507	0.0871822	0.999492
AAC73496	rdgC	protein coding	1079	171	281	666	0.174132	0.999492
AAC73497	mak	protein coding	246	103	161	178	0.244124	0.999492
AAC73499	araJ	protein coding	1207	526	761	737	0.0565964	0.999492
AAC73500	sbcC	protein coding	1289	726	1182	547	-0.073377	0.999492
AAC73501	sbcD	protein coding	431	84	164	272	0.26739	0.999492
AAC73502	phoB	protein coding	505	147	239	243	-0.052176	0.999492
AAC73503	phoR	protein coding	534	228	438	249	0.0948025	0.999492
AAC73504	brnQ	protein coding	5832	2703	3044	4170	0.0244218	0.999492
AAC73505	proY	protein coding	1239	764	905	995	0.0898529	0.999492
AAC73506	malZ	protein coding	760	474	699	497	0.0937975	0.999492
AAC73507	acpH	protein coding	400	112	209	219	0.136076	0.999492
AAC73508	queA	protein coding	848	206	370	702	0.490338	0.999492
AAC73509	tgt	protein coding	1294	504	820	809	0.159099	0.999492
AAC73510	yajC	protein coding	1920	434	665	1444	0.333621	0.999492
AAC73511	secD	protein coding	6788	2405	4990	4326	0.341592	0.999492
AAC73512	secF	protein coding	1621	1245	1309	1340	-0.0211747	0.999492
AAC73513	yajD	protein coding	1030	226	256	553	-0.136948	0.999492
AAC73514	tsx	protein coding	815	439	590	468	-0.0543731	0.999492
AAC73515	yajI	protein coding	634	105	152	326	-0.070402	0.999492
AAC73516	nrdR	protein coding	568	227	407	522	0.532844	0.999492
AAC73517	ribD	protein coding	1544	869	1360	879	0.0570896	0.999492
AAC73518	ribE	protein coding	804	356	854	559	0.525119	0.999492
AAC73519	nusB	protein coding	949	602	827	735	0.155768	0.999492
AAC73520	thiL	protein coding	195	143	267	99	0.174893	0.999492
AAC73521	pgpA	protein coding	1344	868	1255	717	-0.0505725	0.999492
AAC73522	yajO	protein coding	850	531	684	506	-0.0743576	0.999492
AAC73523	dxs	protein coding	1066	432	967	717	0.442665	0.999492
AAC73524	ispA	protein coding	1023	352	546	640	0.133614	0.999492
AAC73525	xseB	protein coding	2456	426	657	939	-0.320448	0.999492
AAC73526	thiI	protein coding	1362	649	830	1187	0.265222	0.999492
AAC73527	yajL	protein coding	986	723	875	660	-0.0642923	0.999492
AAC73528	panE	protein coding	1024	359	568	681	0.195821	0.999492
AAC73529	yajQ	protein coding	1664	887	886	907	-0.301067	0.999492
AAC73530	yajR	protein coding	409	180	196	186	-0.361663	0.999492
AAC73531	cyoE	protein coding	4655	7300	5973	3060	-0.56067	0.999492
AAC73532	cyoD	protein coding	739	807	979	435	-0.188515	0.999492
AAC73533	cyoC	protein coding	1502	1963	2880	1009	0.0421646	0.999492
AAC73534	cyoB	protein coding	7897	4082	9248	5248	0.459255	0.999492
AAC73535	cyoA	protein coding	10455	1117	2232	5664	0.10149	0.999492
AAC73536	ampG	protein coding	274	80	164	127	0.0829525	0.999492
AAC73537	yajG	protein coding	671	77	162	542	0.559346	0.999492
AAC73538	bolA	protein coding	1738	828	1103	966	-0.0767485	0.999492
AAC73539	tig	protein coding	7731	2229	3510	5785	0.316436	0.999492
AAC73540	clpP	protein coding	4581	1941	3493	3611	0.402277	0.999492
AAC73541	clpX	protein coding	9837	5270	7309	6852	0.10734	0.999492
AAC73542	lon	protein coding	8877	5110	7201	5876	0.0730878	0.999492
AAC73543	hupB	protein coding	8497	8855	6654	6356	-0.421967	0.999492
AAC73544	ppiD	protein coding	8308	2862	4741	6912	0.42058	0.999492
AAC73545	ybaV	protein coding	95	73	80	64	-0.129338	0.999492
AAC73546	fadM	protein coding	123	47	81	60	0.0202548	0.999492
AAC73547	queC	protein coding	474	169	234	620	0.786556	0.999492
AAC73548	ybaE	protein coding	288	249	387	107	-0.127149	0.999492
AAC73549	cof	protein coding	897	411	359	692	-0.0273886	0.999492
AAC73550	ybaO	protein coding	317	95	175	156	0.0512369	0.999492
AAC73551	mdlA	protein coding	712	283	570	492	0.381958	0.999492
AAC73552	mdlB	protein coding	847	605	773	454	-0.157389	0.999492
AAC73553	glnK	protein coding	11	3	12	31	2.01486	0.999492
AAC73554	amtB	protein coding	236	194	216	281	0.298469	0.999492
AAC73555	tesB	protein coding	1379	271	426	818	0.1112	0.999492
AAC73556	ybaY	protein coding	1613	527	456	663	-0.56171	0.999492
AAC73557	ybaZ	protein coding	666	410	751	522	0.384579	0.999492
AAC73558	ybaA	protein coding	225	98	127	85	-0.359181	0.999492
AAC73559	ylaB	protein coding	898	306	623	280	-0.116863	0.999492
AAC73560	ylaC	protein coding	2163	304	443	1339	0.141528	0.999492
AAC73561	maa	protein coding	1109	181	252	368	-0.513081	0.999492
AAC73562	hha	protein coding	1247	182	245	496	-0.363722	0.999492
AAC73563	tomB	protein coding	2593	238	549	803	-0.419185	0.999492
AAC73564	acrB	protein coding	7312	4890	7616	4539	0.0997125	0.999492
AAC73565	acrA	protein coding	3969	1075	1938	3028	0.407452	0.999492
AAC73566	acrR	protein coding	276	69	165	152	0.291708	0.999492
AAC73567	mscK	protein coding	5087	2186	5098	2923	0.38318	0.999492
AAC73568	ybaM	protein coding	240	110	204	129	0.158203	0.999492
AAC73569	priC	protein coding	530	111	201	240	-0.064903	0.999492
AAC73570	ybaN	protein coding	2808	819	1936	2086	0.538515	0.999492
AAC73571	apt	protein coding	1294	381	708	1029	0.454942	0.999492
AAC73572	dnaX	protein coding	3718	1346	3063	2566	0.466706	0.999492
AAC73573	ybaB	protein coding	1129	744	1380	765	0.302954	0.999492
AAC73574	recR	protein coding	1085	914	1209	824	0.0656334	0.999492
AAC73575	htpG	protein coding	4030	2539	3462	1525	-0.288737	0.999492
AAC73576	adk	protein coding	2250	316	575	1971	0.604786	0.999492
AAC73577	hemH	protein coding	516	198	459	263	0.292114	0.999492
AAC73578	aes	protein coding	158	71	105	107	0.150409	0.999492
AAC73579	gsk	protein coding	1666	412	863	928	0.217851	0.999492
AAC73580	ybaL	protein coding	1436	767	1218	803	0.0582409	0.999492
AAC73581	fsr	protein coding	410	166	197	249	-0.0659431	0.999492
AAC73582	ushA	protein coding	1020	466	772	649	0.180125	0.999492
AAC73583	ybaK	protein coding	457	170	235	355	0.249581	0.999492
AAC73584	ybaP	protein coding	1073	370	900	536	0.302074	0.999492
AAC73585	ybaQ	protein coding	1876	591	754	987	-0.124347	0.999492
AAC73586	copA	protein coding	2269	1532	2743	1902	0.400333	0.999492
AAC73587	glsA	protein coding	83	32	60	26	-0.15614	0.999492
AAC73588	ybaT	protein coding	201	96	177	102	0.123396	0.999492
AAC73589	cueR	protein coding	1741	787	1169	1169	0.144689	0.999492
AAC73590	ybbJ	protein coding	539	289	596	168	0.0254943	0.999492
AAC73591	qmcA	protein coding	391	209	443	173	0.195634	0.999492
AAC73592	fetA	protein coding	338	88	222	167	0.263181	0.999492
AAC73593	fetB	protein coding	355	107	314	181	0.442434	0.999492
AAC73594	ybbN	protein coding	2731	1738	2947	1324	0.0413447	0.999492
AAC73595	ybbO	protein coding	804	356	716	534	0.355445	0.999492
AAC73596	tesA	protein coding	451	144	268	344	0.412019	0.999492
AAC73597	ybbA	protein coding	339	98	150	213	0.134463	0.999492
AAC73598	ybbP	protein coding	1054	450	894	637	0.281684	0.999492
AAC73599	rhsD	protein coding	1245	522	787	536	-0.158493	0.999492
AAC73600	ybbC	protein coding	114	16	29	60	0.0169362	0.999492
AAC73605	mnmH	protein coding	299	95	143	201	0.180251	0.999492
AAC73606	allS	protein coding	44	23	33	12	-0.395506	0.999492
AAC73607	allA	protein coding	89	47	55	37	-0.36701	0.999492
AAC73608	allR	protein coding	5072	3839	3427	4058	-0.147119	0.999492
AAC73609	gcl	protein coding	102	58	77	47	-0.198463	0.999492
AAC73610	hyi	protein coding	47	9	35	33	0.72196	0.999492
AAC73611	glxR	protein coding	28	9	10	11	-0.474105	0.999492
AAC73613	ybbW	protein coding	21	7	9	3	-0.927797	0.999492
AAC73614	allB	protein coding	118	140	89	72	-0.721694	0.999492
AAC73615	ybbY	protein coding	68	22	46	33	0.140268	0.999492
AAC73616	glxK	protein coding	78	36	61	46	0.149321	0.999492
AAC73617	allE	protein coding	577	577	581	390	-0.259971	0.999492
AAC73618	allC	protein coding	231	65	164	112	0.266686	0.999492
AAC73619	allD	protein coding	17	3	4	9	-0.147821	0.999492
AAC73620	fdrA	protein coding	19	4	15	11	0.572171	0.999492
AAC73622	ylbF	protein coding	25	19	37	26	0.633862	0.999492
AAC73623	ybcF	protein coding	37	32	37	25	-0.0885099	0.999492
AAC73624	purK	protein coding	1471	584	961	903	0.152399	0.999492
AAC73625	purE	protein coding	816	114	115	424	-0.170435	0.999492
AAC73626	lpxH	protein coding	289	138	202	201	0.158321	0.999492
AAC73627	ppiB	protein coding	8318	1986	2076	4384	-0.195331	0.999492
AAC73628	cysS	protein coding	4388	898	1733	2856	0.299225	0.999492
AAC73629	ybcI	protein coding	51	18	25	32	0.0578859	0.999492
AAC73630	ybcJ	protein coding	532	440	448	416	-0.104057	0.999492
AAC73631	folD	protein coding	1194	366	577	1032	0.446867	0.999492
AAC73632	sfmA	protein coding	28	11	8	10	-0.812645	0.999492
AAC73633	sfmC	protein coding	10	6	6	1	-1.04733	0.999492
AAC73634	sfmD	protein coding	176	40	70	72	-0.167272	0.999492
AAC73635	sfmH	protein coding	37	13	16	6	-0.898918	0.999492
AAC73636	sfmF	protein coding	47	14	12	22	-0.45621	0.999492
AAC73637	sfmZ	protein coding	82	14	11	35	-0.522767	0.999492
AAC73638	intD	protein coding	2318	774	1376	963	-0.0752782	0.999492
AAC73641	insE1	protein coding	285	66	142	116	-0.0180658	0.999492
AAC73642	insF1	protein coding	327	154	251	158	-0.0128455	0.999492
AAC73644	emrE	protein coding	1798	410	524	762	-0.310541	0.999492
AAC73645	ybcK	protein coding	91	16	32	41	-0.0601229	0.999492
AAC73646	ybcL	protein coding	101	31	43	47	-0.188122	0.999492
AAC73647	ybcM	protein coding	1799	366	513	533	-0.571349	0.999492
AAC73648	ybcN	protein coding	20	2	9	6	-0.051734	0.999492
AAC73649	ninE	protein coding	1	1	1	0	-0.931594	0.999492
AAC73650	ybcO	protein coding	3	0	1	1	-0.00150313	0.999492
AAC73651	rusA	protein coding	0	0	2	2	3.58892	0.999492
AAC73652	quuD	protein coding	117	26	45	38	-0.357177	0.999492
AAC73653	insH1	protein coding	3114	1257	2154	1718	0.104149	0.999492
AAC73655	essD	protein coding	60	6	20	54	0.772975	0.999492
AAC73656	rrrD	protein coding	133	26	63	86	0.388095	0.999492
AAC73657	rzpD	protein coding	15	4	8	12	0.458192	0.999492
AAC73658	borD	protein coding	359	80	94	138	-0.451638	0.999492
AAC73659	ybcV	protein coding	47	11	24	11	-0.349491	0.999492
AAC73660	ybcW	protein coding	222	134	110	50	-1.02245	0.999492
AAC73661	nohD	protein coding	49	13	28	20	0.000483817	0.999492
AAC73665	appY	protein coding	1697	461	311	343	-1.31325	0.999492
AAC73666	ompT	protein coding	20871	4504	6273	8192	-0.332149	0.999492
AAC73667	envY	protein coding	119	24	45	48	-0.160622	0.999492
AAC73668	ybcH	protein coding	168	111	159	61	-0.246827	0.999492
AAC73669	nfrA	protein coding	720	362	614	278	-0.0959608	0.999492
AAC73670	nfrB	protein coding	337	133	201	157	-0.108268	0.999492
AAC73671	cusS	protein coding	385	119	219	175	-0.00153627	0.999492
AAC73672	cusR	protein coding	403	48	96	288	0.399931	0.999492
AAC73673	cusC	protein coding	62	25	39	18	-0.354635	0.999492
AAC73674	cusF	protein coding	25	4	6	4	-1.08072	0.999492
AAC73675	cusB	protein coding	89	33	67	38	0.0682899	0.999492
AAC73676	cusA	protein coding	255	142	199	133	-0.0836601	0.999492
AAC73677	pheP	protein coding	719	231	362	458	0.157613	0.999492
AAC73678	ybdG	protein coding	1510	414	605	858	0.0253343	0.999492
AAC73679	nfsB	protein coding	1283	586	676	761	-0.118341	0.999492
AAC73680	ybdF	protein coding	181	52	104	126	0.372523	0.999492
AAC73681	ybdJ	protein coding	341	63	90	254	0.311716	0.999492
AAC73682	ybdK	protein coding	422	230	405	180	0.00138524	0.999492
AAC73683	insL1	protein coding	1300	438	810	511	-0.0768676	0.999492
AAC73684	entD	protein coding	1876	1104	1552	830	-0.182424	0.999492
AAC73685	fepA	protein coding	11165	4540	10355	7659	0.470497	0.999492
AAC73686	fes	protein coding	3288	1695	3637	2743	0.557248	0.999492
AAC73687	entF	protein coding	11096	19924	12651	10013	-0.620365	0.999492
AAC73688	fepE	protein coding	23	20	10	5	-1.45751	0.999492
AAC73689	fepC	protein coding	1463	745	1580	774	0.274125	0.999492
AAC73690	fepG	protein coding	1408	681	1345	675	0.150578	0.999492
AAC73691	fepD	protein coding	2144	707	1122	1113	-0.000860772	0.999492
AAC73692	entS	protein coding	2281	883	1511	1438	0.199901	0.999492
AAC73693	fepB	protein coding	4413	1176	1864	3042	0.248546	0.999492
AAC73694	entC	protein coding	4073	1230	1968	1706	-0.161688	0.999492
AAC73695	entE	protein coding	5338	3401	5902	2336	0.0147245	0.999492
AAC73696	entB	protein coding	2487	2275	3874	1520	0.165971	0.999492
AAC73697	entA	protein coding	2580	2109	3045	1142	-0.144357	0.999492
AAC73698	entH	protein coding	661	868	1179	372	-0.108459	0.999492
AAC73699	cstA	protein coding	3404	2157	3041	1573	-0.154168	0.999492
AAC73700	ybdH	protein coding	859	272	753	300	0.209826	0.999492
AAC73701	ybdL	protein coding	1553	302	935	491	0.0716521	0.999492
AAC73702	ybdM	protein coding	76	23	31	30	-0.339225	0.999492
AAC73703	ybdN	protein coding	61	6	14	22	-0.313414	0.999492
AAC73704	ybdO	protein coding	115	14	36	25	-0.548895	0.999492
AAC73705	dsbG	protein coding	571	101	241	218	-0.0526378	0.999492
AAC73706	ahpC	protein coding	10713	7200	6984	6957	-0.229437	0.999492
AAC73707	ahpF	protein coding	3850	1563	2921	2453	0.269771	0.999492
AAC73708	uspG	protein coding	470	219	299	225	-0.161677	0.999492
AAC73709	ybdR	protein coding	303	112	192	141	-0.0179255	0.999492
AAC73711	rnk	protein coding	234	74	93	178	0.207534	0.999492
AAC73712	rna	protein coding	1583	471	778	1041	0.220095	0.999492
AAC73713	citT	protein coding	90	32	38	46	-0.206233	0.999492
AAC73714	citG	protein coding	4	4	3	4	-0.0867887	0.999492
AAC73715	citX	protein coding	14	11	9	8	-0.432016	0.999492
AAC73716	citF	protein coding	15	7	10	7	-0.129599	0.999492
AAC73717	citE	protein coding	3	0	0	0	-2.34892	0.999492
AAC73718	citD	protein coding	0	0	0	0	NA	NA
AAC73719	citC	protein coding	7	11	5	3	-1.22968	0.999492
AAC73720	citA	protein coding	608	368	450	351	-0.131129	0.999492
AAC73721	citB	protein coding	279	107	138	248	0.336707	0.999492
AAC73722	dcuC	protein coding	160	87	93	87	-0.255133	0.999492
AAC73723	pagP	protein coding	128	45	49	61	-0.315048	0.999492
AAC73724	cspE	protein coding	14527	7738	6058	10094	-0.229139	0.999492
AAC73725	flc	protein coding	187	40	80	150	0.504067	0.999492
AAC73728	tatE	protein coding	538	382	160	356	-0.675966	0.999492
AAC73729	lipA	protein coding	2905	605	996	2136	0.347517	0.999492
AAC73730	ybeF	protein coding	102	23	26	27	-0.80506	0.999492
AAC73731	lipB	protein coding	311	99	120	187	-0.0363935	0.999492
AAC73732	ybeD	protein coding	3657	1252	1217	3170	0.227427	0.999492
AAC73733	dacA	protein coding	2260	623	838	1612	0.200681	0.999492
AAC73734	rlpA	protein coding	1854	782	900	1335	0.0620256	0.999492
AAC73735	mrdB	protein coding	557	272	394	357	0.0863982	0.999492
AAC73736	mrdA	protein coding	1585	468	678	636	-0.266056	0.999492
AAC73737	rlmH	protein coding	807	146	293	385	0.02394	0.999492
AAC73738	rsfS	protein coding	1156	154	419	516	0.0880079	0.999492
AAC73739	cobC	protein coding	200	55	96	78	-0.169811	0.999492
AAC73740	nadD	protein coding	230	84	113	138	0.00650572	0.999492
AAC73741	holA	protein coding	1352	801	852	517	-0.507549	0.999492
AAC73742	lptE	protein coding	1307	1016	1738	1002	0.29525	0.999492
AAC73743	leuS	protein coding	18078	5750	14089	12818	0.53158	0.999492
AAC73744	ybeL	protein coding	693	277	469	378	0.0868844	0.999492
AAC73745	ybeQ	protein coding	123	42	76	53	-0.0384655	0.999492
AAC73746	ybeR	protein coding	19	3	7	6	-0.304849	0.999492
AAC73747	djlB	protein coding	47	14	31	15	-0.0783803	0.999492
AAC73748	ybeT	protein coding	122	12	15	43	-0.572562	0.999492
AAC73749	ybeU	protein coding	50	17	15	30	-0.212141	0.999492
AAC73750	djlC	protein coding	287	63	157	180	0.402391	0.999492
AAC73751	hscC	protein coding	167	52	79	70	-0.201925	0.999492
AAC73752	rihA	protein coding	147	118	143	72	-0.251506	0.999492
AAC73753	gltL	protein coding	256	216	233	213	-0.0196854	0.999492
AAC73754	gltK	protein coding	136	96	145	105	0.217706	0.999492
AAC73755	gltJ	protein coding	262	137	185	196	0.151464	0.999492
AAC73756	gltI	protein coding	1906	945	1902	1329	0.389366	0.999492
AAC73757	insH1	protein coding	3330	1259	2307	1742	0.114897	0.999492
AAC73758	lnt	protein coding	1671	1031	1276	999	-0.101577	0.999492
AAC73759	ybeX	protein coding	3709	1879	2609	2040	-0.0572663	0.999492
AAC73760	ybeY	protein coding	2185	1162	1877	1064	-0.0110012	0.999492
AAC73761	ybeZ	protein coding	3538	1543	2102	1919	-0.0743877	0.999492
AAC73762	miaB	protein coding	3643	1140	2097	2843	0.429359	0.999492
AAC73763	ubiF	protein coding	1348	800	1071	894	0.0341805	0.999492
AAC73768	asnB	protein coding	4477	1322	2149	2741	0.14965	0.999492
AAC73769	umpH	protein coding	1164	481	616	1011	0.295658	0.999492
AAC73770	nagC	protein coding	1726	728	1150	1156	0.189029	0.999492
AAC73771	nagA	protein coding	1670	700	1231	1002	0.182944	0.999492
AAC73772	nagB	protein coding	295	133	228	209	0.284404	0.999492
AAC73773	nagE	protein coding	673	370	608	455	0.208924	0.999492
AAC73774	glnS	protein coding	2377	977	1839	2248	0.582651	0.999492
AAC73775	chiP	protein coding	102	31	113	41	0.526329	0.999492
AAC73776	chiQ	protein coding	142	53	65	53	-0.423151	0.999492
AAC73777	fur	protein coding	7194	2010	2076	4639	-0.0151476	0.999492
AAC73778	fldA	protein coding	5964	1358	1728	4037	0.149879	0.999492
AAC73779	ybfE	protein coding	267	32	83	105	-0.0879931	0.999492
AAC73780	ybfF	protein coding	521	127	269	444	0.593931	0.999492
AAC73781	seqA	protein coding	4552	945	1563	2589	0.0952786	0.999492
AAC73782	pgm	protein coding	5196	2177	3802	3993	0.363553	0.999492
AAC73783	ybfP	protein coding	66	26	48	25	-0.0679954	0.999492
AAC73786	potE	protein coding	259	79	120	140	-0.00250543	0.999492
AAC73787	speF	protein coding	150	47	65	50	-0.431995	0.999492
AAC73788	kdpE	protein coding	265	161	254	157	0.0912984	0.999492
AAC73789	kdpD	protein coding	2147	1029	1820	1029	0.051107	0.999492
AAC73790	kdpC	protein coding	115	37	69	29	-0.324008	0.999492
AAC73791	kdpB	protein coding	270	163	193	157	-0.147282	0.999492
AAC73792	kdpA	protein coding	82	40	50	53	-0.00219471	0.999492
AAC73793	ybfA	protein coding	11120	6678	12013	6181	0.163312	0.999492
AAC73794	rhsC	protein coding	688	399	501	291	-0.305673	0.999492
AAC73796	ybfB	protein coding	26	6	8	14	-0.113183	0.999492
AAC73798	ybfC	protein coding	88	10	20	21	-0.70209	0.999492
AAC73800	ybfD	protein coding	59	12	23	13	-0.560962	0.999492
AAC73801	ybgA	protein coding	148	71	118	37	-0.313148	0.999492
AAC73802	phr	protein coding	543	300	312	183	-0.600655	0.999492
AAC73803	dtpD	protein coding	307	111	146	89	-0.5343	0.999492
AAC73804	ybgI	protein coding	1465	476	883	1026	0.339105	0.999492
AAC73805	ybgJ	protein coding	775	342	683	585	0.439267	0.999492
AAC73806	ybgK	protein coding	1062	810	1588	822	0.422097	0.999492
AAC73807	ybgL	protein coding	1230	845	1598	690	0.222215	0.999492
AAC73808	nei	protein coding	776	337	572	324	-0.0741252	0.999492
AAC73809	abrB	protein coding	329	168	370	215	0.427394	0.999492
AAC73810	ybgO	protein coding	67	16	25	13	-0.741536	0.999492
AAC73811	ybgP	protein coding	97	27	44	28	-0.422385	0.999492
AAC73812	ybgQ	protein coding	46	20	29	10	-0.532597	0.999492
AAC73813	ybgD	protein coding	37	20	10	13	-1.08584	0.999492
AAC73814	gltA	protein coding	5560	1794	1608	5296	0.325302	0.999492
AAC73815	sdhC	protein coding	472	78	100	243	-0.118711	0.999492
AAC73816	sdhD	protein coding	72	8	29	61	0.757221	0.999492
AAC73817	sdhA	protein coding	776	407	594	497	0.0853331	0.999492
AAC73818	sdhB	protein coding	748	460	729	406	0.0402392	0.999492
AAC73820	sucA	protein coding	2313	1639	1867	1546	-0.105913	0.999492
AAC73821	sucB	protein coding	1502	1938	1638	915	-0.527859	0.999492
AAC73822	sucC	protein coding	1456	1085	1110	821	-0.312169	0.999492
AAC73823	sucD	protein coding	967	1112	928	613	-0.486749	0.999492
AAC73824	mngR	protein coding	260	87	145	144	0.078916	0.999492
AAC73825	mngA	protein coding	32	16	16	18	-0.255931	0.999492
AAC73826	mngB	protein coding	634	219	457	302	0.14536	0.999492
AAC73827	cydA	protein coding	4461	7630	8619	2610	-0.31035	0.999492
AAC73828	cydB	protein coding	1186	1581	2092	818	-0.0518872	0.999492
AAC73829	ybgE	protein coding	614	466	562	300	-0.263111	0.999492
AAC73830	ybgC	protein coding	1432	228	577	609	0.0470788	0.999492
AAC73831	tolQ	protein coding	1199	281	588	935	0.507956	0.999492
AAC73832	tolR	protein coding	869	454	891	579	0.341259	0.999492
AAC73833	tolA	protein coding	4883	4155	5275	2002	-0.30595	0.999492
AAC73834	tolB	protein coding	10356	3864	5427	6627	0.0880535	0.999492
AAC73835	pal	protein coding	3980	2347	3070	2790	0.0581384	0.999492
AAC73836	ybgF	protein coding	4928	3362	3501	2334	-0.401449	0.999492
AAC73837	nadA	protein coding	4621	1214	1617	1521	-0.484806	0.999492
AAC73838	pnuC	protein coding	2839	1234	1868	997	-0.272739	0.999492
AAC73839	zitB	protein coding	663	192	419	328	0.176642	0.999492
AAC73840	ybgS	protein coding	1035	544	467	256	-0.94858	0.999492
AAC73841	aroG	protein coding	13142	4838	6851	8748	0.127982	0.999492
AAC73842	gpmA	protein coding	34441	19442	26831	26617	0.175539	0.999492
AAC73843	galM	protein coding	2185	1071	1268	1825	0.178323	0.999492
AAC73844	galK	protein coding	1053	390	625	530	-0.0134168	0.999492
AAC73845	galT	protein coding	100	92	126	71	0.0555141	0.999492
AAC73846	galE	protein coding	239	86	213	175	0.568234	0.999492
AAC73847	modF	protein coding	1638	304	801	705	0.122799	0.999492
AAC73848	modE	protein coding	661	270	406	470	0.208234	0.999492
AAC73849	acrZ	protein coding	1534	388	560	903	0.0548089	0.999492
AAC73850	modA	protein coding	285	73	368	108	0.764427	0.999492
AAC73851	modB	protein coding	219	99	329	135	0.757151	0.999492
AAC73852	modC	protein coding	466	481	835	236	0.115151	0.999492
AAC73853	ybhA	protein coding	301	85	123	238	0.32733	0.999492
AAC73854	pgl	protein coding	638	266	329	479	0.140367	0.999492
AAC73855	ybhD	protein coding	63	15	13	23	-0.677087	0.999492
AAC73856	ybhH	protein coding	24	10	9	4	-1.13414	0.999492
AAC73857	ybhI	protein coding	52	16	21	16	-0.535874	0.999492
AAC73858	ybhJ	protein coding	134	64	70	64	-0.324437	0.999492
AAC73859	ybhC	protein coding	2582	938	1558	1638	0.186454	0.999492
AAC73860	ybhB	protein coding	1185	603	1001	542	-0.0252132	0.999492
AAC73861	bioA	protein coding	4566	1434	3319	2281	0.244392	0.999492
AAC73862	bioB	protein coding	9313	1831	3601	4993	0.128943	0.999492
AAC73863	bioF	protein coding	3959	2393	4530	1935	0.14581	0.999492
AAC73864	bioC	protein coding	1067	649	1223	606	0.218886	0.999492
AAC73865	bioD	protein coding	805	404	703	546	0.258568	0.999492
AAC73866	uvrB	protein coding	3736	2807	3960	2453	0.0418065	0.999492
AAC73867	ybhK	protein coding	1694	464	588	668	-0.372164	0.999492
AAC73868	moaA	protein coding	7056	2052	3242	3012	-0.160112	0.999492
AAC73869	moaB	protein coding	505	152	262	190	-0.183156	0.999492
AAC73870	moaC	protein coding	311	163	231	123	-0.240931	0.999492
AAC73871	moaD	protein coding	96	161	154	68	-0.379337	0.999492
AAC73872	moaE	protein coding	673	379	613	336	0.00854903	0.999492
AAC73873	ybhL	protein coding	3853	2328	3394	2383	0.0491183	0.999492
AAC73874	ybhM	protein coding	227	34	80	76	-0.218658	0.999492
AAC73875	ybhN	protein coding	144	110	150	73	-0.123867	0.999492
AAC73876	clsB	protein coding	351	207	320	145	-0.128072	0.999492
AAC73877	ybhP	protein coding	468	145	277	152	-0.18089	0.999492
AAC73878	ybhQ	protein coding	1655	465	1127	926	0.337469	0.999492
AAC73879	ybhR	protein coding	346	215	319	83	-0.38695	0.999492
AAC73880	ybhS	protein coding	331	191	347	150	0.0686977	0.999492
AAC73881	ybhF	protein coding	671	386	680	278	-0.00617463	0.999492
AAC73882	ybhG	protein coding	448	199	397	217	0.155061	0.999492
AAC73883	ybiH	protein coding	353	137	423	196	0.599061	0.999492
AAC73884	rhlE	protein coding	627	220	402	545	0.509813	0.999492
AAC73885	ybiA	protein coding	171	42	58	59	-0.445277	0.999492
AAC73886	dinG	protein coding	1843	760	1254	1260	0.235363	0.999492
AAC73887	ybiB	protein coding	731	454	521	437	-0.157318	0.999492
AAC73888	ybiC	protein coding	3699	1309	2620	1836	0.142317	0.999492
AAC73889	ybiJ	protein coding	609	381	569	309	-0.0492801	0.999492
AAC73890	ybiI	protein coding	280	157	378	131	0.358377	0.999492
AAC73891	ybiX	protein coding	361	242	516	216	0.370156	0.999492
AAC73892	fiu	protein coding	1916	414	1166	1123	0.434174	0.999492
AAC73893	mcbA	protein coding	150	201	87	105	-0.928532	0.999492
AAC73894	rlmF	protein coding	376	116	235	278	0.435886	0.999492
AAC73895	ybiO	protein coding	634	357	590	247	-0.0999346	0.999492
AAC73896	glnQ	protein coding	528	310	408	231	-0.244615	0.999492
AAC73897	glnP	protein coding	408	283	286	271	-0.188008	0.999492
AAC73898	glnH	protein coding	1360	1788	1640	731	-0.523383	0.999492
AAC73899	dps	protein coding	7703	7530	5277	5671	-0.457027	0.999492
AAC73900	rhtA	protein coding	117	50	63	65	-0.107252	0.999492
AAC73901	ompX	protein coding	24772	15422	14987	17064	-0.162654	0.999492
AAC73902	opgE	protein coding	382	98	215	165	0.0626824	0.999492
AAC73904	mntR	protein coding	1642	186	488	743	0.045199	0.999492
AAC73905	ybiR	protein coding	495	173	372	287	0.298983	0.999492
AAC73906	ldtB	protein coding	5709	1582	2044	4000	0.164886	0.999492
AAC73907	ybiT	protein coding	2931	842	1595	2765	0.62795	0.999492
AAC73908	ybiU	protein coding	234	129	180	144	0.0233777	0.999492
AAC73909	ybiV	protein coding	789	112	166	538	0.252627	0.999492
AAC73910	ybiW	protein coding	151	95	91	87	-0.308003	0.999492
AAC73911	ybiY	protein coding	9	9	8	3	-0.673895	0.999492
AAC73912	fsaA	protein coding	92	41	56	84	0.358146	0.999492
AAC73913	moeB	protein coding	736	612	935	523	0.148601	0.999492
AAC73914	moeA	protein coding	1364	587	926	1032	0.283621	0.999492
AAC73915	iaaA	protein coding	4724	1846	2410	2724	-0.0474693	0.999492
AAC73916	gsiA	protein coding	7096	4900	5829	3425	-0.280028	0.999492
AAC73917	gsiB	protein coding	4928	4602	4246	2129	-0.588393	0.999492
AAC73918	gsiC	protein coding	1779	1345	1348	562	-0.660851	0.999492
AAC73919	gsiD	protein coding	663	807	564	185	-1.07812	0.999492
AAC73920	yliE	protein coding	1399	515	472	402	-0.820986	0.999492
AAC73921	yliF	protein coding	263	176	161	43	-1.03159	0.999492
AAC73922	rimO	protein coding	868	161	466	740	0.74945	0.999492
AAC73923	bssR	protein coding	3316	4348	2852	1408	-0.956471	0.999492
AAC73924	yliI	protein coding	489	491	561	237	-0.332152	0.999492
AAC73925	gstB	protein coding	1071	415	523	833	0.196976	0.999492
AAC73926	dacC	protein coding	2143	666	1323	1550	0.408837	0.999492
AAC73927	deoR	protein coding	1212	423	568	719	0.001966	0.999492
AAC73928	ybjG	protein coding	764	226	280	473	0.0133005	0.999492
AAC73929	mdfA	protein coding	574	193	393	281	0.13902	0.999492
AAC73930	ybjH	protein coding	232	156	120	105	-0.655248	0.999492
AAC73931	ybjI	protein coding	265	102	213	118	0.124615	0.999492
AAC73932	ybjJ	protein coding	324	94	170	216	0.280105	0.999492
AAC73933	rcdA	protein coding	156	66	107	80	0.0151334	0.999492
AAC73934	ybjL	protein coding	2307	1036	1350	1452	0.00876358	0.999492
AAC73935	ybjM	protein coding	182	389	214	106	-1.06373	0.999492
AAC73936	grxA	protein coding	338	213	276	277	0.162128	0.999492
AAC73937	ybjC	protein coding	934	774	550	351	-0.879502	0.999492
AAC73938	nfsA	protein coding	330	142	198	230	0.139588	0.999492
AAC73939	rimK	protein coding	672	705	569	397	-0.535077	0.999492
AAC73940	ybjN	protein coding	604	228	222	418	-0.033894	0.999492
AAC73941	potF	protein coding	1227	497	602	705	-0.10016	0.999492
AAC73942	potG	protein coding	639	322	457	279	-0.187212	0.999492
AAC73943	potH	protein coding	204	89	104	113	-0.160088	0.999492
AAC73944	potI	protein coding	398	308	277	169	-0.597799	0.999492
AAC73945	ybjO	protein coding	183	58	104	135	0.358005	0.999492
AAC73946	rlmC	protein coding	491	96	233	430	0.689315	0.999492
AAC73947	artJ	protein coding	226	81	104	66	-0.551901	0.999492
AAC73948	artM	protein coding	664	487	713	271	-0.17046	0.999492
AAC73949	artQ	protein coding	531	331	524	177	-0.196053	0.999492
AAC73950	artI	protein coding	555	228	383	296	0.0665501	0.999492
AAC73951	artP	protein coding	1161	243	526	365	-0.207902	0.999492
AAC73952	ybjP	protein coding	535	268	486	238	0.0387606	0.999492
AAC73953	ybjQ	protein coding	646	299	381	446	0.0667698	0.999492
AAC73954	amiD	protein coding	1205	883	1268	642	-0.0595728	0.999492
AAC73955	ybjS	protein coding	602	315	446	276	-0.158123	0.999492
AAC73956	ybjT	protein coding	1169	563	1062	579	0.126938	0.999492
AAC73957	ltaE	protein coding	2173	904	1167	1144	-0.131497	0.999492
AAC73958	poxB	protein coding	1049	790	841	445	-0.453088	0.999492
AAC73959	hcr	protein coding	42	26	46	54	0.744257	0.999492
AAC73960	hcp	protein coding	44	24	44	21	0.112665	0.999492
AAC73961	ybjE	protein coding	376	99	153	156	-0.211861	0.999492
AAC73962	aqpZ	protein coding	187	82	103	118	-0.00902151	0.999492
AAC73963	ybjD	protein coding	850	265	706	539	0.509644	0.999492
AAC73964	ybjX	protein coding	5296	800	2171	4315	0.668437	0.999492
AAC73965	macA	protein coding	876	335	604	594	0.291012	0.999492
AAC73966	macB	protein coding	880	579	931	566	0.150294	0.999492
AAC73967	cspD	protein coding	2007	1019	1027	881	-0.452488	0.999492
AAC73968	clpS	protein coding	15911	6545	8784	9793	0.0185976	0.999492
AAC73969	clpA	protein coding	20666	15855	16876	15890	-0.0694123	0.999492
AAC73970	infA	protein coding	2641	536	760	1389	-0.054076	0.999492
AAC73971	aat	protein coding	954	324	508	529	0.0425319	0.999492
AAC73972	cydC	protein coding	1617	1693	1977	877	-0.262376	0.999492
AAC73973	cydD	protein coding	1695	861	1347	892	0.00741721	0.999492
AAC73974	trxB	protein coding	3082	1179	1236	2287	0.0665489	0.999492
AAC73975	lrp	protein coding	5778	2160	1857	3122	-0.329937	0.999492
AAC73976	ftsK	protein coding	14466	10851	13341	6857	-0.2649	0.999492
AAC73977	lolA	protein coding	1340	834	793	761	-0.328955	0.999492
AAC73978	rarA	protein coding	1538	1200	1271	910	-0.260591	0.999492
AAC73979	serS	protein coding	12412	5108	7000	10177	0.278106	0.999492
AAC73980	dmsA	protein coding	169	84	217	118	0.604209	0.999492
AAC73981	dmsB	protein coding	45	15	82	33	1.22969	0.999492
AAC73982	dmsC	protein coding	217	133	196	133	0.05714	0.999492
AAC73983	ycaC	protein coding	426	334	141	105	-1.55596	0.999492
AAC73984	ycaD	protein coding	1643	331	872	844	0.274235	0.999492
AAC73985	ycaM	protein coding	185	124	178	85	-0.13116	0.999492
AAC73986	ycaN	protein coding	1525	678	936	635	-0.246821	0.999492
AAC73987	ycaK	protein coding	482	90	204	170	-0.132926	0.999492
AAC73988	pflA	protein coding	932	406	520	599	0.018712	0.999492
AAC73989	pflB	protein coding	7790	10871	10160	4804	-0.447627	0.999492
AAC73990	focA	protein coding	891	2194	2833	407	-0.242564	0.999492
AAC73991	ycaO	protein coding	690	387	655	454	0.213266	0.999492
AAC73992	ycaP	protein coding	390	118	224	151	-0.0874723	0.999492
AAC73993	serC	protein coding	16396	4550	5068	11123	0.069407	0.999492
AAC73994	aroA	protein coding	1821	1051	1502	1028	-0.0227742	0.999492
AAC73995	ycaL	protein coding	103	38	45	49	-0.266897	0.999492
AAC73996	cmk	protein coding	1874	329	545	789	-0.193983	0.999492
AAC73997	rpsA	protein coding	17527	9333	8791	11941	-0.150443	0.999492
AAC73998	ihfB	protein coding	2740	1572	1497	2751	0.194115	0.999492
AAC73999	ycaI	protein coding	301	150	213	182	0.0293862	0.999492
AAC74000	msbA	protein coding	3515	918	1892	2570	0.441371	0.999492
AAC74001	lpxK	protein coding	587	379	723	293	0.171985	0.999492
AAC74002	ycaQ	protein coding	384	268	254	129	-0.679635	0.999492
AAC74003	ycaR	protein coding	145	28	51	116	0.462504	0.999492
AAC74004	kdsB	protein coding	1356	611	690	948	0.0118345	0.999492
AAC74005	ycbJ	protein coding	714	282	414	501	0.186086	0.999492
AAC74006	elyC	protein coding	318	76	100	143	-0.247642	0.999492
AAC74007	smtA	protein coding	1692	442	820	972	0.171611	0.999492
AAC74008	mukF	protein coding	1381	443	983	1126	0.575309	0.999492
AAC74009	mukE	protein coding	979	509	1143	701	0.496925	0.999492
AAC74010	mukB	protein coding	10494	10061	11512	5675	-0.275659	0.999492
AAC74011	ldtD	protein coding	3577	1413	3110	1667	0.200944	0.999492
AAC74012	ycbK	protein coding	7949	1605	2716	6764	0.515623	0.999492
AAC74013	ycbL	protein coding	7825	2611	4954	5178	0.30768	0.999492
AAC74014	aspC	protein coding	4879	2658	2915	4706	0.241279	0.999492
AAC74015	ompF	protein coding	45751	23401	27089	29381	-0.0689607	0.999492
AAC74016	asnS	protein coding	11488	7330	8533	12198	0.308389	0.999492
AAC74017	pncB	protein coding	7162	2012	3253	5083	0.282177	0.999492
AAC74018	pepN	protein coding	3993	2619	3660	2910	0.118334	0.999492
AAC74019	ssuB	protein coding	116	71	73	52	-0.427022	0.999492
AAC74020	ssuC	protein coding	25	10	15	7	-0.408919	0.999492
AAC74021	ssuD	protein coding	33	22	26	25	0.050638	0.999492
AAC74022	ssuA	protein coding	24	4	10	14	0.245918	0.999492
AAC74023	ssuE	protein coding	9	3	11	9	1.04975	0.999492
AAC74024	elfA	protein coding	73	27	23	27	-0.680937	0.999492
AAC74025	elfD	protein coding	19	13	16	8	-0.282837	0.999492
AAC74026	elfC	protein coding	299	70	129	126	-0.0997115	0.999492
AAC74027	elfG	protein coding	166	50	97	95	0.197327	0.999492
AAC74028	ycbU	protein coding	58	27	56	24	0.125715	0.999492
AAC74029	ycbV	protein coding	47	14	26	26	0.129226	0.999492
AAC74030	ycbF	protein coding	137	76	105	90	0.0644707	0.999492
AAC74031	pyrD	protein coding	438	97	112	159	-0.511686	0.999492
AAC74032	zapC	protein coding	1480	410	822	1067	0.4122	0.999492
AAC74033	ycbX	protein coding	597	149	391	530	0.744141	0.999492
AAC74034	rlmL	protein coding	2613	736	1887	1707	0.490818	0.999492
AAC74035	uup	protein coding	2895	1432	2673	1303	0.0681554	0.999492
AAC74036	pqiA	protein coding	1282	651	1088	546	-0.0584031	0.999492
AAC74037	pqiB	protein coding	1567	836	1531	895	0.190156	0.999492
AAC74038	pqiC	protein coding	849	619	777	414	-0.227795	0.999492
AAC74039	rmf	protein coding	49761	61173	44863	58333	-0.142296	0.999492
AAC74040	fabA	protein coding	8545	2865	3031	7630	0.296369	0.999492
AAC74041	ycbZ	protein coding	2443	873	1346	966	-0.211081	0.999492
AAC74042	matP	protein coding	487	109	238	281	0.25842	0.999492
AAC74043	ompA	protein coding	63770	46339	61079	45029	0.0370355	0.999492
AAC74044	sulA	protein coding	1733	1174	844	1025	-0.495857	0.999492
AAC74045	sxy	protein coding	145	64	57	98	-0.13849	0.999492
AAC74046	yccS	protein coding	694	436	733	419	0.15278	0.999492
AAC74047	yccF	protein coding	216	46	77	147	0.262506	0.999492
AAC74048	helD	protein coding	2542	1153	2333	1350	0.221328	0.999492
AAC74049	mgsA	protein coding	1680	1066	1033	1566	0.0947621	0.999492
AAC74050	yccT	protein coding	189	93	167	98	0.116251	0.999492
AAC74051	yccU	protein coding	450	292	321	420	0.159152	0.999492
AAC74052	hspQ	protein coding	1089	971	1325	543	-0.144026	0.999492
AAC74053	rlmI	protein coding	802	249	451	608	0.394044	0.999492
AAC74054	yccX	protein coding	429	221	327	290	0.136669	0.999492
AAC74055	tusE	protein coding	1082	300	284	543	-0.308401	0.999492
AAC74056	yccA	protein coding	10592	3345	2590	9269	0.192795	0.999492
AAC74057	hyaA	protein coding	25	13	17	8	-0.406754	0.999492
AAC74058	hyaB	protein coding	10	13	12	3	-0.67034	0.999492
AAC74059	hyaC	protein coding	24	9	11	10	-0.351066	0.999492
AAC74060	hyaD	protein coding	29	25	21	12	-0.646519	0.999492
AAC74061	hyaE	protein coding	20	11	12	10	-0.286297	0.999492
AAC74062	hyaF	protein coding	85	56	75	38	-0.201555	0.999492
AAC74063	cbdA	protein coding	159	62	68	88	-0.189106	0.999492
AAC74064	cbdB	protein coding	171	102	128	95	-0.130831	0.999492
AAC74065	appA	protein coding	416	164	331	234	0.241552	0.999492
AAC74066	etk	protein coding	1477	1025	1241	827	-0.174252	0.999492
AAC74067	etp	protein coding	73	38	41	30	-0.438174	0.999492
AAC74068	gfcE	protein coding	135	71	134	50	0.00282601	0.999492
AAC74069	gfcD	protein coding	241	108	275	128	0.428336	0.999492
AAC74070	gfcC	protein coding	86	23	52	29	-0.0648886	0.999492
AAC74071	gfcB	protein coding	157	23	100	48	0.205815	0.999492
AAC74072	gfcA	protein coding	49	26	36	42	0.283358	0.999492
AAC74073	insB1	protein coding	140	127	173	126	0.195638	0.999492
AAC74074	cspH	protein coding	9	1	3	3	-0.24843	0.999492
AAC74075	cspG	protein coding	346	54	58	288	0.391194	0.999492
AAC74076	ymcE	protein coding	23	10	9	18	0.0104572	0.999492
AAC74077	yccM	protein coding	102	38	73	43	0.0141944	0.999492
AAC74078	torS	protein coding	403	133	245	213	0.113719	0.999492
AAC74079	torT	protein coding	424	158	259	291	0.239201	0.999492
AAC74080	torR	protein coding	712	182	431	388	0.285474	0.999492
AAC74081	torC	protein coding	49	5	21	12	-0.187459	0.999492
AAC74082	torA	protein coding	170	72	116	80	-0.0460277	0.999492
AAC74083	torD	protein coding	73	53	77	49	0.102163	0.999492
AAC74084	cbpM	protein coding	495	486	607	191	-0.340509	0.999492
AAC74085	cbpA	protein coding	1460	661	931	496	-0.349218	0.999492
AAC74086	yccE	protein coding	100	12	30	31	-0.327644	0.999492
AAC74087	agp	protein coding	418	233	299	153	-0.368122	0.999492
AAC74088	yccJ	protein coding	569	416	347	358	-0.372424	0.999492
AAC74089	wrbA	protein coding	531	225	330	364	0.159073	0.999492
AAC74090	ymdF	protein coding	1047	1050	516	387	-1.22248	0.999492
AAC74091	rutG	protein coding	173	117	158	121	0.0682416	0.999492
AAC74092	rutF	protein coding	16	14	22	17	0.471535	0.999492
AAC74093	rutE	protein coding	4	8	7	8	0.269359	0.999492
AAC74094	rutD	protein coding	28	23	50	46	1.01886	0.999492
AAC74095	rutC	protein coding	5	4	12	11	1.51712	0.999492
AAC74096	rutB	protein coding	9	8	20	27	1.60919	0.999492
AAC74097	rutA	protein coding	13	11	23	72	2.15672	0.999492
AAC74098	rutR	protein coding	730	361	353	403	-0.291745	0.999492
AAC74099	putA	protein coding	1433	1077	1372	1431	0.259713	0.999492
AAC74100	putP	protein coding	687	326	535	516	0.294096	0.999492
AAC74103	efeO	protein coding	1959	677	1357	1493	0.455312	0.999492
AAC74104	efeB	protein coding	1956	1581	2420	1149	0.0472295	0.999492
AAC74105	phoH	protein coding	3595	590	615	1275	-0.583279	0.999492
AAC74106	pgaD	protein coding	149	55	74	66	-0.234079	0.999492
AAC74107	pgaC	protein coding	98	24	37	21	-0.685666	0.999492
AAC74108	pgaB	protein coding	150	45	80	61	-0.112937	0.999492
AAC74109	pgaA	protein coding	305	46	116	121	-0.0349289	0.999492
AAC74110	ycdT	protein coding	5146	1360	2847	1919	-0.0590186	0.999492
AAC74111	insF1	protein coding	376	120	292	213	0.365993	0.999492
AAC74112	insE1	protein coding	204	48	99	96	0.0584247	0.999492
AAC74114	ycdU	protein coding	304	107	118	109	-0.530983	0.999492
AAC74117	ghrA	protein coding	1187	264	430	711	0.134686	0.999492
AAC74118	ycdX	protein coding	1404	296	571	942	0.326482	0.999492
AAC74119	ycdY	protein coding	1521	528	858	936	0.149023	0.999492
AAC74120	ycdZ	protein coding	1833	619	2904	1128	1.01125	0.999492
AAC74121	csgG	protein coding	436	171	218	177	-0.331448	0.999492
AAC74122	csgF	protein coding	194	72	80	61	-0.61548	0.999492
AAC74123	csgE	protein coding	254	19	58	43	-0.815074	0.999492
AAC74124	csgD	protein coding	2109	188	353	737	-0.406527	0.999492
AAC74125	csgB	protein coding	10	5	3	4	-0.850598	0.999492
AAC74126	csgA	protein coding	107	63	59	53	-0.424058	0.999492
AAC74127	csgC	protein coding	19	2	9	13	0.585276	0.999492
AAC74128	ymdA	protein coding	72	24	39	28	-0.196784	0.999492
AAC74129	ymdB	protein coding	413	195	261	248	-0.0142782	0.999492
AAC74130	clsC	protein coding	630	327	528	325	0.0229106	0.999492
AAC74131	opgC	protein coding	327	127	151	149	-0.296236	0.999492
AAC74132	opgG	protein coding	5004	1555	3730	2166	0.18405	0.999492
AAC74133	opgH	protein coding	5448	3397	7326	2436	0.241063	0.999492
AAC74134	yceK	protein coding	66	29	67	41	0.429138	0.999492
AAC74135	msyB	protein coding	535	168	319	250	0.0441141	0.999492
AAC74137	mdtG	protein coding	195	69	125	92	0.0282816	0.999492
AAC74138	lpxL	protein coding	878	356	618	494	0.127644	0.999492
AAC74139	yceA	protein coding	1582	248	426	908	0.116892	0.999492
AAC74140	yceI	protein coding	189	82	164	76	0.0557456	0.999492
AAC74141	yceJ	protein coding	92	14	35	56	0.310071	0.999492
AAC74142	yceO	protein coding	11	5	11	2	-0.0937551	0.999492
AAC74143	solA	protein coding	1887	295	590	1162	0.253474	0.999492
AAC74144	bssS	protein coding	1030	907	647	303	-1.01992	0.999492
AAC74145	dinI	protein coding	1235	984	954	644	-0.415621	0.999492
AAC74146	pyrC	protein coding	1564	275	426	792	-0.0523141	0.999492
AAC74147	yceB	protein coding	1918	703	926	1059	-0.0732481	0.999492
AAC74148	grxB	protein coding	1230	997	554	579	-0.898043	0.999492
AAC74149	mdtH	protein coding	246	76	230	152	0.588558	0.999492
AAC74150	rimJ	protein coding	1901	495	1005	1154	0.272578	0.999492
AAC74151	yceH	protein coding	729	451	660	442	0.0396149	0.999492
AAC74152	yceM	protein coding	796	697	917	443	-0.123061	0.999492
AAC74153	murJ	protein coding	989	390	937	749	0.576045	0.999492
AAC74154	flgN	protein coding	494	135	224	172	-0.282695	0.999492
AAC74155	flgM	protein coding	81	30	42	29	-0.349944	0.999492
AAC74156	flgA	protein coding	116	46	40	60	-0.381103	0.999492
AAC74157	flgB	protein coding	14	19	13	3	-1.12506	0.999492
AAC74158	flgC	protein coding	8	5	14	5	0.705331	0.999492
AAC74159	flgD	protein coding	25	14	22	14	0.0754773	0.999492
AAC74160	flgE	protein coding	64	36	44	45	0.0339218	0.999492
AAC74161	flgF	protein coding	33	29	30	11	-0.561996	0.999492
AAC74162	flgG	protein coding	57	31	43	29	-0.0971231	0.999492
AAC74163	flgH	protein coding	52	13	35	17	0.0449775	0.999492
AAC74164	flgI	protein coding	81	27	51	33	-0.0449683	0.999492
AAC74165	flgJ	protein coding	78	38	45	37	-0.270306	0.999492
AAC74166	flgK	protein coding	156	93	101	87	-0.235826	0.999492
AAC74167	flgL	protein coding	335	138	157	147	-0.356017	0.999492
AAC74168	rne	protein coding	8591	3393	6738	4979	0.24882	0.999492
AAC74169	yceQ	protein coding	15	5	10	8	0.165777	0.999492
AAC74170	rluC	protein coding	1422	281	491	722	0.0140576	0.999492
AAC74171	yceF	protein coding	2072	690	810	1246	-0.0542749	0.999492
AAC74172	yceD	protein coding	6728	2374	3198	4012	0.00812628	0.999492
AAC74173	rpmF	protein coding	1459	1017	1008	945	-0.224123	0.999492
AAC74174	plsX	protein coding	3880	2070	3034	1996	-0.0599849	0.999492
AAC74175	fabH	protein coding	1811	737	997	1104	0.0166396	0.999492
AAC74176	fabD	protein coding	1856	870	1567	1327	0.323214	0.999492
AAC74177	fabG	protein coding	3867	2736	2994	2111	-0.274369	0.999492
AAC74178	acpP	protein coding	10428	7936	5748	9114	-0.186835	0.999492
AAC74179	fabF	protein coding	4294	3092	2350	2547	-0.477566	0.999492
AAC74180	pabC	protein coding	460	117	262	372	0.572588	0.999492
AAC74181	yceG	protein coding	934	304	708	768	0.611973	0.999492
AAC74182	tmk	protein coding	313	140	228	284	0.449896	0.999492
AAC74183	holB	protein coding	551	363	611	311	0.117051	0.999492
AAC74184	ycfH	protein coding	961	574	1249	470	0.282534	0.999492
AAC74185	ptsG	protein coding	2029	2620	3565	845	-0.213411	0.999492
AAC74186	fhuE	protein coding	7331	1834	3368	3102	-0.0804947	0.999492
AAC74187	hinT	protein coding	712	171	279	503	0.290256	0.999492
AAC74188	ycfL	protein coding	343	176	216	273	0.146682	0.999492
AAC74189	lpoB	protein coding	790	483	560	434	-0.207022	0.999492
AAC74190	thiK	protein coding	321	156	199	148	-0.238418	0.999492
AAC74191	nagZ	protein coding	876	578	584	610	-0.141995	0.999492
AAC74192	ycfP	protein coding	1020	430	604	797	0.244323	0.999492
AAC74193	ndh	protein coding	1111	1084	1618	623	-0.00366654	0.999492
AAC74194	ycfJ	protein coding	1115	358	400	693	-0.0429683	0.999492
AAC74195	ycfQ	protein coding	1135	284	497	690	0.185104	0.999492
AAC74196	bhsA	protein coding	460	442	430	505	0.0847646	0.999492
AAC74197	ldtC	protein coding	204	86	126	159	0.265964	0.999492
AAC74198	mfd	protein coding	4626	2795	3719	2067	-0.225144	0.999492
AAC74199	ycfT	protein coding	79	13	23	34	-0.182811	0.999492
AAC74200	lolC	protein coding	2931	697	1140	1376	-0.0786653	0.999492
AAC74201	lolD	protein coding	476	224	400	337	0.310709	0.999492
AAC74202	lolE	protein coding	1617	893	1383	938	0.0606802	0.999492
AAC74203	nagK	protein coding	1331	1435	1475	908	-0.255014	0.999492
AAC74204	cobB	protein coding	457	422	513	342	-0.0260251	0.999492
AAC74205	ycfZ	protein coding	17	4	9	5	-0.212913	0.999492
AAC74206	ymfA	protein coding	14	9	17	7	0.207563	0.999492
AAC74207	potD	protein coding	717	686	927	548	0.0672592	0.999492
AAC74208	potC	protein coding	454	229	497	313	0.445495	0.999492
AAC74209	potB	protein coding	288	91	269	182	0.58883	0.999492
AAC74210	potA	protein coding	780	189	450	685	0.682945	0.999492
AAC74211	pepT	protein coding	2659	1501	1664	1627	-0.151238	0.999492
AAC74212	roxA	protein coding	5338	2688	4027	3326	0.08667	0.999492
AAC74213	phoQ	protein coding	2136	983	1884	996	0.101848	0.999492
AAC74214	phoP	protein coding	1518	377	786	850	0.219328	0.999492
AAC74215	purB	protein coding	1919	1045	1411	1353	0.0964259	0.999492
AAC74216	hflD	protein coding	571	385	790	380	0.385496	0.999492
AAC74217	mnmA	protein coding	3259	820	1870	2804	0.643407	0.999492
AAC74218	nudJ	protein coding	166	75	105	89	-0.0625504	0.999492
AAC74219	rluE	protein coding	673	99	201	256	-0.201608	0.999492
AAC74220	icd	protein coding	16958	6832	7189	14315	0.183501	0.999492
AAC74221	ymfD	protein coding	140	60	45	30	-1.16057	0.999492
AAC74222	ymfE	protein coding	122	52	57	29	-0.773321	0.999492
AAC74223	lit	protein coding	255	87	84	89	-0.642583	0.999492
AAC74224	intE	protein coding	679	233	279	272	-0.390036	0.999492
AAC74225	xisE	protein coding	84	23	20	25	-0.854137	0.999492
AAC74227	ymfI	protein coding	1050	171	290	401	-0.280005	0.999492
AAC74228	ymfJ	protein coding	397	375	196	199	-0.936206	0.999492
AAC74229	cohE	protein coding	3067	522	1304	1194	-0.0109467	0.999492
AAC74230	croE	protein coding	26	17	8	21	-0.364791	0.999492
AAC74231	ymfL	protein coding	121	132	67	69	-0.899845	0.999492
AAC74232	ymfM	protein coding	65	59	51	29	-0.601677	0.999492
AAC74234	ymfR	protein coding	4	4	4	4	0.0991138	0.999492
AAC74237	ymfQ	protein coding	13	10	10	7	-0.313628	0.999492
AAC74238	stfP	protein coding	14	10	9	9	-0.260519	0.999492
AAC74239	tfaP	protein coding	153	67	72	67	-0.398277	0.999492
AAC74240	tfaE	protein coding	95	22	28	43	-0.274919	0.999492
AAC74242	pinE	protein coding	28	12	14	12	-0.353316	0.999492
AAC74243	mcrA	protein coding	1026	252	295	311	-0.644722	0.999492
AAC74244	iraM	protein coding	48	6	4	9	-1.49945	0.999492
AAC74245	ycgX	protein coding	106	12	15	33	-0.699711	0.999492
AAC74246	bluR	protein coding	12827	3045	7190	5722	0.129457	0.999492
AAC74247	bluF	protein coding	745	64	143	267	-0.316747	0.999492
AAC74248	ycgZ	protein coding	746	29	49	349	-0.162739	0.999492
AAC74249	ymgA	protein coding	290	14	23	110	-0.437198	0.999492
AAC74250	ariR	protein coding	98	13	18	46	-0.215202	0.999492
AAC74251	ymgC	protein coding	175	36	20	80	-0.552098	0.999492
AAC74252	ycgG	protein coding	129	46	62	52	-0.303547	0.999492
AAC74255	ymgD	protein coding	133	72	58	72	-0.439664	0.999492
AAC74256	ymgG	protein coding	65	25	14	22	-1.00147	0.999492
AAC74258	minE	protein coding	1736	1126	955	1020	-0.387089	0.999492
AAC74259	minD	protein coding	3003	949	1531	1956	0.196051	0.999492
AAC74260	minC	protein coding	4512	778	1595	1495	-0.264832	0.999492
AAC74261	ycgJ	protein coding	427	225	264	258	-0.110646	0.999492
AAC74262	pliG	protein coding	5192	1576	3093	2292	0.0278699	0.999492
AAC74263	ycgL	protein coding	1571	299	477	850	0.0275978	0.999492
AAC74264	ycgM	protein coding	3486	1055	1534	2396	0.191169	0.999492
AAC74265	ycgN	protein coding	687	235	460	326	0.0901715	0.999492
AAC74266	hlyE	protein coding	120	23	29	37	-0.63558	0.999492
AAC74267	umuD	protein coding	231	108	92	167	-0.109395	0.999492
AAC74268	umuC	protein coding	375	191	179	221	-0.267551	0.999492
AAC74269	dsbB	protein coding	2413	714	705	1739	0.0725564	0.999492
AAC74270	nhaB	protein coding	1391	542	902	956	0.248318	0.999492
AAC74271	fadR	protein coding	1803	551	822	1469	0.364358	0.999492
AAC74272	ycgB	protein coding	1933	962	1450	962	-0.0584793	0.999492
AAC74273	dadA	protein coding	4567	1312	3002	4100	0.679581	0.999492
AAC74274	dadX	protein coding	6101	4070	11652	3945	0.694875	0.999492
AAC74275	cvrA	protein coding	1746	886	1034	684	-0.4167	0.999492
AAC74276	ldcA	protein coding	1856	368	706	1450	0.475887	0.999492
AAC74277	emtA	protein coding	1944	318	506	954	-0.072997	0.999492
AAC74278	ycgR	protein coding	66	16	38	25	0.00857607	0.999492
AAC74279	ymgE	protein coding	150	50	95	72	0.0674576	0.999492
AAC74280	ycgY	protein coding	103	38	60	41	-0.18597	0.999492
AAC74281	treA	protein coding	285	78	152	94	-0.190264	0.999492
AAC74282	dhaM	protein coding	1507	1582	1700	755	-0.380587	0.999492
AAC74283	dhaL	protein coding	627	888	1024	325	-0.317165	0.999492
AAC74284	dhaK	protein coding	1321	3120	4794	839	0.0439531	0.999492
AAC74285	dhaR	protein coding	447	165	282	209	-0.0169437	0.999492
AAC74286	ycgV	protein coding	872	445	532	419	-0.262592	0.999492
AAC74287	ychF	protein coding	1006	236	479	709	0.397952	0.999492
AAC74288	pth	protein coding	308	52	74	188	0.0980914	0.999492
AAC74289	ychH	protein coding	1106	1536	2253	552	-0.0694873	0.999492
AAC74290	dauA	protein coding	513	268	415	375	0.224768	0.999492
AAC74291	prs	protein coding	4373	2354	2258	2617	-0.253428	0.999492
AAC74292	ispE	protein coding	4426	2439	2589	2234	-0.322114	0.999492
AAC74293	lolB	protein coding	348	142	313	246	0.465141	0.999492
AAC74294	hemA	protein coding	4814	1192	2004	2459	0.012013	0.999492
AAC74295	prfA	protein coding	945	339	558	404	-0.108272	0.999492
AAC74296	prmC	protein coding	301	159	315	175	0.270984	0.999492
AAC74297	ychQ	protein coding	406	156	270	221	0.0998306	0.999492
AAC74298	ychA	protein coding	3014	950	1190	2049	0.101889	0.999492
AAC74299	kdsA	protein coding	3805	2052	2498	2683	0.0294244	0.999492
AAC74300	chaA	protein coding	1035	308	319	727	0.061329	0.999492
AAC74301	chaB	protein coding	837	225	385	292	-0.259576	0.999492
AAC74302	chaC	protein coding	1743	790	1305	1006	0.109719	0.999492
AAC74303	ychN	protein coding	1007	611	604	544	-0.334848	0.999492
AAC74304	ychO	protein coding	481	104	181	249	0.0303389	0.999492
AAC74305	narL	protein coding	219	181	268	147	0.0949165	0.999492
AAC74306	narX	protein coding	1105	263	442	604	0.067146	0.999492
AAC74307	narK	protein coding	1317	2904	4167	1423	0.146466	0.999492
AAC74308	narG	protein coding	543	1928	3565	536	0.34955	0.999492
AAC74309	narH	protein coding	272	295	402	156	-0.0835946	0.999492
AAC74310	narJ	protein coding	104	94	110	57	-0.226579	0.999492
AAC74311	narI	protein coding	99	58	79	74	0.145349	0.999492
AAC74313	tpr	protein coding	0	0	0	0	NA	NA
AAC74314	purU	protein coding	1761	573	737	1435	0.286423	0.999492
AAC74315	ychJ	protein coding	2301	519	677	1485	0.110069	0.999492
AAC74316	rssA	protein coding	1493	481	854	779	0.0783563	0.999492
AAC74317	rssB	protein coding	1522	531	963	883	0.17628	0.999492
AAC74318	galU	protein coding	2221	1377	1176	1435	-0.29301	0.999492
AAC74319	hns	protein coding	12998	4584	4703	6992	-0.234447	0.999492
AAC74320	tdk	protein coding	598	165	174	238	-0.474633	0.999492
AAC74323	adhE	protein coding	4854	11800	10096	3950	-0.52018	0.999492
AAC74324	ychE	protein coding	710	186	387	350	0.124014	0.999492
AAC74325	oppA	protein coding	13881	8294	13946	7449	0.0834332	0.999492
AAC74326	oppB	protein coding	416	383	472	311	-0.0146164	0.999492
AAC74327	oppC	protein coding	780	1023	861	558	-0.438795	0.999492
AAC74329	oppF	protein coding	824	1111	828	733	-0.393713	0.999492
AAC74330	yciU	protein coding	2394	1411	1312	1549	-0.227633	0.999492
AAC74331	clsA	protein coding	2640	709	1526	1677	0.348327	0.999492
AAC74332	kch	protein coding	1358	352	453	532	-0.371142	0.999492
AAC74333	yciI	protein coding	1447	488	309	1336	0.178667	0.999492
AAC74334	tonB	protein coding	11864	3568	3940	6679	-0.133241	0.999492
AAC74335	yciA	protein coding	1395	561	329	883	-0.347526	0.999492
AAC74336	yciB	protein coding	823	400	431	743	0.205666	0.999492
AAC74337	yciC	protein coding	1016	400	714	816	0.418164	0.999492
AAC74338	ompW	protein coding	71	47	57	44	-0.0843995	0.999492
AAC74339	yciE	protein coding	434	110	142	115	-0.67543	0.999492
AAC74340	yciF	protein coding	106	17	26	26	-0.742095	0.999492
AAC74341	yciG	protein coding	212	150	121	97	-0.620686	0.999492
AAC74342	trpA	protein coding	12173	4026	16219	5752	0.735432	0.999492
AAC74343	trpB	protein coding	11465	2720	19074	5636	1.17838	0.999492
AAC74344	trpC	protein coding	16592	5559	27397	8064	0.962811	0.999492
AAC74345	trpD	protein coding	33455	8989	51207	13000	0.936512	0.999492
AAC74346	trpE	protein coding	35101	3039	30629	15785	0.88297	0.999492
AAC74347	trpL	protein coding	29023	4923	13397	22885	0.644036	0.999492
AAC74348	yciV	protein coding	489	242	280	232	-0.293574	0.999492
AAC74349	yciO	protein coding	445	354	344	341	-0.139886	0.999492
AAC74350	yciQ	protein coding	323	197	234	192	-0.131391	0.999492
AAC74351	rluB	protein coding	824	237	416	620	0.374936	0.999492
AAC74352	btuR	protein coding	385	206	324	269	0.201713	0.999492
AAC74353	yciK	protein coding	669	178	283	502	0.328774	0.999492
AAC74354	sohB	protein coding	1388	550	855	1287	0.464009	0.999492
AAC74355	yciN	protein coding	1951	1001	863	1106	-0.352341	0.999492
AAC74356	topA	protein coding	6001	2143	6384	4622	0.744489	0.999492
AAC74357	cysB	protein coding	2312	731	1235	1585	0.266805	0.999492
AAC74358	acnA	protein coding	1379	628	1090	912	0.241638	0.999492
AAC74359	ribA	protein coding	1211	448	510	828	0.0334607	0.999492
AAC74360	pgpB	protein coding	906	281	559	473	0.155882	0.999492
AAC74361	yciS	protein coding	1086	312	487	654	0.111448	0.999492
AAC74362	yciM	protein coding	2545	1118	2002	1443	0.159264	0.999492
AAC74363	pyrF	protein coding	558	119	233	275	0.0557902	0.999492
AAC74364	yciH	protein coding	68	20	43	32	0.121533	0.999492
AAC74365	osmB	protein coding	839	348	450	447	-0.121045	0.999492
AAC74366	yciT	protein coding	3286	840	908	2166	0.041334	0.999492
AAC74367	gmr	protein coding	453	111	332	206	0.332601	0.999492
AAC74368	rnb	protein coding	3294	2243	2537	2040	-0.158328	0.999492
AAC74369	yciW	protein coding	2068	542	798	959	-0.147195	0.999492
AAC74370	fabI	protein coding	5852	2441	3610	4589	0.278777	0.999492
AAC74371	ycjD	protein coding	150	83	160	65	0.10319	0.999492
AAC74372	sapF	protein coding	260	237	428	171	0.263203	0.999492
AAC74373	sapD	protein coding	403	285	554	189	0.174545	0.999492
AAC74374	sapC	protein coding	337	242	423	201	0.183616	0.999492
AAC74375	sapB	protein coding	314	170	410	156	0.378864	0.999492
AAC74376	sapA	protein coding	881	337	804	456	0.325331	0.999492
AAC74377	ymjA	protein coding	415	93	117	277	0.126459	0.999492
AAC74378	puuP	protein coding	269	106	166	169	0.136243	0.999492
AAC74379	puuA	protein coding	879	282	499	668	0.381247	0.999492
AAC74380	puuD	protein coding	241	28	49	187	0.450902	0.999492
AAC74381	puuR	protein coding	312	134	141	214	-0.0339768	0.999492
AAC74382	puuC	protein coding	116	63	108	68	0.15877	0.999492
AAC74383	puuB	protein coding	39	39	76	33	0.481081	0.999492
AAC74384	puuE	protein coding	50	48	53	33	-0.165019	0.999492
AAC74385	pspF	protein coding	302	103	194	162	0.142686	0.999492
AAC74386	pspA	protein coding	75830	19904	79085	35127	0.624825	0.999492
AAC74387	pspB	protein coding	1223	281	939	646	0.500938	0.999492
AAC74388	pspC	protein coding	589	182	654	516	0.955784	0.999492
AAC74389	pspD	protein coding	673	221	856	517	0.942104	0.999492
AAC74390	pspE	protein coding	3590	944	4126	2062	0.823893	0.999492
AAC74391	ycjM	protein coding	86	15	21	31	-0.458775	0.999492
AAC74392	ycjN	protein coding	14	9	10	0	-1.11139	0.999492
AAC74393	ycjO	protein coding	12	3	3	9	0.0982916	0.999492
AAC74394	ycjP	protein coding	13	3	8	6	0.186875	0.999492
AAC74395	ycjQ	protein coding	30	26	28	19	-0.182524	0.999492
AAC74396	ycjR	protein coding	43	22	29	19	-0.227202	0.999492
AAC74397	ycjS	protein coding	68	46	50	25	-0.491327	0.999492
AAC74398	ycjT	protein coding	192	95	125	94	-0.17279	0.999492
AAC74399	ycjU	protein coding	18	8	14	5	-0.224792	0.999492
AAC74401	ompG	protein coding	44	10	17	13	-0.443874	0.999492
AAC74402	ycjW	protein coding	247	41	67	78	-0.473978	0.999492
AAC74403	ycjX	protein coding	974	466	787	438	-0.0251764	0.999492
AAC74404	ycjF	protein coding	340	247	428	209	0.191287	0.999492
AAC74405	tyrR	protein coding	3639	1646	2736	2391	0.205748	0.999492
AAC74406	tpx	protein coding	6413	6130	4519	5480	-0.293907	0.999492
AAC74407	ycjG	protein coding	1402	526	1017	775	0.192623	0.999492
AAC74408	mpaA	protein coding	987	285	602	592	0.294426	0.999492
AAC74409	ycjY	protein coding	153	42	80	77	0.0758953	0.999492
AAC74410	pgrR	protein coding	910	124	257	344	-0.209017	0.999492
AAC74411	mppA	protein coding	1877	293	889	777	0.145028	0.999492
AAC74412	ynaI	protein coding	678	209	289	233	-0.408559	0.999492
AAC74413	insH1	protein coding	490	261	441	234	0.0196206	0.999492
AAC74414	ynaJ	protein coding	8678	1625	2944	7464	0.559628	0.999492
AAC74415	uspE	protein coding	2413	1351	1765	1933	0.170281	0.999492
AAC74416	fnr	protein coding	6503	2542	4082	5610	0.418736	0.999492
AAC74417	ogt	protein coding	1365	214	536	623	0.0944118	0.999492
AAC74418	abgT	protein coding	102	32	43	43	-0.285113	0.999492
AAC74419	abgB	protein coding	90	24	35	31	-0.402338	0.999492
AAC74420	abgA	protein coding	50	24	21	38	-0.0550138	0.999492
AAC74421	abgR	protein coding	227	48	103	116	0.133532	0.999492
AAC74422	smrA	protein coding	480	178	258	422	0.389973	0.999492
AAC74423	ydaM	protein coding	439	219	352	184	-0.102574	0.999492
AAC74424	ydaN	protein coding	917	248	535	517	0.254775	0.999492
AAC74425	dbpA	protein coding	510	245	351	225	-0.175156	0.999492
AAC74426	ttcA	protein coding	2090	655	1053	1095	0.0134808	0.999492
AAC74427	intR	protein coding	211	77	80	109	-0.272673	0.999492
AAC74428	ydaQ	protein coding	4	0	3	2	0.858745	0.999492
AAC74429	ydaC	protein coding	16	8	6	12	-0.148868	0.999492
AAC74430	ralR	protein coding	11	4	4	10	0.24403	0.999492
AAC74431	recT	protein coding	137	45	34	77	-0.327709	0.999492
AAC74432	recE	protein coding	67	46	53	59	0.135402	0.999492
AAC74433	racC	protein coding	2	2	5	10	2.09101	0.999492
AAC74434	kilR	protein coding	9	2	7	8	0.838524	0.999492
AAC74435	sieB	protein coding	198	114	114	81	-0.509343	0.999492
AAC74436	ydaF	protein coding	25	11	18	25	0.540695	0.999492
AAC74437	ydaG	protein coding	23	10	17	27	0.708443	0.999492
AAC74438	racR	protein coding	4414	821	1970	1825	0.0294164	0.999492
AAC74439	ydaS	protein coding	29	16	15	19	-0.182191	0.999492
AAC74440	ydaT	protein coding	27	14	17	30	0.451738	0.999492
AAC74441	ydaU	protein coding	80	32	51	36	-0.0887726	0.999492
AAC74442	ydaV	protein coding	14	12	17	16	0.454736	0.999492
AAC74445	trkG	protein coding	1331	509	611	478	-0.462686	0.999492
AAC74447	ynaK	protein coding	36	16	16	16	-0.435112	0.999492
AAC74452	insH1	protein coding	3062	1212	2171	1692	0.137758	0.999492
AAC74454	stfR	protein coding	402	174	288	209	0.0406587	0.999492
AAC74455	tfaR	protein coding	208	77	112	100	-0.117867	0.999492
AAC74456	pinR	protein coding	121	22	52	68	0.239306	0.999492
AAC74457	ynaE	protein coding	653	104	143	439	0.203526	0.999492
AAC74458	uspF	protein coding	482	248	430	192	-0.0554243	0.999492
AAC74459	ompN	protein coding	77	26	27	26	-0.625554	0.999492
AAC74460	pfo	protein coding	1079	713	979	603	-0.0675991	0.999492
AAC74461	hslJ	protein coding	2385	314	522	843	-0.390045	0.999492
AAC74462	ldhA	protein coding	894	435	418	334	-0.598889	0.999492
AAC74463	ydbH	protein coding	1860	519	1274	624	0.0322132	0.999492
AAC74464	ynbE	protein coding	36	16	34	14	0.1115	0.999492
AAC74465	ydbL	protein coding	113	64	78	75	-0.0174405	0.999492
AAC74466	feaR	protein coding	294	48	74	134	-0.171842	0.999492
AAC74467	feaB	protein coding	910	227	564	498	0.319303	0.999492
AAC74468	tynA	protein coding	314	68	150	132	0.00852929	0.999492
AAC74469	paaZ	protein coding	36	17	23	30	0.263395	0.999492
AAC74470	paaA	protein coding	24	5	6	6	-0.849815	0.999492
AAC74471	paaB	protein coding	13	9	17	2	-0.124832	0.999492
AAC74472	paaC	protein coding	19	5	9	7	-0.219799	0.999492
AAC74473	paaD	protein coding	9	2	8	10	1.10267	0.999492
AAC74474	paaE	protein coding	49	15	25	24	-0.0330751	0.999492
AAC74475	paaF	protein coding	21	9	11	8	-0.396811	0.999492
AAC74476	paaG	protein coding	8	6	9	4	0.0144269	0.999492
AAC74477	paaH	protein coding	66	25	43	30	-0.0290926	0.999492
AAC74478	paaI	protein coding	12	6	12	7	0.299407	0.999492
AAC74479	paaJ	protein coding	217	126	155	109	-0.212659	0.999492
AAC74480	paaK	protein coding	312	166	214	209	0.0315725	0.999492
AAC74481	paaX	protein coding	232	86	164	141	0.24663	0.999492
AAC74482	paaY	protein coding	163	122	166	105	0.0101423	0.999492
AAC74484	insD1	protein coding	519	275	478	256	0.0621452	0.999492
AAC74485	insC1	protein coding	145	80	100	106	0.0768643	0.999492
AAC74486	insI1	protein coding	787	249	448	327	-0.0747735	0.999492
AAC74488	ydbC	protein coding	261	113	146	132	-0.162413	0.999492
AAC74489	ydbD	protein coding	244	41	74	107	-0.129598	0.999492
AAC74490	ynbA	protein coding	24	5	13	11	0.137797	0.999492
AAC74491	ynbB	protein coding	13	6	5	3	-1.00751	0.999492
AAC74492	ynbC	protein coding	178	119	106	76	-0.582571	0.999492
AAC74493	ynbD	protein coding	271	174	216	166	-0.0827153	0.999492
AAC74494	azoR	protein coding	1039	536	580	836	0.0832807	0.999492
AAC74495	hrpA	protein coding	3216	1830	2716	1930	0.0471994	0.999492
AAC74496	ydcF	protein coding	2841	649	1081	1749	0.172843	0.999492
AAC74497	aldA	protein coding	385	149	220	175	-0.143919	0.999492
AAC74500	cybB	protein coding	1982	288	615	1034	0.115566	0.999492
AAC74501	ydcA	protein coding	347	202	249	143	-0.334582	0.999492
AAC74502	mokB	protein coding	166	123	276	95	0.414729	0.999492
AAC74503	trg	protein coding	394	143	206	157	-0.257861	0.999492
AAC74504	ydcI	protein coding	1363	110	230	816	0.210178	0.999492
AAC74505	ydcJ	protein coding	386	82	175	209	0.183875	0.999492
AAC74506	opgD	protein coding	2552	729	1337	1369	0.114121	0.999492
AAC74508	ydcH	protein coding	901	803	721	263	-0.799896	0.999492
AAC74509	rimL	protein coding	684	154	277	389	0.13641	0.999492
AAC74510	ydcK	protein coding	618	181	373	252	0.00603889	0.999492
AAC74511	tehA	protein coding	338	132	258	224	0.329482	0.999492
AAC74512	tehB	protein coding	321	214	271	224	0.0168308	0.999492
AAC74513	ydcL	protein coding	2320	959	1084	1076	-0.318092	0.999492
AAC74514	insQ	protein coding	3119	1119	2534	1738	0.317116	0.999492
AAC74515	ydcO	protein coding	175	58	95	97	0.0659702	0.999492
AAC74516	ydcN	protein coding	168	27	74	82	0.191684	0.999492
AAC74517	ydcP	protein coding	1312	447	1349	761	0.57221	0.999492
AAC74518	yncJ	protein coding	460	113	150	219	-0.188421	0.999492
AAC74519	hicA	protein coding	305	103	204	247	0.496272	0.999492
AAC74520	hicB	protein coding	317	94	137	190	0.0639705	0.999492
AAC74521	ydcR	protein coding	651	187	349	266	-0.0742068	0.999492
AAC74522	ydcS	protein coding	276	80	230	88	0.170478	0.999492
AAC74523	ydcT	protein coding	71	32	78	32	0.313057	0.999492
AAC74524	ydcU	protein coding	183	63	91	82	-0.17909	0.999492
AAC74525	ydcV	protein coding	24	21	26	15	-0.0686911	0.999492
AAC74526	patD	protein coding	463	298	327	273	-0.203804	0.999492
AAC74527	ydcX	protein coding	165	55	53	71	-0.470084	0.999492
AAC74528	ydcY	protein coding	7920	2737	4783	2780	-0.187153	0.999492
AAC74529	ydcZ	protein coding	819	308	547	402	0.0473268	0.999492
AAC74530	mnaT	protein coding	2438	474	894	1368	0.146119	0.999492
AAC74531	curA	protein coding	273	91	151	143	0.0332981	0.999492
AAC74532	mcbR	protein coding	645	69	212	212	-0.154949	0.999492
AAC74533	yncD	protein coding	754	287	386	336	-0.226808	0.999492
AAC74534	yncE	protein coding	17779	8824	9534	10520	-0.173959	0.999492
AAC74535	ansP	protein coding	292	104	124	98	-0.520984	0.999492
AAC74536	yncG	protein coding	310	70	182	122	0.100338	0.999492
AAC74537	yncH	protein coding	8	3	6	5	0.294624	0.999492
AAC74539	ydcD	protein coding	150	44	50	38	-0.779617	0.999492
AAC74542	ydcC	protein coding	55	20	22	27	-0.28968	0.999492
AAC74543	pptA	protein coding	387	104	141	164	-0.276329	0.999492
AAC74544	yddH	protein coding	130	38	59	45	-0.331329	0.999492
AAC74545	nhoA	protein coding	162	48	88	91	0.143648	0.999492
AAC74546	yddE	protein coding	891	315	494	511	0.0690879	0.999492
AAC74547	narV	protein coding	92	63	83	54	-0.060235	0.999492
AAC74548	narW	protein coding	38	23	38	15	-0.0602908	0.999492
AAC74549	narY	protein coding	74	78	92	42	-0.210903	0.999492
AAC74550	narZ	protein coding	224	136	200	107	-0.0931513	0.999492
AAC74551	adhP	protein coding	300	236	217	168	-0.403471	0.999492
AAC74552	maeA	protein coding	3182	1054	1706	1121	-0.25711	0.999492
AAC74553	sra	protein coding	14883	18038	8459	3988	-1.49274	0.999492
AAC74554	bdm	protein coding	237	19	57	96	-0.0892999	0.999492
AAC74555	osmC	protein coding	1849	1713	1421	1159	-0.444176	0.999492
AAC74556	ddpF	protein coding	95	51	78	45	-0.0635206	0.999492
AAC74557	ddpD	protein coding	117	56	70	59	-0.188782	0.999492
AAC74558	ddpC	protein coding	96	31	66	34	-0.0290551	0.999492
AAC74559	ddpB	protein coding	47	19	19	26	-0.2497	0.999492
AAC74560	ddpA	protein coding	150	34	65	73	0.0260889	0.999492
AAC74561	ddpX	protein coding	28	8	15	18	0.244843	0.999492
AAC74562	dosP	protein coding	535	200	483	156	0.0544247	0.999492
AAC74563	dosC	protein coding	874	192	510	318	0.0655913	0.999492
AAC74564	yddW	protein coding	963	183	449	406	0.0616414	0.999492
AAC74565	gadC	protein coding	337	280	222	156	-0.655879	0.999492
AAC74566	gadB	protein coding	381	246	224	113	-0.783569	0.999492
AAC74567	pqqL	protein coding	548	185	236	230	-0.312307	0.999492
AAC74568	yddB	protein coding	311	208	191	136	-0.546398	0.999492
AAC74569	yddA	protein coding	678	114	223	191	-0.429791	0.999492
AAC74570	ydeM	protein coding	32	7	15	8	-0.369115	0.999492
AAC74571	ydeN	protein coding	162	36	51	39	-0.710171	0.999492
AAC74572	ydeO	protein coding	51	29	18	9	-1.3972	0.999492
AAC74573	safA	protein coding	3	1	0	0	-3.11246	0.999492
AAC74574	ydeP	protein coding	381	123	195	184	-0.0603166	0.999492
AAC74575	ydeQ	protein coding	52	10	20	20	-0.182556	0.999492
AAC74576	ydeR	protein coding	23	8	8	10	-0.454439	0.999492
AAC74577	ydeS	protein coding	19	5	9	5	-0.42324	0.999492
AAC74580	hipA	protein coding	349	108	250	186	0.281325	0.999492
AAC74581	hipB	protein coding	38	7	18	21	0.24929	0.999492
AAC74584	lsrK	protein coding	197	111	135	112	-0.134985	0.999492
AAC74585	lsrR	protein coding	205	98	138	142	0.129954	0.999492
AAC74586	lsrA	protein coding	92	39	59	35	-0.226928	0.999492
AAC74587	lsrC	protein coding	42	29	35	22	-0.191405	0.999492
AAC74588	lsrD	protein coding	45	32	49	27	0.0903376	0.999492
AAC74589	lsrB	protein coding	64	54	61	24	-0.438499	0.999492
AAC74590	lsrF	protein coding	56	29	37	37	0.0248436	0.999492
AAC74591	lsrG	protein coding	14	12	26	15	0.747147	0.999492
AAC74592	tam	protein coding	448	145	401	187	0.301483	0.999492
AAC74593	yneE	protein coding	708	111	178	344	-0.0850214	0.999492
AAC74595	yneF	protein coding	507	333	350	250	-0.361476	0.999492
AAC74596	yneG	protein coding	46	18	42	31	0.472521	0.999492
AAC74597	glsB	protein coding	906	177	289	586	0.213789	0.999492
AAC74598	sad	protein coding	782	382	463	469	-0.0860348	0.999492
AAC74599	yneJ	protein coding	293	93	174	144	0.0679978	0.999492
AAC74600	yneK	protein coding	65	21	24	18	-0.702143	0.999492
AAC74601	ydeA	protein coding	1431	519	626	933	0.0222352	0.999492
AAC74602	marC	protein coding	1002	449	492	620	-0.110992	0.999492
AAC74603	marR	protein coding	217	37	82	50	-0.468358	0.999492
AAC74604	marA	protein coding	403	90	153	136	-0.328853	0.999492
AAC74605	marB	protein coding	142	98	113	66	-0.317864	0.999492
AAC74606	eamA	protein coding	977	407	659	718	0.279666	0.999492
AAC74607	ydeE	protein coding	756	89	206	369	0.0588072	0.999492
AAC74608	dgcZ	protein coding	798	113	157	258	-0.557625	0.999492
AAC74609	ydeI	protein coding	429	251	238	195	-0.483007	0.999492
AAC74610	ydeJ	protein coding	1042	280	348	409	-0.389614	0.999492
AAC74611	dcp	protein coding	1964	792	1110	1119	-0.0137425	0.999492
AAC74612	ydfG	protein coding	3882	1164	1564	2627	0.138225	0.999492
AAC74613	rspR	protein coding	1536	471	586	821	-0.122928	0.999492
AAC74614	ydfZ	protein coding	91	94	96	46	-0.40538	0.999492
AAC74615	ydfI	protein coding	431	165	221	176	-0.291852	0.999492
AAC74617	ydfK	protein coding	938	97	136	437	-0.189752	0.999492
AAC74618	pinQ	protein coding	115	17	38	46	-0.126163	0.999492
AAC74619	tfaQ	protein coding	164	73	93	93	-0.086333	0.999492
AAC74620	stfQ	protein coding	34	16	26	17	0.015656	0.999492
AAC74622	ydfO	protein coding	28	16	7	7	-1.45237	0.999492
AAC74623	gnsB	protein coding	10068	2458	2283	3795	-0.582597	0.999492
AAC74624	ynfN	protein coding	10	2	4	12	0.864658	0.999492
AAC74625	cspI	protein coding	186	34	36	111	-0.0394036	0.999492
AAC74626	rzpQ	protein coding	7	3	4	3	-0.249533	0.999492
AAC74627	rrrQ	protein coding	19	3	6	4	-0.688485	0.999492
AAC74628	ydfR	protein coding	12	6	7	11	0.260686	0.999492
AAC74629	essQ	protein coding	12	4	7	9	0.335365	0.999492
AAC74630	cspB	protein coding	2116	269	301	1685	0.386407	0.999492
AAC74631	cspF	protein coding	59	9	11	32	-0.11438	0.999492
AAC74632	quuQ	protein coding	317	170	130	153	-0.568027	0.999492
AAC74633	ydfU	protein coding	30	14	18	17	-0.0782365	0.999492
AAC74634	rem	protein coding	375	265	246	160	-0.55955	0.999492
AAC74635	hokD	protein coding	4559	5742	4508	2951	-0.548694	0.999492
AAC74636	relE	protein coding	1244	1199	1047	864	-0.344184	0.999492
AAC74637	relB	protein coding	2263	942	1294	1135	-0.124859	0.999492
AAC74638	ydfV	protein coding	27	4	15	10	0.146648	0.999492
AAC74639	flxA	protein coding	49	52	55	27	-0.319305	0.999492
AAC74642	dicC	protein coding	8	1	2	2	-0.690113	0.999492
AAC74643	dicA	protein coding	6903	1152	2389	2324	-0.253007	0.999492
AAC74644	ydfA	protein coding	22	2	4	9	-0.315682	0.999492
AAC74645	ydfB	protein coding	2	4	4	0	-0.726824	0.999492
AAC74646	ydfC	protein coding	88	27	62	56	0.390788	0.999492
AAC74647	dicB	protein coding	25	6	10	17	0.218528	0.999492
AAC74648	ydfD	protein coding	11	3	4	2	-0.87786	0.999492
AAC74652	rspB	protein coding	1574	742	1143	513	-0.282597	0.999492
AAC74653	rspA	protein coding	1536	1011	2286	731	0.324883	0.999492
AAC74654	ynfA	protein coding	331	135	212	177	0.017956	0.999492
AAC74655	ynfB	protein coding	1790	305	593	840	-0.0130224	0.999492
AAC74656	speG	protein coding	875	215	574	684	0.645038	0.999492
AAC74657	ynfC	protein coding	770	196	359	407	0.0913479	0.999492
AAC74658	ynfD	protein coding	129	134	149	62	-0.355252	0.999492
AAC74659	ynfE	protein coding	59	22	50	25	0.166286	0.999492
AAC74660	ynfF	protein coding	313	113	138	97	-0.553961	0.999492
AAC74661	ynfG	protein coding	72	17	48	34	0.27992	0.999492
AAC74662	ynfH	protein coding	627	302	340	344	-0.202621	0.999492
AAC74663	dmsD	protein coding	1026	325	415	671	0.072604	0.999492
AAC74664	clcB	protein coding	419	142	192	251	0.0148991	0.999492
AAC74665	ynfK	protein coding	365	288	552	268	0.375281	0.999492
AAC74666	mlc	protein coding	1097	348	946	706	0.537953	0.999492
AAC74667	ynfL	protein coding	167	46	87	85	0.0808813	0.999492
AAC74668	ynfM	protein coding	1607	3057	9836	1064	0.962792	0.999492
AAC74669	asr	protein coding	70	484	2121	117	1.52498	0.999492
AAC74670	ydgD	protein coding	1327	559	1088	597	0.0833754	0.999492
AAC74671	mdtI	protein coding	57	13	27	28	0.0719811	0.999492
AAC74672	mdtJ	protein coding	185	21	22	53	-0.841964	0.999492
AAC74673	tqsA	protein coding	351	87	159	165	-0.010855	0.999492
AAC74674	pntB	protein coding	2094	2268	2291	1573	-0.210774	0.999492
AAC74675	pntA	protein coding	5129	1458	2270	3005	0.0876636	0.999492
AAC74676	ydgH	protein coding	1651	782	765	1591	0.235393	0.999492
AAC74677	ydgI	protein coding	178	54	101	127	0.354282	0.999492
AAC74678	folM	protein coding	198	46	143	105	0.439674	0.999492
AAC74679	ydgC	protein coding	1373	165	434	957	0.479062	0.999492
AAC74680	rstA	protein coding	3308	372	903	1723	0.143274	0.999492
AAC74681	rstB	protein coding	3762	1221	3063	1826	0.299387	0.999492
AAC74682	tus	protein coding	251	123	268	102	0.169007	0.999492
AAC74683	fumC	protein coding	360	189	254	223	0.00304986	0.999492
AAC74684	fumA	protein coding	1358	408	655	918	0.228085	0.999492
AAC74685	manA	protein coding	1077	379	661	823	0.371407	0.999492
AAC74686	ydgA	protein coding	2794	1381	2503	1969	0.315393	0.999492
AAC74687	uidC	protein coding	119	22	43	43	-0.238741	0.999492
AAC74688	uidB	protein coding	103	40	45	39	-0.474088	0.999492
AAC74689	uidA	protein coding	103	29	71	57	0.325053	0.999492
AAC74690	uidR	protein coding	752	304	448	437	0.0348613	0.999492
AAC74691	hdhA	protein coding	1523	1096	907	696	-0.611346	0.999492
AAC74692	malI	protein coding	294	97	163	243	0.423421	0.999492
AAC74693	malX	protein coding	199	49	127	67	0.0327221	0.999492
AAC74694	malY	protein coding	958	292	505	567	0.156743	0.999492
AAC74695	add	protein coding	269	131	212	351	0.756133	0.999492
AAC74696	ydgJ	protein coding	4065	1046	1421	2624	0.114614	0.999492
AAC74697	cnu	protein coding	376	37	75	178	-0.0569391	0.999492
AAC74698	ydgK	protein coding	2038	407	601	1154	0.0374189	0.999492
AAC74699	rsxA	protein coding	1074	103	370	761	0.59803	0.999492
AAC74700	rsxB	protein coding	708	168	716	549	0.951747	0.999492
AAC74701	rsxC	protein coding	962	525	1487	646	0.674898	0.999492
AAC74702	rsxD	protein coding	439	187	682	274	0.838319	0.999492
AAC74703	rsxG	protein coding	176	119	428	134	1.00748	0.999492
AAC74704	rsxE	protein coding	211	156	359	144	0.515292	0.999492
AAC74705	nth	protein coding	277	193	345	159	0.185315	0.999492
AAC74706	dtpA	protein coding	727	837	770	429	-0.447071	0.999492
AAC74707	gstA	protein coding	4020	894	1401	2705	0.232082	0.999492
AAC74708	pdxY	protein coding	325	229	405	146	0.0604347	0.999492
AAC74709	tyrS	protein coding	5078	2116	2636	5195	0.440892	0.999492
AAC74710	pdxH	protein coding	1469	344	554	563	-0.25616	0.999492
AAC74711	mliC	protein coding	903	182	258	574	0.135766	0.999492
AAC74712	anmK	protein coding	505	189	343	325	0.255311	0.999492
AAC74714	slyA	protein coding	2880	1240	1394	1180	-0.415771	0.999492
AAC74715	ydhI	protein coding	61	9	20	32	0.0945815	0.999492
AAC74716	ydhJ	protein coding	120	32	66	64	0.167886	0.999492
AAC74717	ydhK	protein coding	200	72	112	82	-0.181209	0.999492
AAC74718	sodC	protein coding	628	297	410	283	-0.192892	0.999492
AAC74720	ydhL	protein coding	346	139	309	168	0.236163	0.999492
AAC74721	nemR	protein coding	79	18	51	46	0.41834	0.999492
AAC74722	nemA	protein coding	218	96	174	148	0.293875	0.999492
AAC74723	gloA	protein coding	530	251	282	476	0.228535	0.999492
AAC74724	rnt	protein coding	937	128	203	327	-0.423439	0.999492
AAC74725	lhr	protein coding	981	892	1043	529	-0.250779	0.999492
AAC74726	grxD	protein coding	3756	1471	1897	2358	0.0160993	0.999492
AAC74727	mepH	protein coding	587	92	168	233	-0.213744	0.999492
AAC74728	sodB	protein coding	579	202	284	380	0.115321	0.999492
AAC74729	ydhP	protein coding	604	138	285	510	0.576361	0.999492
AAC74730	purR	protein coding	6079	1025	1790	5525	0.618371	0.999492
AAC74731	ydhB	protein coding	930	475	711	410	-0.135929	0.999492
AAC74733	cfa	protein coding	9917	4174	5763	5281	-0.0773265	0.999492
AAC74734	ribC	protein coding	2935	996	1174	1932	0.0301082	0.999492
AAC74736	ydhQ	protein coding	853	407	620	656	0.262467	0.999492
AAC74737	ydhR	protein coding	1653	1676	1224	1234	-0.431977	0.999492
AAC74738	ydhS	protein coding	542	222	486	222	0.135647	0.999492
AAC74739	ydhT	protein coding	81	59	99	44	0.11153	0.999492
AAC74740	ydhU	protein coding	162	41	100	68	0.117788	0.999492
AAC74741	ydhX	protein coding	102	28	59	59	0.246741	0.999492
AAC74742	ydhW	protein coding	126	68	113	61	0.019641	0.999492
AAC74743	ydhV	protein coding	72	20	41	39	0.175642	0.999492
AAC74744	ydhY	protein coding	47	13	22	27	0.0930351	0.999492
AAC74745	ydhZ	protein coding	673	235	512	336	0.211777	0.999492
AAC74746	pykF	protein coding	3254	2000	1554	2259	-0.280813	0.999492
AAC74747	lpp	protein coding	134473	108665	162675	70147	-0.0339589	0.999492
AAC74748	ldtE	protein coding	980	641	1023	565	0.0800749	0.999492
AAC74749	sufE	protein coding	1156	752	1145	596	-0.0240249	0.999492
AAC74750	sufS	protein coding	3435	2490	4008	2197	0.142179	0.999492
AAC74751	sufD	protein coding	2410	1927	3397	1773	0.295778	0.999492
AAC74752	sufC	protein coding	982	780	1154	925	0.307535	0.999492
AAC74753	sufB	protein coding	4297	1774	3382	3919	0.55938	0.999492
AAC74754	sufA	protein coding	2125	520	950	1786	0.514217	0.999492
AAC74755	ydiH	protein coding	1872	2492	1361	1524	-0.66521	0.999492
AAC74756	menI	protein coding	798	1039	1007	394	-0.508087	0.999492
AAC74757	ydiJ	protein coding	5153	2391	3375	3644	0.149464	0.999492
AAC74758	ydiK	protein coding	2249	1107	1277	1333	-0.129232	0.999492
AAC74759	ydiL	protein coding	37	15	17	12	-0.569096	0.999492
AAC74760	ydiM	protein coding	47	11	23	25	0.140378	0.999492
AAC74761	ydiN	protein coding	14	9	9	8	-0.259817	0.999492
AAC74762	ydiB	protein coding	88	19	29	48	-0.0112112	0.999492
AAC74763	aroD	protein coding	463	144	181	371	0.265952	0.999492
AAC74764	ydiF	protein coding	20	7	12	15	0.328081	0.999492
AAC74765	ydiO	protein coding	49	8	26	24	0.282255	0.999492
AAC74766	ydiP	protein coding	230	60	70	115	-0.215582	0.999492
AAC74767	ydiQ	protein coding	17	9	12	12	0.112119	0.999492
AAC74768	ydiR	protein coding	87	39	53	38	-0.223548	0.999492
AAC74769	ydiS	protein coding	92	35	45	57	0.00118428	0.999492
AAC74770	ydiT	protein coding	7	5	6	10	0.606471	0.999492
AAC74771	fadK	protein coding	112	42	72	68	0.169626	0.999492
AAC74772	ppsA	protein coding	4500	2447	2817	1882	-0.386881	0.999492
AAC74773	ppsR	protein coding	780	167	370	370	0.105753	0.999492
AAC74774	aroH	protein coding	6186	1190	3381	4606	0.622479	0.999492
AAC74775	ydiE	protein coding	434	152	369	197	0.24835	0.999492
AAC74776	ydiU	protein coding	2122	860	1819	1343	0.35809	0.999492
AAC74777	ydiV	protein coding	557	147	332	279	0.194678	0.999492
AAC74778	nlpC	protein coding	1611	400	634	885	0.0408132	0.999492
AAC74779	btuD	protein coding	495	295	553	221	0.0946925	0.999492
AAC74780	btuE	protein coding	968	299	534	574	0.178852	0.999492
AAC74781	btuC	protein coding	511	329	416	236	-0.247757	0.999492
AAC74782	ihfA	protein coding	3937	4841	3181	2997	-0.56244	0.999492
AAC74783	pheT	protein coding	14557	16476	20387	10696	-0.0617964	0.999492
AAC74784	pheS	protein coding	8794	4025	5643	7144	0.262969	0.999492
AAC74785	pheM	protein coding	685	231	292	459	0.0813913	0.999492
AAC74786	rplT	protein coding	18072	27448	12980	14241	-0.847809	0.999492
AAC74787	rpmI	protein coding	24543	36375	16207	14394	-1.10468	0.999492
AAC74788	infC	protein coding	56709	49602	34495	28834	-0.708022	0.999492
AAC74789	thrS	protein coding	21076	7064	14988	14787	0.427373	0.999492
AAC74792	ydiY	protein coding	777	99	265	327	0.0153034	0.999492
AAC74793	pfkB	protein coding	804	524	529	490	-0.242503	0.999492
AAC74794	ydiZ	protein coding	132	65	72	70	-0.239074	0.999492
AAC74795	yniA	protein coding	389	376	479	213	-0.165447	0.999492
AAC74796	yniB	protein coding	2799	947	1107	1354	-0.25131	0.999492
AAC74797	yniC	protein coding	1130	210	318	584	-0.0426432	0.999492
AAC74798	ydjM	protein coding	220	80	130	92	-0.13243	0.999492
AAC74799	ydjN	protein coding	9230	3010	2831	6203	-0.0422627	0.999492
AAC74800	ydjO	protein coding	35	12	7	8	-1.3165	0.999492
AAC74801	cedA	protein coding	679	246	254	418	-0.111202	0.999492
AAC74803	chbG	protein coding	355	151	184	270	0.140106	0.999492
AAC74804	chbF	protein coding	129	35	65	61	0.00823224	0.999492
AAC74805	chbR	protein coding	469	117	197	165	-0.28246	0.999492
AAC74806	chbA	protein coding	78	23	37	46	0.0948847	0.999492
AAC74807	chbC	protein coding	202	142	222	143	0.186992	0.999492
AAC74808	chbB	protein coding	162	52	63	117	0.134771	0.999492
AAC74809	osmE	protein coding	2028	1224	1607	1334	0.0116457	0.999492
AAC74810	nadE	protein coding	1364	615	645	1406	0.350745	0.999492
AAC74811	cho	protein coding	1723	722	785	733	-0.411068	0.999492
AAC74812	ves	protein coding	51	26	38	25	-0.079613	0.999492
AAC74813	spy	protein coding	305	126	215	124	-0.0910219	0.999492
AAC74814	astE	protein coding	63	62	80	59	0.173235	0.999492
AAC74815	astB	protein coding	116	83	131	103	0.345553	0.999492
AAC74816	astD	protein coding	153	145	220	119	0.187804	0.999492
AAC74817	astA	protein coding	50	35	79	85	1.0954	0.999492
AAC74818	astC	protein coding	133	37	115	184	1.22658	0.999492
AAC74819	xthA	protein coding	703	112	199	535	0.426507	0.999492
AAC74820	ydjX	protein coding	28	15	16	21	0.0154145	0.999492
AAC74821	ydjY	protein coding	29	14	26	9	-0.0953947	0.999492
AAC74822	ydjZ	protein coding	190	55	87	102	0.013355	0.999492
AAC74823	ynjA	protein coding	383	78	200	270	0.513646	0.999492
AAC74824	ynjB	protein coding	515	143	419	302	0.509208	0.999492
AAC74825	ynjC	protein coding	170	137	198	72	-0.15411	0.999492
AAC74826	ynjD	protein coding	166	97	82	67	-0.647275	0.999492
AAC74827	ynjE	protein coding	369	161	282	155	-0.0417716	0.999492
AAC74828	ynjF	protein coding	449	177	259	270	0.0576395	0.999492
AAC74829	nudG	protein coding	271	45	98	166	0.278648	0.999492
AAC74830	ynjH	protein coding	250	99	132	126	-0.141857	0.999492
AAC74831	gdhA	protein coding	10336	4198	4495	5773	-0.197415	0.999492
AAC74832	ynjI	protein coding	89	28	36	51	-0.0569518	0.999492
AAC74833	topB	protein coding	2201	2042	2019	1042	-0.475443	0.999492
AAC74834	selD	protein coding	1583	802	1140	1205	0.200931	0.999492
AAC74835	ydjA	protein coding	946	179	404	820	0.650698	0.999492
AAC74836	sppA	protein coding	4551	1276	2697	2705	0.287086	0.999492
AAC74837	ansA	protein coding	718	140	342	656	0.73641	0.999492
AAC74838	pncA	protein coding	765	368	721	474	0.292411	0.999492
AAC74839	ydjE	protein coding	74	27	29	36	-0.31014	0.999492
AAC74840	ydjF	protein coding	1000	188	362	299	-0.364021	0.999492
AAC74841	ydjG	protein coding	160	38	49	67	-0.329732	0.999492
AAC74842	ydjH	protein coding	5	1	4	4	0.807529	0.999492
AAC74843	ydjI	protein coding	29	6	11	13	-0.112779	0.999492
AAC74844	ydjJ	protein coding	28	5	14	20	0.504582	0.999492
AAC74845	ydjK	protein coding	30	14	12	9	-0.82522	0.999492
AAC74846	ydjL	protein coding	13	4	11	7	0.404495	0.999492
AAC74847	yeaC	protein coding	1305	152	374	953	0.501018	0.999492
AAC74848	msrB	protein coding	3417	164	426	1755	0.0515348	0.999492
AAC74849	gapA	protein coding	12386	5427	6011	8493	-0.010498	0.999492
AAC74850	yeaD	protein coding	195	65	109	126	0.204997	0.999492
AAC74851	yeaE	protein coding	558	238	322	303	-0.0770924	0.999492
AAC74852	mipA	protein coding	728	265	533	809	0.779127	0.999492
AAC74853	yeaG	protein coding	1684	1052	1473	998	-0.0123364	0.999492
AAC74854	yeaH	protein coding	580	352	504	242	-0.193865	0.999492
AAC74855	yeaI	protein coding	32	19	25	19	-0.0324697	0.999492
AAC74856	yeaJ	protein coding	1984	270	1007	902	0.314853	0.999492
AAC74857	yeaK	protein coding	1072	397	392	605	-0.218606	0.999492
AAC74858	yoaI	protein coding	19	11	13	14	0.0560132	0.999492
AAC74859	yeaL	protein coding	192	85	77	122	-0.18904	0.999492
AAC74860	yeaM	protein coding	616	152	316	302	0.110079	0.999492
AAC74861	yeaN	protein coding	173	132	125	102	-0.336147	0.999492
AAC74862	yeaO	protein coding	509	247	326	383	0.15259	0.999492
AAC74863	yoaF	protein coding	417	222	294	189	-0.219429	0.999492
AAC74864	yeaP	protein coding	3332	561	1176	1888	0.19978	0.999492
AAC74865	yeaQ	protein coding	1692	929	908	961	-0.28766	0.999492
AAC74866	yoaG	protein coding	408	175	296	209	0.0474673	0.999492
AAC74867	yeaR	protein coding	511	94	306	225	0.288625	0.999492
AAC74868	leuE	protein coding	368	67	158	288	0.562375	0.999492
AAC74869	dmlR	protein coding	568	165	261	310	0.0328564	0.999492
AAC74870	dmlA	protein coding	188	104	116	124	-0.0804268	0.999492
AAC74871	yeaV	protein coding	50	17	27	21	-0.161926	0.999492
AAC74872	yeaW	protein coding	41	3	19	30	0.75045	0.999492
AAC74873	yeaX	protein coding	153	142	127	127	-0.174577	0.999492
AAC74874	rnd	protein coding	945	180	386	413	-0.000612436	0.999492
AAC74875	fadD	protein coding	356	157	309	249	0.375	0.999492
AAC74876	yeaY	protein coding	1257	543	1241	792	0.422	0.999492
AAC74877	tsaB	protein coding	753	218	538	505	0.485058	0.999492
AAC74878	yoaA	protein coding	1102	385	507	562	-0.136614	0.999492
AAC74879	yoaB	protein coding	987	268	281	509	-0.232728	0.999492
AAC74880	yoaC	protein coding	901	470	728	466	-0.0105116	0.999492
AAC74881	yoaH	protein coding	571	173	182	340	-0.105376	0.999492
AAC74882	pabB	protein coding	226	80	155	121	0.165479	0.999492
AAC74883	nudL	protein coding	387	198	349	201	0.101811	0.999492
AAC74884	sdaA	protein coding	1061	713	775	595	-0.253792	0.999492
AAC74885	yoaD	protein coding	139	65	89	73	-0.0932588	0.999492
AAC74886	yoaE	protein coding	1047	798	649	611	-0.459514	0.999492
AAC74887	manX	protein coding	852	865	2319	424	0.601065	0.999492
AAC74888	manY	protein coding	557	359	672	314	0.213163	0.999492
AAC74889	manZ	protein coding	745	531	801	561	0.190115	0.999492
AAC74890	yobD	protein coding	87	40	25	39	-0.713896	0.999492
AAC74891	mntP	protein coding	186	59	95	66	-0.268517	0.999492
AAC74892	rlmA	protein coding	722	221	260	524	0.141221	0.999492
AAC74893	cspC	protein coding	15910	12644	5946	8594	-0.873846	0.999492
AAC74894	yobF	protein coding	2594	1367	777	1314	-0.683559	0.999492
AAC74895	yebO	protein coding	1174	403	438	599	-0.248659	0.999492
AAC74896	mgrB	protein coding	1382	313	644	686	0.103501	0.999492
AAC74897	kdgR	protein coding	1406	384	870	954	0.434447	0.999492
AAC74898	yebQ	protein coding	128	34	65	40	-0.252383	0.999492
AAC74899	htpX	protein coding	6482	1943	3306	3281	0.0225459	0.999492
AAC74900	prc	protein coding	6466	3105	4722	3935	0.0834937	0.999492
AAC74901	proQ	protein coding	3252	809	1236	1765	0.0108237	0.999492
AAC74902	msrC	protein coding	4170	856	1567	2734	0.280672	0.999492
AAC74903	yebS	protein coding	940	214	493	509	0.245559	0.999492
AAC74904	yebT	protein coding	1520	1035	1677	937	0.129958	0.999492
AAC74905	rsmF	protein coding	609	203	326	375	0.142053	0.999492
AAC74906	yebV	protein coding	2791	2197	1642	2019	-0.351786	0.999492
AAC74907	yebW	protein coding	377	139	230	156	-0.12237	0.999492
AAC74908	pphA	protein coding	261	46	109	135	0.176833	0.999492
AAC74909	yebY	protein coding	406	185	320	208	0.0696333	0.999492
AAC74910	yebZ	protein coding	1065	341	844	636	0.416732	0.999492
AAC74911	yobA	protein coding	1192	237	499	701	0.247256	0.999492
AAC74912	holE	protein coding	723	75	144	249	-0.389586	0.999492
AAC74913	yobB	protein coding	319	71	132	128	-0.139515	0.999492
AAC74914	exoX	protein coding	1686	375	672	1251	0.388369	0.999492
AAC74915	ptrB	protein coding	639	335	522	350	0.0307925	0.999492
AAC74916	yebE	protein coding	509	171	268	246	-0.0646215	0.999492
AAC74917	yebF	protein coding	1145	906	835	654	-0.393458	0.999492
AAC74918	yebG	protein coding	1499	736	706	766	-0.366005	0.999492
AAC74919	purT	protein coding	390	116	103	215	-0.255349	0.999492
AAC74920	eda	protein coding	698	692	492	498	-0.475591	0.999492
AAC74921	edd	protein coding	416	206	310	181	-0.13975	0.999492
AAC74922	zwf	protein coding	4069	1615	1911	3158	0.159025	0.999492
AAC74923	yebK	protein coding	583	258	285	360	-0.105977	0.999492
AAC74924	pykA	protein coding	1111	794	862	842	-0.0479155	0.999492
AAC74925	lpxM	protein coding	3908	972	2320	2362	0.368941	0.999492
AAC74926	mepM	protein coding	9489	2680	9595	7067	0.830604	0.999492
AAC74927	znuA	protein coding	39136	5666	21204	34471	0.891336	0.999492
AAC74928	znuC	protein coding	3148	627	2146	2467	0.778924	0.999492
AAC74929	znuB	protein coding	2303	600	1909	1786	0.759481	0.999492
AAC74930	ruvB	protein coding	1602	866	1010	1215	0.0626797	0.999492
AAC74931	ruvA	protein coding	950	280	380	726	0.262599	0.999492
AAC74932	yebB	protein coding	72	34	51	28	-0.204249	0.999492
AAC74933	ruvC	protein coding	1091	988	1392	709	0.0184025	0.999492
AAC74934	yebC	protein coding	1649	1298	1930	1448	0.264196	0.999492
AAC74935	nudB	protein coding	3590	3792	5879	1751	-0.0223694	0.999492
AAC74936	aspS	protein coding	3891	1675	2835	3779	0.537119	0.999492
AAC74937	yecD	protein coding	455	113	151	298	0.120498	0.999492
AAC74938	yecE	protein coding	275	102	153	171	0.102473	0.999492
AAC74939	yecN	protein coding	1942	674	944	1312	0.14071	0.999492
AAC74940	cmoA	protein coding	428	94	196	405	0.695162	0.999492
AAC74941	cmoB	protein coding	1163	471	1410	694	0.61683	0.999492
AAC74942	torZ	protein coding	309	94	179	136	-0.000919632	0.999492
AAC74943	torY	protein coding	30	9	20	19	0.350556	0.999492
AAC74944	cutC	protein coding	1187	447	881	792	0.340239	0.999492
AAC74945	yecM	protein coding	743	170	316	502	0.312468	0.999492
AAC74946	argS	protein coding	5850	1545	3144	4980	0.57319	0.999492
AAC74947	yecT	protein coding	118	13	18	28	-0.922401	0.999492
AAC74948	flhE	protein coding	88	22	56	35	0.109742	0.999492
AAC74949	flhA	protein coding	356	178	356	184	0.208485	0.999492
AAC74950	flhB	protein coding	59	43	64	45	0.205395	0.999492
AAC74951	cheZ	protein coding	166	71	69	88	-0.30732	0.999492
AAC74952	cheY	protein coding	40	20	36	28	0.317951	0.999492
AAC74953	cheB	protein coding	26	30	22	24	-0.271695	0.999492
AAC74954	cheR	protein coding	86	48	52	42	-0.321357	0.999492
AAC74955	tap	protein coding	101	97	73	57	-0.584579	0.999492
AAC74956	tar	protein coding	200	146	165	99	-0.304037	0.999492
AAC74957	cheW	protein coding	69	35	30	29	-0.590925	0.999492
AAC74958	cheA	protein coding	107	81	95	60	-0.194673	0.999492
AAC74959	motB	protein coding	57	27	25	29	-0.382766	0.999492
AAC74960	motA	protein coding	70	67	50	67	-0.171843	0.999492
AAC74961	flhC	protein coding	466	303	299	224	-0.426175	0.999492
AAC74962	flhD	protein coding	187	82	139	77	-0.0796555	0.999492
AAC74963	insB1	protein coding	140	141	160	118	-0.0145264	0.999492
AAC74964	insA	protein coding	85	9	44	32	0.237163	0.999492
AAC74965	uspC	protein coding	896	240	486	420	0.0718304	0.999492
AAC74966	otsA	protein coding	2095	1277	1690	1024	-0.177035	0.999492
AAC74967	otsB	protein coding	2030	652	1253	972	0.0744959	0.999492
AAC74970	araG	protein coding	145	68	99	76	-0.0485315	0.999492
AAC74971	araF	protein coding	99	44	44	50	-0.335022	0.999492
AAC74972	ftnB	protein coding	473	130	196	230	-0.094975	0.999492
AAC74973	yecJ	protein coding	298	46	69	177	0.0906832	0.999492
AAC74974	yecR	protein coding	38	5	15	21	0.26119	0.999492
AAC74975	ftnA	protein coding	239	80	131	155	0.194314	0.999492
AAC74976	yecH	protein coding	107	50	69	83	0.213085	0.999492
AAC74977	tyrP	protein coding	1365	419	649	724	-0.00121959	0.999492
AAC74978	yecA	protein coding	479	216	239	388	0.135918	0.999492
AAC74979	pgsA	protein coding	2791	884	1520	1809	0.229402	0.999492
AAC74980	uvrC	protein coding	2090	1122	1766	928	-0.0850754	0.999492
AAC74981	uvrY	protein coding	2408	681	1281	1379	0.181855	0.999492
AAC74982	yecF	protein coding	71	43	59	46	0.0480575	0.999492
AAC74983	sdiA	protein coding	864	304	481	397	-0.0908037	0.999492
AAC74984	yecC	protein coding	591	757	764	337	-0.398043	0.999492
AAC74985	yecS	protein coding	276	228	364	219	0.255372	0.999492
AAC74986	dcyD	protein coding	877	480	745	871	0.459278	0.999492
AAC74987	fliY	protein coding	3362	1290	1356	2719	0.152994	0.999492
AAC74988	fliZ	protein coding	108	16	43	34	-0.184991	0.999492
AAC74989	fliA	protein coding	85	69	61	41	-0.525617	0.999492
AAC74990	fliC	protein coding	1557	898	1088	715	-0.287029	0.999492
AAC74991	fliD	protein coding	78	36	35	27	-0.636723	0.999492
AAC74992	fliS	protein coding	25	7	12	19	0.33963	0.999492
AAC74993	fliT	protein coding	26	12	22	14	0.160273	0.999492
AAC74994	amyA	protein coding	751	435	512	356	-0.289319	0.999492
AAC74995	yedD	protein coding	1473	490	606	974	0.0608262	0.999492
AAC74996	yedE	protein coding	332	179	259	271	0.26016	0.999492
AAC74997	yedF	protein coding	44	50	59	49	0.191297	0.999492
AAC74999	yedL	protein coding	287	68	397	212	1.17691	0.999492
AAC75004	fliE	protein coding	54	15	32	34	0.314844	0.999492
AAC75005	fliF	protein coding	46	27	40	12	-0.352196	0.999492
AAC75006	fliG	protein coding	52	21	41	21	0.0233366	0.999492
AAC75007	fliH	protein coding	43	12	27	10	-0.238254	0.999492
AAC75008	fliI	protein coding	26	24	26	14	-0.2776	0.999492
AAC75009	fliJ	protein coding	22	3	15	7	0.264695	0.999492
AAC75010	fliK	protein coding	29	13	11	18	-0.250292	0.999492
AAC75011	fliL	protein coding	16	9	19	11	0.454702	0.999492
AAC75012	fliM	protein coding	71	31	48	25	-0.243703	0.999492
AAC75013	fliN	protein coding	10	9	16	4	0.120957	0.999492
AAC75014	fliO	protein coding	12	7	11	4	-0.173349	0.999492
AAC75015	fliP	protein coding	29	9	18	9	-0.17413	0.999492
AAC75016	fliQ	protein coding	11	3	5	4	-0.281964	0.999492
AAC75017	fliR	protein coding	41	12	15	20	-0.223413	0.999492
AAC75018	rcsA	protein coding	415	58	98	105	-0.66951	0.999492
AAC75019	dsrB	protein coding	293	56	99	271	0.61816	0.999492
AAC75020	yodD	protein coding	935	822	1123	437	-0.172275	0.999492
AAC75021	yedP	protein coding	1026	449	641	346	-0.345792	0.999492
AAC75022	yedQ	protein coding	1101	488	932	649	0.236134	0.999492
AAC75023	yodC	protein coding	147	98	158	117	0.294633	0.999492
AAC75024	yedI	protein coding	794	416	570	584	0.145302	0.999492
AAC75025	yedA	protein coding	40	17	25	29	0.205785	0.999492
AAC75026	vsr	protein coding	387	309	403	174	-0.233445	0.999492
AAC75027	dcm	protein coding	1494	536	820	998	0.178181	0.999492
AAC75028	yedJ	protein coding	805	480	652	570	0.0918917	0.999492
AAC75029	yedR	protein coding	725	151	250	432	0.136496	0.999492
AAC75033	hchA	protein coding	1006	780	593	541	-0.571703	0.999492
AAC75034	yedV	protein coding	776	273	495	239	-0.22255	0.999492
AAC75035	yedW	protein coding	1090	133	315	480	-0.0198734	0.999492
AAC75036	hiuH	protein coding	66	12	15	16	-0.861557	0.999492
AAC75037	yedY	protein coding	1188	543	1079	414	-0.0099779	0.999492
AAC75038	yedZ	protein coding	229	75	124	77	-0.273	0.999492
AAC75039	zinT	protein coding	51276	2364	18588	20354	0.247667	0.999492
AAC75040	yodB	protein coding	849	30	112	141	-1.06641	0.999492
AAC75041	mtfA	protein coding	1698	505	500	843	-0.306221	0.999492
AAC75042	yeeJ	protein coding	1582	662	890	684	-0.245455	0.999492
AAC75045	shiA	protein coding	5663	3309	2340	3862	-0.328434	0.999492
AAC75046	amn	protein coding	2213	1344	1638	848	-0.387886	0.999492
AAC75047	yeeN	protein coding	773	321	154	319	-0.888898	0.999492
AAC75048	yeeO	protein coding	606	130	371	274	0.252913	0.999492
AAC75049	cbl	protein coding	1457	233	538	941	0.366449	0.999492
AAC75050	nac	protein coding	270	97	224	346	0.982851	0.999492
AAC75051	ldtA	protein coding	1335	679	1102	606	-0.0495007	0.999492
AAC75052	cobT	protein coding	439	302	532	333	0.325793	0.999492
AAC75053	cobS	protein coding	96	37	79	165	1.21621	0.999492
AAC75054	cobU	protein coding	680	275	377	423	0.0417944	0.999492
AAC75055	insH1	protein coding	3471	1439	2459	1900	0.0974892	0.999492
AAC75057	insD1	protein coding	508	241	493	248	0.190735	0.999492
AAC75062	yeeR	protein coding	245	88	360	284	1.2624	0.999492
AAC75063	yeeS	protein coding	28	25	74	39	1.14534	0.999492
AAC75064	yeeT	protein coding	2	1	0	1	-1.31044	0.999492
AAC75065	cbeA	protein coding	4	3	7	5	0.938298	0.999492
AAC75066	cbtA	protein coding	8	0	3	8	1.07541	0.999492
AAC75068	yeeX	protein coding	8593	2682	3177	5113	-0.0507759	0.999492
AAC75069	yeeA	protein coding	285	92	165	127	-0.0294347	0.999492
AAC75070	sbmC	protein coding	264	101	101	197	0.0484201	0.999492
AAC75071	dacD	protein coding	244	87	137	137	0.0530446	0.999492
AAC75072	sbcB	protein coding	1695	632	1002	931	0.0434493	0.999492
AAC75073	yeeD	protein coding	4005	2680	2199	2378	-0.408076	0.999492
AAC75074	yeeE	protein coding	3443	828	1558	2048	0.207244	0.999492
AAC75075	plaP	protein coding	414	127	156	320	0.221671	0.999492
AAC75076	yeeY	protein coding	987	527	849	569	0.0895181	0.999492
AAC75077	yeeZ	protein coding	2207	900	1979	2001	0.646532	0.999492
AAC75078	yefM	protein coding	754	212	451	528	0.421245	0.999492
AAC75079	hisL	protein coding	5375	1002	1885	3569	0.306375	0.999492
AAC75080	hisG	protein coding	1795	651	461	996	-0.383534	0.999492
AAC75081	hisD	protein coding	844	1057	702	476	-0.768202	0.999492
AAC75082	hisC	protein coding	671	995	580	382	-0.918306	0.999492
AAC75083	hisB	protein coding	995	1462	781	559	-0.994368	0.999492
AAC75084	hisH	protein coding	397	755	346	213	-1.23567	0.999492
AAC75085	hisA	protein coding	444	982	359	205	-1.57051	0.999492
AAC75086	hisF	protein coding	717	1377	568	262	-1.54631	0.999492
AAC75087	hisI	protein coding	1196	2857	918	458	-1.81646	0.999492
AAC75088	wzzB	protein coding	10204	1270	2631	4768	-0.0217619	0.999492
AAC75089	ugd	protein coding	430	141	165	118	-0.680423	0.999492
AAC75090	gnd	protein coding	9682	5395	6878	8560	0.238229	0.999492
AAC75091	insH1	protein coding	3111	1242	2254	1686	0.134954	0.999492
AAC75093	wbbK	protein coding	1482	830	1180	482	-0.333208	0.999492
AAC75094	wbbJ	protein coding	763	415	453	392	-0.286613	0.999492
AAC75095	wbbI	protein coding	2378	1151	1754	1214	-0.034047	0.999492
AAC75096	wbbH	protein coding	1204	723	937	579	-0.203589	0.999492
AAC75097	glf	protein coding	1034	687	757	670	-0.139678	0.999492
AAC75098	wzxB	protein coding	1647	1010	1218	693	-0.344371	0.999492
AAC75099	rfbC	protein coding	813	443	657	490	0.0528516	0.999492
AAC75100	rfbA	protein coding	1217	721	1159	864	0.218929	0.999492
AAC75101	rfbD	protein coding	1975	792	1645	1214	0.323869	0.999492
AAC75102	rfbB	protein coding	3606	1042	1692	2183	0.139658	0.999492
AAC75103	wcaN	protein coding	6788	1473	2885	4137	0.24767	0.999492
AAC75104	wcaM	protein coding	259	63	131	95	-0.103258	0.999492
AAC75105	wcaL	protein coding	63	29	56	45	0.380097	0.999492
AAC75106	wcaK	protein coding	46	17	36	34	0.459882	0.999492
AAC75107	wzxC	protein coding	23	26	26	19	-0.118866	0.999492
AAC75108	wcaJ	protein coding	43	30	29	23	-0.356492	0.999492
AAC75109	cpsG	protein coding	57	34	33	23	-0.53253	0.999492
AAC75110	cpsB	protein coding	87	48	71	53	0.0669429	0.999492
AAC75111	wcaI	protein coding	53	34	35	30	-0.26275	0.999492
AAC75112	wcaH	protein coding	18	16	15	7	-0.569554	0.999492
AAC75113	wcaG	protein coding	21	12	13	5	-0.70619	0.999492
AAC75114	gmd	protein coding	33	12	8	15	-0.630307	0.999492
AAC75115	wcaF	protein coding	7	6	3	1	-1.62162	0.999492
AAC75116	wcaE	protein coding	18	11	6	9	-0.748429	0.999492
AAC75117	wcaD	protein coding	29	9	16	14	-0.000518569	0.999492
AAC75118	wcaC	protein coding	27	19	26	19	0.104038	0.999492
AAC75119	wcaB	protein coding	5	7	5	1	-1.05293	0.999492
AAC75120	wcaA	protein coding	38	9	22	10	-0.181615	0.999492
AAC75121	wzc	protein coding	68	22	25	22	-0.598706	0.999492
AAC75122	wzb	protein coding	4	3	6	0	-0.151738	0.999492
AAC75123	wza	protein coding	34	5	6	14	-0.439887	0.999492
AAC75124	yegH	protein coding	1304	833	1219	697	-0.0388269	0.999492
AAC75125	asmA	protein coding	4244	2137	4049	2263	0.175952	0.999492
AAC75126	dcd	protein coding	2234	1188	1579	1494	0.0486429	0.999492
AAC75127	udk	protein coding	1128	239	336	618	-0.0205734	0.999492
AAC75128	yegE	protein coding	2110	727	1478	1082	0.17259	0.999492
AAC75129	alkA	protein coding	397	233	449	325	0.457583	0.999492
AAC75130	yegD	protein coding	287	173	290	263	0.431539	0.999492
AAC75131	yegI	protein coding	272	120	192	148	0.0462023	0.999492
AAC75132	yegJ	protein coding	48	11	18	22	-0.136661	0.999492
AAC75133	yegK	protein coding	44	12	17	20	-0.21247	0.999492
AAC75134	yegL	protein coding	313	141	212	117	-0.236868	0.999492
AAC75135	mdtA	protein coding	303	51	134	164	0.270369	0.999492
AAC75136	mdtB	protein coding	369	230	377	171	-0.0109578	0.999492
AAC75137	mdtC	protein coding	486	386	546	219	-0.154701	0.999492
AAC75138	iceT	protein coding	178	137	153	97	-0.259866	0.999492
AAC75139	baeS	protein coding	284	167	210	146	-0.182057	0.999492
AAC75140	baeR	protein coding	622	220	243	564	0.312411	0.999492
AAC75141	yegP	protein coding	616	735	547	425	-0.530568	0.999492
AAC75142	yegQ	protein coding	2538	850	1620	2136	0.510619	0.999492
AAC75143	ogrK	protein coding	28	25	29	25	0.102518	0.999492
AAC75146	yegR	protein coding	80	25	31	38	-0.24205	0.999492
AAC75147	yegS	protein coding	651	192	227	199	-0.611928	0.999492
AAC75149	insE1	protein coding	214	37	86	80	-0.102693	0.999492
AAC75150	insF1	protein coding	490	143	366	240	0.296206	0.999492
AAC75152	gatD	protein coding	171	93	85	70	-0.573893	0.999492
AAC75154	gatB	protein coding	87	66	38	16	-1.4342	0.999492
AAC75155	gatA	protein coding	341	403	301	71	-1.10768	0.999492
AAC75156	gatZ	protein coding	3259	4399	4584	1320	-0.517675	0.999492
AAC75157	gatY	protein coding	7351	14411	18980	3003	-0.245574	0.999492
AAC75158	fbaB	protein coding	1122	728	758	781	-0.119106	0.999492
AAC75159	yegT	protein coding	90	31	62	68	0.439161	0.999492
AAC75160	yegU	protein coding	61	47	68	50	0.222513	0.999492
AAC75161	yegV	protein coding	95	75	111	60	0.0725609	0.999492
AAC75162	yegW	protein coding	315	103	179	232	0.339865	0.999492
AAC75163	yegX	protein coding	145	47	99	79	0.227954	0.999492
AAC75164	thiD	protein coding	93	39	67	43	-0.00474	0.999492
AAC75165	thiM	protein coding	224	64	74	102	-0.309866	0.999492
AAC75166	rcnR	protein coding	118	35	42	56	-0.25851	0.999492
AAC75167	rcnA	protein coding	199	46	84	77	-0.176417	0.999492
AAC75168	rcnB	protein coding	2069	379	501	907	-0.265604	0.999492
AAC75169	yehA	protein coding	129	55	148	57	0.383873	0.999492
AAC75170	yehB	protein coding	143	29	53	66	-0.0612462	0.999492
AAC75171	yehC	protein coding	4	4	2	4	-0.300802	0.999492
AAC75172	yehD	protein coding	4	2	1	4	0.0247084	0.999492
AAC75173	yehE	protein coding	606	200	197	163	-0.824012	0.999492
AAC75174	mrp	protein coding	2142	781	1264	1381	0.182602	0.999492
AAC75175	metG	protein coding	4170	1438	2737	3255	0.443489	0.999492
AAC75179	yehI	protein coding	291	80	174	137	0.127723	0.999492
AAC75180	yehL	protein coding	37	10	20	17	0.0248697	0.999492
AAC75181	yehM	protein coding	128	45	62	56	-0.229858	0.999492
AAC75182	yehP	protein coding	22	8	15	12	0.14969	0.999492
AAC75184	yehR	protein coding	70	40	47	48	-0.0147905	0.999492
AAC75185	yehS	protein coding	399	188	193	290	-0.0141288	0.999492
AAC75186	yehT	protein coding	353	90	149	132	-0.248172	0.999492
AAC75187	yehU	protein coding	427	227	358	145	-0.217604	0.999492
AAC75188	mlrA	protein coding	540	138	229	169	-0.368275	0.999492
AAC75189	yehW	protein coding	119	152	170	56	-0.371028	0.999492
AAC75190	yehX	protein coding	88	70	58	48	-0.490852	0.999492
AAC75191	yehY	protein coding	215	99	175	72	-0.138517	0.999492
AAC75192	osmF	protein coding	722	219	424	334	0.0475317	0.999492
AAC75193	bglX	protein coding	1819	589	1176	1291	0.395997	0.999492
AAC75194	dld	protein coding	3557	2397	3322	2476	0.0770869	0.999492
AAC75195	pbpG	protein coding	1958	776	907	1282	-0.00450253	0.999492
AAC75196	yohC	protein coding	425	310	286	432	0.0982579	0.999492
AAC75197	yohD	protein coding	325	155	197	249	0.148772	0.999492
AAC75198	yohF	protein coding	144	88	128	78	-0.0270024	0.999492
AAC75201	dusC	protein coding	250	67	173	169	0.508719	0.999492
AAC75202	yohJ	protein coding	454	134	274	373	0.533775	0.999492
AAC75203	yohK	protein coding	391	286	452	237	0.0996632	0.999492
AAC75204	cdd	protein coding	712	741	2733	482	1.06261	0.999492
AAC75205	sanA	protein coding	809	107	257	419	0.151026	0.999492
AAC75206	yeiS	protein coding	78	24	24	20	-0.863744	0.999492
AAC75207	preT	protein coding	27	9	20	9	-0.0132703	0.999492
AAC75208	preA	protein coding	99	61	79	66	0.0197158	0.999492
AAC75209	mglC	protein coding	171	81	101	84	-0.210177	0.999492
AAC75210	mglA	protein coding	69	12	32	34	0.181319	0.999492
AAC75211	mglB	protein coding	284	40	113	120	0.0688616	0.999492
AAC75212	galS	protein coding	221	61	240	64	0.438867	0.999492
AAC75213	yeiB	protein coding	1679	342	1154	721	0.341426	0.999492
AAC75214	folE	protein coding	4219	528	1513	2346	0.302667	0.999492
AAC75215	yeiG	protein coding	569	556	463	518	-0.173134	0.999492
AAC75216	cirA	protein coding	8467	2764	6219	4067	0.203564	0.999492
AAC75217	lysP	protein coding	1182	475	868	770	0.269644	0.999492
AAC75218	yeiE	protein coding	627	355	660	572	0.507815	0.999492
AAC75219	yeiH	protein coding	833	296	465	589	0.242628	0.999492
AAC75220	nfo	protein coding	620	323	358	436	-0.023018	0.999492
AAC75221	yeiI	protein coding	666	498	483	334	-0.430128	0.999492
AAC75222	nupX	protein coding	90	57	39	41	-0.712815	0.999492
AAC75223	rihB	protein coding	18	12	11	13	-0.146126	0.999492
AAC75224	yeiL	protein coding	70	25	32	28	-0.34862	0.999492
AAC75225	psuT	protein coding	267	134	174	143	-0.122375	0.999492
AAC75226	psuG	protein coding	12	5	10	5	0.0743057	0.999492
AAC75227	psuK	protein coding	10	6	7	11	0.392095	0.999492
AAC75228	fruA	protein coding	709	494	794	455	0.146525	0.999492
AAC75229	fruK	protein coding	159	248	519	111	0.444239	0.999492
AAC75230	fruB	protein coding	385	1064	3178	292	0.91254	0.999492
AAC75231	setB	protein coding	184	69	126	74	-0.0552143	0.999492
AAC75232	yeiP	protein coding	824	179	207	555	0.112996	0.999492
AAC75233	yeiQ	protein coding	715	136	320	449	0.361026	0.999492
AAC75234	yeiR	protein coding	524	74	199	234	0.0905805	0.999492
AAC75235	lpxT	protein coding	295	49	128	123	0.0530766	0.999492
AAC75236	mepS	protein coding	2699	704	931	1401	-0.107691	0.999492
AAC75237	rtn	protein coding	715	160	377	282	0.0257039	0.999492
AAC75238	yejA	protein coding	1579	459	905	492	-0.192524	0.999492
AAC75239	yejB	protein coding	242	122	198	81	-0.203761	0.999492
AAC75240	yejE	protein coding	114	57	64	54	-0.312933	0.999492
AAC75241	yejF	protein coding	345	219	256	130	-0.429086	0.999492
AAC75242	yejG	protein coding	1179	135	238	1108	0.696399	0.999492
AAC75243	bcr	protein coding	1139	662	994	829	0.186873	0.999492
AAC75244	rsuA	protein coding	2629	381	759	1575	0.221408	0.999492
AAC75245	yejH	protein coding	547	213	329	238	-0.138373	0.999492
AAC75246	rplY	protein coding	2009	1659	767	1577	-0.539752	0.999492
AAC75247	yejK	protein coding	1182	306	471	777	0.189462	0.999492
AAC75248	yejL	protein coding	596	118	248	288	0.0730081	0.999492
AAC75249	yejM	protein coding	5102	1700	3867	2833	0.308901	0.999492
AAC75252	insH1	protein coding	3396	1383	2530	1877	0.155426	0.999492
AAC75253	narP	protein coding	540	225	244	369	-0.015213	0.999492
AAC75254	ccmH	protein coding	477	679	688	285	-0.386734	0.999492
AAC75255	dsbE	protein coding	139	142	180	87	-0.0995822	0.999492
AAC75256	ccmF	protein coding	258	184	267	209	0.212924	0.999492
AAC75257	ccmE	protein coding	80	71	96	57	0.0547213	0.999492
[truncated: 2,546 more rows]

## Sheet: Hpx-{RtcON}vsWT 8hpi
Gene			Number of Reads				Differential Expression Analysis
Transcript	Name	Type	WT[1]	WT[2]	HPX-[RtcON][1]	HPX-[RtcON][2]	log2(Fold Change)	Adjusted P-value
AAC73112	thrL	protein coding	6144	3876	2216	2043	-1.10621	0.000153004
AAC73113	thrA	protein coding	1362	974	450	560	-1.10741	3.82657e-05
AAC73114	thrB	protein coding	818	703	520	612	-0.321517	0.338631
AAC73115	thrC	protein coding	588	486	289	377	-0.592183	0.0566954
AAC73116	yaaX	protein coding	67	72	71	80	0.22433	0.749855
AAC73117	yaaA	protein coding	93	138	504	680	2.44692	1.48516e-16
AAC73118	yaaJ	protein coding	91	113	123	170	0.611719	0.186476
AAC73119	talB	protein coding	4938	3962	3546	4238	-0.0888147	0.820349
AAC73120	mog	protein coding	547	535	531	629	0.203245	0.592782
AAC73121	satP	protein coding	104	66	30	47	-1.05376	0.0678654
AAC73122	yaaW	protein coding	66	96	61	93	0.00853156	0.989915
AAC73124	yaaI	protein coding	2	16	2	6	-1.13299	NA
AAC73125	dnaK	protein coding	29379	17250	42178	43720	1.00095	0.000648533
AAC73126	dnaJ	protein coding	2515	1690	4018	4332	1.10443	2.95148e-05
AAC73127	insL1	protein coding	162	127	204	305	0.904082	0.0112173
AAC73129	mokC	protein coding	36	20	40	65	0.991957	0.172418
AAC73130	nhaA	protein coding	3878	3219	1789	2357	-0.679261	0.00585022
AAC73131	nhaR	protein coding	359	266	147	219	-0.683015	0.0620767
AAC73132	insB1	protein coding	21	37	20	21	-0.395903	0.727173
AAC73133	insA	protein coding	10	14	6	8	-0.68587	NA
AAC73134	rpsT	protein coding	342	222	326	412	0.489736	0.210733
AAC73135	yaaY	protein coding	9	8	15	29	1.44232	0.195942
AAC73136	ribF	protein coding	276	199	187	286	0.0807814	0.887227
AAC73137	ileS	protein coding	2703	1880	1488	1682	-0.42141	0.191132
AAC73138	lspA	protein coding	383	268	313	372	0.179216	0.703164
AAC73139	fkpB	protein coding	104	65	66	62	-0.278826	0.702151
AAC73140	ispH	protein coding	197	149	105	119	-0.519499	0.265411
AAC73141	rihC	protein coding	102	96	139	176	0.767934	0.0627353
AAC73142	dapB	protein coding	349	423	198	247	-0.698123	0.0357305
AAC73143	carA	protein coding	15	31	32	40	0.739093	0.424683
AAC73144	carB	protein coding	131	229	98	142	-0.502308	0.338631
AAC73145	caiF	protein coding	43	59	63	85	0.627555	0.318608
AAC73146	caiE	protein coding	117	88	81	83	-0.207398	0.755878
AAC73147	caiD	protein coding	5	18	8	4	-0.796976	NA
AAC73148	caiC	protein coding	66	165	47	75	-0.847742	0.180595
AAC73149	caiB	protein coding	25	39	25	29	-0.145698	0.902488
AAC73150	caiA	protein coding	239	267	181	204	-0.289514	0.517903
AAC73151	caiT	protein coding	18	56	21	27	-0.537464	0.622805
AAC73152	fixA	protein coding	17	37	19	15	-0.546811	0.643952
AAC73153	fixB	protein coding	14	16	1	8	-1.71195	NA
AAC73154	fixC	protein coding	9	31	6	8	-1.43004	0.282899
AAC73155	fixX	protein coding	1	4	1	1	-1.22238	NA
AAC73156	yaaU	protein coding	23	46	26	27	-0.276076	0.80659
AAC73157	kefF	protein coding	61	65	37	57	-0.338132	0.655716
AAC73158	kefC	protein coding	299	367	140	197	-0.894608	0.0077783
AAC73159	folA	protein coding	396	321	580	760	0.999048	0.000242404
AAC73160	apaH	protein coding	161	126	101	135	-0.186156	0.749855
AAC73161	apaG	protein coding	319	194	172	218	-0.293228	0.559259
AAC73162	rsmA	protein coding	438	258	292	363	0.0164972	0.973968
AAC73163	pdxA	protein coding	194	192	149	147	-0.267819	0.597229
AAC73164	surA	protein coding	10395	8630	2844	2842	-1.62374	1.81713e-12
AAC73165	lptD	protein coding	2454	1794	1531	1786	-0.249574	0.482095
AAC73166	djlA	protein coding	152	132	222	294	0.956965	0.00474189
AAC73169	rluA	protein coding	1041	758	219	234	-1.87667	6.21256e-12
AAC73170	rapA	protein coding	932	717	244	291	-1.51946	1.07659e-08
AAC73171	polB	protein coding	448	375	696	824	0.989583	0.000182447
AAC73172	araD	protein coding	19	32	14	15	-0.711309	0.529748
AAC73173	araA	protein coding	145	127	98	112	-0.267462	0.631248
AAC73174	araB	protein coding	103	77	112	118	0.466777	0.389129
AAC73175	araC	protein coding	622	533	992	1126	0.982486	0.000102833
AAC73176	yabI	protein coding	392	353	564	676	0.837775	0.00228217
AAC73177	thiQ	protein coding	18	26	13	19	-0.373752	0.770053
AAC73178	thiP	protein coding	24	45	19	20	-0.719636	0.464306
AAC73179	thiB	protein coding	15	22	15	22	0.0850759	0.955028
AAC73180	sgrR	protein coding	149	148	125	172	0.0917965	0.877947
AAC73182	leuD	protein coding	165	115	64	45	-1.22229	0.0122268
AAC73183	leuC	protein coding	194	177	101	107	-0.724474	0.0765606
AAC73184	leuB	protein coding	110	112	51	62	-0.874267	0.0727136
AAC73185	leuA	protein coding	72	66	74	95	0.389742	0.529309
AAC73186	leuL	protein coding	75	40	71	96	0.63648	0.313099
AAC73187	leuO	protein coding	81	177	44	70	-1.10327	0.0457102
AAC73188	ilvI	protein coding	140	164	47	90	-1.07978	0.0159484
AAC73189	ilvH	protein coding	40	82	21	38	-0.97901	0.188767
AAC73191	cra	protein coding	938	664	891	1063	0.392268	0.251786
AAC73192	mraZ	protein coding	1195	801	1317	1485	0.600243	0.0509095
AAC73193	rsmH	protein coding	1390	823	784	901	-0.282692	0.499883
AAC73194	ftsL	protein coding	597	349	369	385	-0.20948	0.67394
AAC73195	ftsI	protein coding	8162	7306	4321	5271	-0.587729	0.014183
AAC73196	murE	protein coding	802	601	665	686	0.0619837	0.900019
AAC73197	murF	protein coding	578	419	600	574	0.358412	0.356717
AAC73198	mraY	protein coding	535	390	388	420	-0.0824938	0.869635
AAC73199	murD	protein coding	605	351	494	553	0.243743	0.604946
AAC73200	ftsW	protein coding	507	371	448	549	0.28647	0.465476
AAC73201	murG	protein coding	754	504	630	668	0.160661	0.72358
AAC73202	murC	protein coding	574	396	462	578	0.202641	0.637628
AAC73203	ddlB	protein coding	1235	887	1021	1239	0.195153	0.619043
AAC73204	ftsQ	protein coding	851	616	844	899	0.363161	0.307188
AAC73205	ftsA	protein coding	2148	1698	1645	1898	-0.0109955	0.976503
AAC73206	ftsZ	protein coding	2644	1707	2003	2475	0.145506	0.731772
AAC73207	lpxC	protein coding	30234	24574	16452	19295	-0.510611	0.0465574
AAC73208	secM	protein coding	636	496	473	560	-0.0268941	0.956112
AAC73209	secA	protein coding	2256	1697	1201	1398	-0.497833	0.0869639
AAC73210	mutT	protein coding	41	48	34	41	-0.147552	0.877947
AAC73212	yacG	protein coding	56	44	42	71	0.256838	0.753481
AAC73213	zapD	protein coding	198	153	94	122	-0.602103	0.173093
AAC73214	coaE	protein coding	120	89	87	146	0.237534	0.703164
AAC73215	guaC	protein coding	127	149	118	148	0.0434972	0.949547
AAC73217	hofC	protein coding	59	115	77	80	-0.042838	0.959956
AAC73218	hofB	protein coding	35	50	31	49	-0.00738317	0.992304
AAC73219	ppdD	protein coding	1	10	4	9	0.288195	NA
AAC73220	nadC	protein coding	304	272	148	181	-0.706956	0.0419154
AAC73221	ampD	protein coding	175	169	169	238	0.332846	0.460803
AAC73222	ampE	protein coding	163	186	168	187	0.130131	0.81678
AAC73223	aroP	protein coding	241	234	320	368	0.639482	0.0512985
AAC73224	pdhR	protein coding	333	333	507	635	0.876296	0.00146871
AAC73225	aceE	protein coding	4008	2814	2483	2869	-0.241504	0.503079
AAC73226	aceF	protein coding	3728	2524	2526	2815	-0.115267	0.789753
AAC73227	lpd	protein coding	2156	1371	1720	1864	0.1379	0.755899
AAC73228	yacH	protein coding	53	139	51	84	-0.437718	0.572824
AAC73229	acnB	protein coding	6067	3974	3814	3749	-0.286253	0.453753
AAC73230	yacL	protein coding	1086	1194	990	1170	0.0239199	0.956207
AAC73231	speD	protein coding	226	143	140	178	-0.113032	0.859954
AAC73232	speE	protein coding	258	177	171	183	-0.183955	0.733899
AAC73233	yacC	protein coding	64	56	48	62	-0.0280759	0.969748
AAC73234	cueO	protein coding	126	136	89	77	-0.535946	0.308518
AAC73235	gcd	protein coding	1032	781	308	365	-1.32443	6.33307e-07
AAC73236	hpt	protein coding	244	195	135	150	-0.514479	0.223606
AAC73237	can	protein coding	277	166	377	445	0.999593	0.00359038
AAC73238	yadG	protein coding	107	136	79	83	-0.477123	0.38317
AAC73239	yadH	protein coding	304	247	168	181	-0.547848	0.155664
AAC73240	yadI	protein coding	88	73	230	278	1.7603	1.48467e-07
AAC73241	yadE	protein coding	93	88	102	117	0.379867	0.493079
AAC73242	panD	protein coding	559	435	344	443	-0.238152	0.552995
AAC73243	yadD	protein coding	152	171	55	81	-1.16086	0.00474189
AAC73244	panC	protein coding	476	377	279	317	-0.409401	0.269797
AAC73245	panB	protein coding	580	468	645	707	0.478337	0.133161
AAC73246	yadC	protein coding	16	29	25	45	0.706719	0.458953
AAC73247	yadK	protein coding	8	8	5	7	-0.323398	NA
AAC73248	yadL	protein coding	13	15	6	11	-0.644705	0.679232
AAC73249	yadM	protein coding	58	160	33	50	-1.31665	0.0331268
AAC73250	htrE	protein coding	31	40	19	34	-0.347794	0.732652
AAC73251	yadV	protein coding	2	5	2	6	0.233153	NA
AAC73252	yadN	protein coding	2	7	3	5	-0.0984115	NA
AAC73253	folK	protein coding	9	13	10	19	0.467436	0.759776
AAC73254	pcnB	protein coding	244	152	268	316	0.667819	0.08615
AAC73255	gluQ	protein coding	34	36	39	63	0.623975	0.405862
AAC73256	dksA	protein coding	3039	2082	1828	2035	-0.294863	0.409277
AAC73257	sfsA	protein coding	2049	1702	3006	3999	0.996489	1.65076e-05
AAC73258	ligT	protein coding	24	23	22	28	0.186903	0.877947
AAC73259	hrpB	protein coding	386	287	335	357	0.153609	0.747411
AAC73260	mrcB	protein coding	827	631	567	661	-0.141043	0.73792
AAC73261	fhuA	protein coding	4010	3286	1902	2459	-0.64457	0.00983888
AAC73262	fhuC	protein coding	306	232	46	59	-2.25759	1.89806e-10
AAC73263	fhuD	protein coding	59	40	6	20	-1.87385	0.0162827
AAC73264	fhuB	protein coding	222	181	51	61	-1.74435	3.64563e-06
AAC73265	hemL	protein coding	779	597	551	694	-0.0437501	0.930181
AAC73266	clcA	protein coding	466	425	332	366	-0.243458	0.539935
AAC73267	erpA	protein coding	3950	3143	2188	2710	-0.432558	0.122669
AAC73268	yadS	protein coding	30	29	29	44	0.393219	0.677108
AAC73269	btuF	protein coding	44	43	22	30	-0.649155	0.432517
AAC73270	mtn	protein coding	687	509	436	517	-0.222133	0.585138
AAC73271	dgt	protein coding	142	114	101	106	-0.194031	0.749855
AAC73272	degP	protein coding	951	614	510	562	-0.433093	0.246125
AAC73273	cdaR	protein coding	121	305	257	289	0.456103	0.427542
AAC73274	yaeH	protein coding	1321	947	1697	2104	0.847542	0.00142521
AAC73275	yaeI	protein coding	26	57	21	34	-0.51862	0.596395
AAC73277	dapD	protein coding	743	525	444	578	-0.212295	0.612607
AAC73278	glnD	protein coding	280	283	172	224	-0.412196	0.296427
AAC73279	map	protein coding	1378	1021	523	726	-0.848171	0.00207118
AAC73280	rpsB	protein coding	3304	1868	1230	1305	-0.911084	0.00393434
AAC73281	tsf	protein coding	1815	1037	586	756	-0.985825	0.00165576
AAC73282	pyrH	protein coding	772	730	485	552	-0.428296	0.16806
AAC73283	frr	protein coding	2405	1808	2256	2759	0.354654	0.259408
AAC73284	dxr	protein coding	955	681	355	434	-0.948476	0.000965719
AAC73285	ispU	protein coding	206	137	129	169	-0.103949	0.868327
AAC73286	cdsA	protein coding	569	490	417	548	-0.0379363	0.939286
AAC73287	rseP	protein coding	1014	761	586	707	-0.352927	0.304788
AAC73288	bamA	protein coding	3382	2543	1442	1644	-0.832196	0.0011928
AAC73289	skp	protein coding	1307	870	680	706	-0.534105	0.111957
AAC73290	lpxD	protein coding	1242	1070	985	1155	-0.00645852	0.985166
AAC73291	fabZ	protein coding	902	839	444	588	-0.659645	0.0152511
AAC73292	lpxA	protein coding	1343	874	714	806	-0.433571	0.221028
AAC73293	lpxB	protein coding	219	161	155	181	-0.0713099	0.9087
AAC73294	rnhB	protein coding	78	94	47	65	-0.528675	0.388986
AAC73295	dnaE	protein coding	885	658	535	613	-0.318378	0.380348
AAC73296	accA	protein coding	310	224	252	303	0.160131	0.746001
AAC73297	ldcC	protein coding	590	421	430	519	0.0132376	0.976175
AAC73298	yaeR	protein coding	225	142	147	177	-0.0742746	0.908953
AAC73299	tilS	protein coding	173	163	161	173	0.101168	0.863765
AAC73300	rof	protein coding	281	165	191	250	0.0838715	0.891736
AAC73301	yaeQ	protein coding	70	41	80	83	0.670516	0.281036
AAC73302	arfB	protein coding	124	84	133	139	0.501882	0.327909
AAC73303	nlpE	protein coding	1475	1172	523	593	-1.13768	6.96877e-06
AAC73304	yaeF	protein coding	32	42	48	86	0.928244	0.144669
AAC73305	proS	protein coding	1133	661	463	476	-0.814754	0.0164985
AAC73306	tsaA	protein coding	179	172	171	209	0.214963	0.662434
AAC73307	rcsF	protein coding	34	41	46	46	0.406639	0.627734
AAC73308	metQ	protein coding	435	309	297	371	-0.0535693	0.922414
AAC73309	metI	protein coding	100	92	118	111	0.373493	0.506775
AAC73310	metN	protein coding	71	83	159	229	1.41999	0.000133074
AAC73311	gmhB	protein coding	185	175	160	211	0.138585	0.79668
AAC73312	dkgB	protein coding	118	153	103	128	-0.133962	0.836311
AAC73313	yafC	protein coding	300	275	190	224	-0.370474	0.355439
AAC73314	yafD	protein coding	1735	1436	1435	1700	0.0882811	0.828461
AAC73315	yafE	protein coding	191	167	396	585	1.54125	5.24364e-08
AAC73316	mltD	protein coding	657	477	307	420	-0.546466	0.103261
AAC73317	gloB	protein coding	209	158	169	185	0.0586192	0.926214
AAC73318	yafS	protein coding	221	166	169	187	-0.0105179	0.983024
AAC73319	rnhA	protein coding	110	92	89	113	0.0989839	0.885365
AAC73320	dnaQ	protein coding	726	693	711	981	0.345107	0.281162
AAC73321	yafT	protein coding	9	18	10	12	-0.200207	0.909474
AAC73323	yafV	protein coding	469	385	309	368	-0.231062	0.574074
AAC73324	ivy	protein coding	1609	1038	600	648	-0.970257	0.00101438
AAC73325	fadE	protein coding	2808	2279	927	1062	-1.24722	1.11969e-07
AAC73326	gmhA	protein coding	1004	708	613	659	-0.314729	0.403137
AAC73327	yafJ	protein coding	106	75	93	95	0.170367	0.809368
AAC73328	yafK	protein coding	125	78	147	181	0.795964	0.0705962
AAC73329	yafQ	protein coding	383	349	369	479	0.30875	0.403137
AAC73330	dinJ	protein coding	1459	1102	1246	1628	0.26421	0.446164
AAC73331	yafL	protein coding	75	67	96	105	0.610078	0.254477
AAC73332	rayT	protein coding	122	131	163	200	0.620001	0.129636
AAC73335	dinB	protein coding	173	146	305	401	1.24232	4.29448e-05
AAC73336	yafN	protein coding	92	68	50	75	-0.266939	0.706538
AAC73337	yafO	protein coding	19	23	16	25	0.0479708	0.967185
AAC73338	yafP	protein coding	2	5	3	4	0.0874143	NA
AAC73341	pepD	protein coding	1520	1310	1153	1310	-0.0927674	0.817388
AAC73342	gpt	protein coding	92	56	108	131	0.796322	0.111044
AAC73343	frsA	protein coding	1440	1317	673	888	-0.725426	0.00400346
AAC73345	phoE	protein coding	17	67	21	38	-0.447365	0.6912
AAC73346	proB	protein coding	685	452	355	371	-0.530867	0.146255
AAC73347	proA	protein coding	678	571	439	573	-0.206654	0.593594
AAC73348	ykfI	protein coding	3	6	8	7	0.853906	NA
AAC73349	yafW	protein coding	4	8	2	2	-1.48124	NA
AAC73350	ykfG	protein coding	1	2	1	2	0.0654303	NA
AAC73351	yafX	protein coding	1	13	2	2	-1.71311	NA
AAC73352	ykfF	protein coding	2	4	1	4	-0.231525	NA
AAC73353	ykfB	protein coding	208	147	189	221	0.3144	0.513517
AAC73354	yafY	protein coding	11	10	6	18	0.239882	0.897088
AAC73355	yafZ	protein coding	3	25	2	13	-0.900466	NA
AAC73356	ykfA	protein coding	67	81	54	62	-0.249166	0.733584
AAC73357	perR	protein coding	20	45	9	26	-0.850309	0.429251
AAC73359	insI1	protein coding	338	320	230	281	-0.264126	0.522386
AAC73362	insH1	protein coding	630	499	399	482	-0.254431	0.50856
AAC73363	mmuP	protein coding	46	75	71	108	0.645425	0.288728
AAC73364	mmuM	protein coding	264	189	200	261	0.123748	0.819139
AAC73365	afuC	protein coding	23	56	21	39	-0.331817	0.757255
AAC73367	insB1	protein coding	32	42	27	41	-0.0384043	0.967185
AAC73368	insA	protein coding	17	10	21	27	0.93069	0.390894
AAC73370	yagA	protein coding	33	38	24	14	-0.758908	0.432096
AAC73371	yagE	protein coding	184	149	490	569	1.77519	1.54715e-10
AAC73372	yagF	protein coding	177	109	295	297	1.16903	0.0012955
AAC73373	yagG	protein coding	69	60	54	58	-0.0941917	0.911877
AAC73374	yagH	protein coding	81	81	68	85	0.0159776	0.982037
AAC73375	yagI	protein coding	59	38	60	88	0.700626	0.268469
AAC73376	argF	protein coding	39	58	57	83	0.613963	0.352453
AAC73377	insB1	protein coding	32	54	25	39	-0.346569	0.715212
AAC73378	insA	protein coding	8	13	6	7	-0.593541	NA
AAC73380	yagK	protein coding	33	37	35	58	0.488685	0.551493
[truncated: 4,296 more rows]

## Sheet: Hpx-{RtcON}vsWT 24hpi
Gene			Number of Reads				Differential Expression Analysis
[truncated: 4,545 more rows]

[truncated: 4 more sheets: Hpx-{RtcOFF}vsWT 8hpi, Hpx-{RtcOFF}vsWT 24hpi, Hpx-{RtcOFF}vsHpx-{RtcON} 8hpi, Hpx-{RtcOFF}vsHpx-{RtcON} 24hpi]
