# Supplementary material for: The RNA repair proteins RtcAB regulate transcription activator RtcR via its CRISPR-associated Rossmann fold domain
Source: iScience. 2022 Oct 20;25(11):105425. doi: 10.1016/j.isci.2022.105425 (PMC9650030; doi:10.1016/j.isci.2022.105425)
Supplement: Dataset S2. RNA sequencing – identification of damaged RNAs, related to Figure 6 [file mmc3.xlsx]

## Sheet: Δgor vs WT
Gene			Pearson Correlation Coefficient						Damage
Transcript	Name	Type	WT[1]&WT[2]	Δgor[1]&Δgor[2]	WT[1]&Δgor[1]	WT[1]&Δgor[2]	WT[2]&Δgor[1]	WT[2]&Δgor[2]	(asterist indicates potential damage)
AAC73112	thrL	protein coding	0.972481	0.99625	0.994038	0.989461	0.990823	0.993041
AAC73113	thrA	protein coding	0.876699	0.765585	0.907855	0.846435	0.852546	0.936719
AAC73114	thrB	protein coding	0.686731	0.89199	0.8818	0.834006	0.773232	0.880923
AAC73115	thrC	protein coding	0.7543	0.886296	0.945159	0.833165	0.830251	0.921032
AAC73116	yaaX	protein coding	0.945068	0.953823	0.932493	0.92131	0.860232	0.906436
AAC73117	yaaA	protein coding	0.838937	0.937225	0.827713	0.805218	0.783597	0.870798
AAC73118	yaaJ	protein coding	0.353414	0.816833	0.849867	0.845595	0.427866	0.543541
AAC73119	talB	protein coding	0.903668	0.989007	0.935608	0.912353	0.977918	0.99476
AAC73120	mog	protein coding	0.46716	0.928969	0.775014	0.785786	0.805216	0.837015
AAC73121	satP	protein coding	0.853288	0.984593	0.929331	0.913139	0.918666	0.950114
AAC73122	yaaW	protein coding	0.876325	0.582659	0.837854	0.752422	0.691504	0.932824
AAC73124	yaaI	protein coding	0.662088	0.248306	0.642355	0.377012	0.564166	0.300207
AAC73125	dnaK	protein coding	0.887585	0.97457	0.945874	0.971453	0.899009	0.884873
AAC73126	dnaJ	protein coding	0.98581	0.996688	0.994951	0.99063	0.993274	0.995544
AAC73127	insL1	protein coding	0.586362	0.885099	0.858218	0.782211	0.674936	0.838397
AAC73129	mokC	protein coding	0.996529	0.965713	0.993707	0.971058	0.985962	0.966825
AAC73130	nhaA	protein coding	0.722676	0.963428	0.813117	0.743101	0.939526	0.973428
AAC73131	nhaR	protein coding	0.728821	0.874088	0.882555	0.891447	0.815707	0.709925
AAC73132	insB1	protein coding	0.98882	0.993134	0.996717	0.987313	0.990931	0.989845
AAC73133	insA	protein coding	0.476754	0.631994	0.742303	0.872454	0.551079	0.507638
AAC73134	rpsT	protein coding	0.990667	0.998824	0.991236	0.990556	0.991671	0.99445
AAC73135	yaaY	protein coding	0.996724	0.998695	0.999471	0.997997	0.997582	0.99951
AAC73136	ribF	protein coding	0.783761	0.960197	0.900219	0.893336	0.836034	0.868603
AAC73137	ileS	protein coding	0.67346	0.859652	0.96256	0.82447	0.675643	0.916216
AAC73138	lspA	protein coding	0.94325	0.964389	0.929896	0.958299	0.97608	0.987943
AAC73139	fkpB	protein coding	0.956934	0.961644	0.587073	0.650392	0.713676	0.750823
AAC73140	ispH	protein coding	0.848946	0.942192	0.909461	0.862007	0.894358	0.839705
AAC73141	rihC	protein coding	0.710813	0.310792	0.328426	0.766325	0.41799	0.595976
AAC73142	dapB	protein coding	0.980888	0.973552	0.96794	0.980684	0.959375	0.981638
AAC73143	carA	protein coding	0.389704	0.411278	0.710091	0.654486	0.319013	0.358562
AAC73144	carB	protein coding	0.572349	0.673077	0.82191	0.733822	0.588766	0.686917
AAC73145	caiF	protein coding	0.584955	0.83558	0.676684	0.902087	0.875653	0.795322
AAC73146	caiE	protein coding	0.949402	0.968465	0.964302	0.986243	0.88861	0.951553
AAC73147	caiD	protein coding	0.515162	0.537851	0.770077	0.682592	0.557458	0.297333
AAC73148	caiC	protein coding	0.829717	0.803744	0.782435	0.811376	0.746545	0.797437
AAC73149	caiB	protein coding	0.703412	0.486349	0.587147	0.714128	0.456657	0.561774
AAC73150	caiA	protein coding	0.94201	0.958211	0.9608	0.952074	0.934304	0.90894
AAC73151	caiT	protein coding	0.106771	0.293719	0.338119	0.593483	0.177394	0.105456
AAC73152	fixA	protein coding	0.821733	0.885131	0.843348	0.842413	0.922253	0.922339
AAC73153	fixB	protein coding	-0.188577	0.265669	0.183258	-0.00768636	-0.0872013	0.226625
AAC73154	fixC	protein coding	0.319038	0.538253	0.341885	0.472643	-0.0851867	-0.0845299
AAC73155	fixX	protein coding	0.310071	0.0117114	0.439923	-0.580367	-0.32457	-0.616196
AAC73156	yaaU	protein coding	0.635263	0.645214	0.852065	0.561304	0.723649	0.619339
AAC73157	kefF	protein coding	0.891166	0.911315	0.899032	0.929881	0.899147	0.896196
AAC73158	kefC	protein coding	0.744228	0.770575	0.652547	0.819288	0.754477	0.852655
AAC73159	folA	protein coding	0.637536	0.948962	0.61973	0.641196	0.956871	0.942325
AAC73160	apaH	protein coding	0.761964	0.837394	0.879753	0.87265	0.733753	0.802908
AAC73161	apaG	protein coding	0.966098	0.962491	0.978832	0.976433	0.953583	0.991595
AAC73162	rsmA	protein coding	0.922657	0.961843	0.950112	0.920199	0.92899	0.978242
AAC73163	pdxA	protein coding	0.88877	0.986469	0.972248	0.972484	0.943894	0.952983
AAC73164	surA	protein coding	0.98078	0.960911	0.965772	0.991605	0.956178	0.996085
AAC73165	lptD	protein coding	0.336475	0.539474	0.939839	0.551942	0.232437	0.881794
AAC73166	djlA	protein coding	0.985802	0.983444	0.981788	0.990679	0.977382	0.993996
AAC73169	rluA	protein coding	0.712858	0.745697	0.882618	0.720079	0.686673	0.95564
AAC73170	rapA	protein coding	0.0882785	0.762695	0.740863	0.422786	0.378484	0.674011
AAC73171	polB	protein coding	0.771214	0.909127	0.903292	0.793406	0.843572	0.883539
AAC73172	araD	protein coding	0.0546504	0.64594	0.600283	0.842306	-0.237211	0.0523798
AAC73173	araA	protein coding	0.76052	NA	NA	NA	NA	NA
AAC73174	araB	protein coding	0.362546	1	0.0121204	0.0121204	0.00690838	0.00690838
AAC73175	araC	protein coding	0.860902	0.91864	0.958054	0.936811	0.773644	0.878437
AAC73176	yabI	protein coding	0.81992	0.984479	0.740329	0.766704	0.698383	0.684874
AAC73177	thiQ	protein coding	0.970338	0.992404	0.983175	0.982439	0.980569	0.971297
AAC73178	thiP	protein coding	0.355434	0.389493	0.540542	0.283548	0.208408	0.613862
AAC73179	thiB	protein coding	0.564446	0.318107	0.638238	0.458955	0.332971	0.589696
AAC73180	sgrR	protein coding	0.891135	0.891246	0.922196	0.896408	0.880807	0.954666
AAC73182	leuD	protein coding	0.994553	0.996921	0.993283	0.996174	0.993849	0.998028
AAC73183	leuC	protein coding	0.950177	0.935671	0.95819	0.964929	0.897331	0.956213
AAC73184	leuB	protein coding	0.727613	0.941489	0.968159	0.942132	0.767627	0.845597
AAC73185	leuA	protein coding	0.337063	0.684819	0.773071	0.417395	0.576856	0.971708
AAC73186	leuL	protein coding	0.909547	0.996257	0.992412	0.992276	0.928688	0.945737
AAC73187	leuO	protein coding	0.713429	0.961387	0.885059	0.795089	0.903464	0.965655
AAC73188	ilvI	protein coding	0.870038	0.775314	0.636591	0.791	0.493675	0.831669
AAC73189	ilvH	protein coding	0.97763	0.982616	0.98399	0.979091	0.983944	0.995227
AAC73191	cra	protein coding	0.934957	0.947904	0.968029	0.958584	0.903657	0.972703
AAC73192	mraZ	protein coding	0.874149	0.918283	0.990723	0.937369	0.837186	0.981957
AAC73193	rsmH	protein coding	0.80714	0.944921	0.884248	0.8768	0.889268	0.982458
AAC73194	ftsL	protein coding	0.971965	0.973127	0.957244	0.988054	0.896576	0.97257
AAC73195	ftsI	protein coding	0.999293	0.998742	0.996638	0.998172	0.996219	0.998667
AAC73196	murE	protein coding	0.949467	0.959384	0.974373	0.9655	0.951709	0.969286
AAC73197	murF	protein coding	0.222537	0.544349	0.957809	0.505936	0.21575	0.849162
AAC73198	mraY	protein coding	0.757147	0.927435	0.926515	0.90847	0.779076	0.842596
AAC73199	murD	protein coding	0.830336	0.923154	0.842062	0.833237	0.90425	0.934995
AAC73200	ftsW	protein coding	0.830154	0.885939	0.916295	0.903864	0.830704	0.939559
AAC73201	murG	protein coding	0.842289	0.822656	0.948434	0.924461	0.703234	0.957453
AAC73202	murC	protein coding	0.882397	0.864384	0.692149	0.848397	0.759699	0.899882
AAC73203	ddlB	protein coding	0.893177	0.968602	0.951629	0.944117	0.924376	0.970315
AAC73204	ftsQ	protein coding	0.780144	0.972899	0.880924	0.856247	0.924344	0.939372
AAC73205	ftsA	protein coding	0.961127	0.984069	0.9336	0.965466	0.973952	0.989504
AAC73206	ftsZ	protein coding	0.93712	0.916767	0.852502	0.907865	0.818794	0.940805
AAC73207	lpxC	protein coding	0.715424	0.897811	0.947744	0.832674	0.837169	0.962272
AAC73208	secM	protein coding	0.749627	0.909525	0.95972	0.874048	0.779024	0.957307
AAC73209	secA	protein coding	0.840174	0.944375	0.920351	0.881072	0.905957	0.962727
AAC73210	mutT	protein coding	0.992389	0.987704	0.990114	0.98292	0.98868	0.988787
AAC73212	yacG	protein coding	0.709879	0.945595	0.965066	0.839775	0.860251	0.970197
AAC73213	zapD	protein coding	0.880808	0.920188	0.96776	0.851283	0.929796	0.927318
AAC73214	coaE	protein coding	0.647757	0.610855	0.730346	0.710884	0.327944	0.787581
AAC73215	guaC	protein coding	0.522619	0.951493	0.6801	0.606595	0.670751	0.801198
AAC73217	hofC	protein coding	0.992167	0.938428	0.879685	0.982466	0.828003	0.960124
AAC73218	hofB	protein coding	0.8406	0.878155	0.943439	0.860856	0.842721	0.842151
AAC73219	ppdD	protein coding	0.220124	-0.294681	0.216084	0.161952	0.0392767	-0.124398
AAC73220	nadC	protein coding	0.721191	0.820308	0.680564	0.8322	0.656431	0.757912
AAC73221	ampD	protein coding	0.594171	0.72036	0.672147	0.657652	0.65707	0.871968
AAC73222	ampE	protein coding	0.959686	0.959153	0.969858	0.963648	0.949657	0.982603
AAC73223	aroP	protein coding	0.377585	0.522274	0.933484	0.475917	0.451454	0.902836
AAC73224	pdhR	protein coding	0.83976	0.931603	0.928847	0.862349	0.82952	0.827679
AAC73225	aceE	protein coding	0.29891	0.930639	0.874076	0.767422	0.538194	0.74536
AAC73226	aceF	protein coding	0.95082	0.953579	0.925585	0.918343	0.946007	0.95721
AAC73227	lpd	protein coding	0.952641	0.91462	0.901413	0.956295	0.830028	0.968948
AAC73228	yacH	protein coding	0.688048	0.833982	0.890298	0.906326	0.549002	0.722728
AAC73229	acnB	protein coding	0.589125	0.872068	0.843145	0.660761	0.686099	0.888981
AAC73230	yacL	protein coding	0.168692	0.931542	0.545606	0.723936	0.83039	0.76938
AAC73231	speD	protein coding	0.633015	0.95213	0.907657	0.839054	0.854278	0.928001
AAC73232	speE	protein coding	-0.4745	0.50099	0.230375	-0.249724	0.373312	0.741985
AAC73233	yacC	protein coding	0.9654	0.978016	0.972618	0.959512	0.974324	0.975091
AAC73234	cueO	protein coding	0.522283	0.849965	0.82818	0.83357	0.493599	0.630578
AAC73235	gcd	protein coding	0.0139231	0.119725	0.885176	0.127225	0.00540434	0.870643
AAC73236	hpt	protein coding	0.902709	0.985282	0.975709	0.955745	0.951483	0.982986
AAC73237	can	protein coding	0.0888861	0.90831	0.500266	0.180496	0.881755	0.977951
AAC73238	yadG	protein coding	0.724955	0.827126	0.835223	0.686783	0.784081	0.857891
AAC73239	yadH	protein coding	0.931939	0.956642	0.950206	0.940792	0.968717	0.989034
AAC73240	yadI	protein coding	0.937142	0.990986	0.941729	0.935572	0.977026	0.966836
AAC73241	yadE	protein coding	0.997714	0.999793	0.996884	0.997523	0.997012	0.9973
AAC73242	panD	protein coding	0.895176	0.995052	0.857777	0.871618	0.989378	0.996399
AAC73243	yadD	protein coding	0.936989	0.980767	0.97395	0.981117	0.973142	0.962262
AAC73244	panC	protein coding	0.886644	0.938083	0.854208	0.937643	0.933253	0.969477
AAC73245	panB	protein coding	0.758988	0.975054	0.94002	0.926361	0.880184	0.905414
AAC73246	yadC	protein coding	0.440141	0.646491	0.665232	0.485095	0.632929	0.585054
AAC73247	yadK	protein coding	0.46759	0.548869	0.580335	0.63769	0.249596	0.11471
AAC73248	yadL	protein coding	0.332657	0.63113	0.334279	0.43665	0.318311	-0.0417317
AAC73249	yadM	protein coding	0.731709	0.873176	0.75518	0.711259	0.8123	0.896876
AAC73250	htrE	protein coding	0.864478	0.909998	0.86915	0.85057	0.737738	0.800315
AAC73251	yadV	protein coding	0.963708	0.944334	0.966897	0.909179	0.948034	0.886504
AAC73252	yadN	protein coding	0.075418	0.301005	0.758099	0.454394	0.331968	-0.470378
AAC73253	folK	protein coding	0.932663	0.988967	0.964786	0.939194	0.98443	0.994553
AAC73254	pcnB	protein coding	0.520449	0.859361	0.87355	0.640303	0.786438	0.95135
AAC73255	gluQ	protein coding	0.996726	0.999253	0.999084	0.998278	0.99696	0.997525
AAC73256	dksA	protein coding	0.953969	0.980431	0.968936	0.939831	0.9896	0.996476
AAC73257	sfsA	protein coding	0.987877	0.986039	0.98173	0.986243	0.979219	0.99341
AAC73258	ligT	protein coding	0.817252	0.721836	0.961568	0.838073	0.699807	0.931006
AAC73259	hrpB	protein coding	0.946592	0.949917	0.957982	0.957656	0.92516	0.954883
AAC73260	mrcB	protein coding	0.4729	0.683683	0.921521	0.733244	0.40025	0.893768
AAC73261	fhuA	protein coding	0.299735	0.653174	0.883846	0.704641	0.182844	0.811199
AAC73262	fhuC	protein coding	0.861151	0.899017	0.954868	0.858729	0.868581	0.940582
AAC73263	fhuD	protein coding	0.501444	0.686938	0.963442	0.689427	0.456742	0.923991
AAC73264	fhuB	protein coding	0.899507	0.889639	0.841785	0.86159	0.875235	0.946838
AAC73265	hemL	protein coding	0.945635	0.914234	0.868797	0.937765	0.850931	0.967731
AAC73266	clcA	protein coding	0.227424	0.626321	0.291381	0.440651	0.770066	0.813656
AAC73267	erpA	protein coding	0.835231	0.98404	0.891783	0.820681	0.979181	0.987591
AAC73268	yadS	protein coding	0.88795	0.980119	0.983726	0.960049	0.934614	0.956702
AAC73269	btuF	protein coding	0.995395	0.998865	0.996729	0.994924	0.99791	0.998078
AAC73270	mtn	protein coding	0.493621	0.964359	0.617484	0.527475	0.959398	0.990135
AAC73271	dgt	protein coding	0.553403	0.538126	0.842368	0.68753	0.357386	0.778668
AAC73272	degP	protein coding	0.508417	0.967978	0.884918	0.85918	0.791797	0.80552
AAC73273	cdaR	protein coding	0.76268	0.733153	0.835813	0.75862	0.855124	0.7947
AAC73274	yaeH	protein coding	0.980457	0.994951	0.98845	0.984133	0.995948	0.99563
AAC73275	yaeI	protein coding	0.951042	0.98706	0.937086	0.965032	0.979678	0.973786
AAC73277	dapD	protein coding	0.573157	0.859048	0.705102	0.570035	0.613397	0.854241
AAC73278	glnD	protein coding	0.744886	0.671745	0.811706	0.830586	0.48011	0.858386
AAC73279	map	protein coding	0.966773	0.986299	0.977769	0.978423	0.973914	0.994812
AAC73280	rpsB	protein coding	0.543028	0.806527	0.90546	0.685351	0.701763	0.979282
AAC73281	tsf	protein coding	0.994419	0.998204	0.994666	0.995504	0.995838	0.998215
AAC73282	pyrH	protein coding	0.710924	0.844025	0.834857	0.73758	0.803969	0.981847
AAC73283	frr	protein coding	0.958108	0.996144	0.971297	0.955979	0.993828	0.995398
AAC73284	dxr	protein coding	0.970395	0.980943	0.991762	0.987439	0.954684	0.990399
AAC73285	ispU	protein coding	0.905716	0.953357	0.916235	0.942247	0.899839	0.912537
AAC73286	cdsA	protein coding	0.985561	0.992536	0.990728	0.994978	0.98344	0.986366
AAC73287	rseP	protein coding	0.868666	0.867796	0.85186	0.946658	0.844958	0.945287
AAC73288	bamA	protein coding	0.945759	0.953827	0.957572	0.954862	0.908229	0.969101
AAC73289	skp	protein coding	0.942281	0.980881	0.804171	0.741167	0.888557	0.823922
AAC73290	lpxD	protein coding	0.95783	0.996246	0.945077	0.933759	0.97785	0.98029
AAC73291	fabZ	protein coding	0.710129	0.89846	0.938845	0.892307	0.701427	0.924199
AAC73292	lpxA	protein coding	0.690888	0.785962	0.794759	0.711432	0.572846	0.903737
AAC73293	lpxB	protein coding	0.89667	0.969268	0.9527	0.89609	0.971227	0.997952
AAC73294	rnhB	protein coding	0.876878	0.9788	0.960794	0.940855	0.944573	0.977367
AAC73295	dnaE	protein coding	0.978942	0.986838	0.989634	0.977962	0.976866	0.987712
AAC73296	accA	protein coding	0.625842	0.911164	0.944816	0.886106	0.648671	0.826232
AAC73297	ldcC	protein coding	0.750679	0.807333	0.840123	0.842501	0.713384	0.839304
AAC73298	yaeR	protein coding	0.319221	0.900845	0.76931	0.65218	0.757128	0.853232
AAC73299	tilS	protein coding	0.733556	0.929803	0.940099	0.831789	0.846987	0.927255
AAC73300	rof	protein coding	0.921547	0.986245	0.920377	0.879896	0.930815	0.937844
AAC73301	yaeQ	protein coding	0.509421	0.383818	0.277593	-0.16003	0.648458	0.480096
AAC73302	arfB	protein coding	0.945426	0.931613	0.950153	0.881542	0.982959	0.946782
AAC73303	nlpE	protein coding	0.782115	0.79733	0.944168	0.848814	0.699959	0.975735
AAC73304	yaeF	protein coding	0.995307	0.993023	0.991743	0.995628	0.991059	0.993361
AAC73305	proS	protein coding	0.634636	0.959729	0.71619	0.684787	0.93604	0.96431
AAC73306	tsaA	protein coding	0.970846	0.901675	0.974998	0.944751	0.928901	0.932394
AAC73307	rcsF	protein coding	0.952687	0.681268	0.851726	0.726385	0.777125	0.758327
AAC73308	metQ	protein coding	0.989917	0.997435	0.997495	0.995406	0.991917	0.995955
AAC73309	metI	protein coding	0.876507	0.573051	0.866997	0.83945	0.598562	0.981735
AAC73310	metN	protein coding	0.657581	0.813308	0.544453	0.770401	0.656003	0.679821
AAC73311	gmhB	protein coding	0.543831	0.805016	0.843859	0.693553	0.74659	0.926104
AAC73312	dkgB	protein coding	0.639324	0.957844	0.847437	0.788683	0.93427	0.930401
AAC73313	yafC	protein coding	0.589807	0.767754	0.673034	0.539196	0.731448	0.796741
AAC73314	yafD	protein coding	0.490516	0.911095	0.797438	0.800981	0.888476	0.838063
AAC73315	yafE	protein coding	0.878436	0.975731	0.911035	0.875436	0.95444	0.969135
AAC73316	mltD	protein coding	0.828897	0.982902	0.969534	0.931741	0.916931	0.957066
AAC73317	gloB	protein coding	0.866338	0.954985	0.98313	0.937725	0.882496	0.893084
AAC73318	yafS	protein coding	0.785743	0.886595	0.801831	0.781695	0.879396	0.902049
AAC73319	rnhA	protein coding	0.595242	0.925325	0.799841	0.810259	0.850022	0.937585
AAC73320	dnaQ	protein coding	0.85345	0.978224	0.937351	0.927975	0.943841	0.963477
AAC73321	yafT	protein coding	-0.0897198	-0.156776	-0.179812	0.13335	0.0898152	0.142334
AAC73323	yafV	protein coding	0.392903	0.918612	0.702371	0.584735	0.780937	0.850235
AAC73324	ivy	protein coding	0.861815	0.996485	0.758685	0.753868	0.976897	0.974173
AAC73325	fadE	protein coding	0.9082	0.897485	0.934773	0.903833	0.836047	0.925423
AAC73326	gmhA	protein coding	0.814816	0.962932	0.844054	0.866235	0.920224	0.97625
AAC73327	yafJ	protein coding	0.884105	0.977321	0.892883	0.850319	0.981665	0.984628
AAC73328	yafK	protein coding	0.28317	0.944695	0.935224	0.808521	0.525047	0.744822
AAC73329	yafQ	protein coding	0.969149	0.99629	0.994172	0.983455	0.989383	0.997051
AAC73330	dinJ	protein coding	0.774767	0.865011	0.952172	0.72866	0.898205	0.991382
AAC73331	yafL	protein coding	0.771701	0.791158	0.806302	0.918881	0.525924	0.848341
AAC73332	rayT	protein coding	0.38668	0.893372	0.563351	0.546548	0.772915	0.87452
AAC73335	dinB	protein coding	0.443455	0.663997	0.840834	0.743048	0.329305	0.750506
AAC73336	yafN	protein coding	0.935869	0.941965	0.952356	0.838676	0.888109	0.752536
AAC73337	yafO	protein coding	0.917414	0.935911	0.984081	0.94893	0.925254	0.919456
AAC73338	yafP	protein coding	0.669509	0.538978	0.695587	0.388949	0.619753	0.33429
AAC73341	pepD	protein coding	0.92719	0.977376	0.896405	0.931838	0.968105	0.977173
AAC73342	gpt	protein coding	0.645531	0.988942	0.613763	0.684623	0.932931	0.940807
AAC73343	frsA	protein coding	0.489471	0.821124	0.91327	0.730962	0.542373	0.886654
AAC73345	phoE	protein coding	0.520626	0.943956	-0.0401271	0.0334978	0.126684	0.172829
AAC73346	proB	protein coding	0.831637	0.746649	0.766028	0.855787	0.580379	0.939401
AAC73347	proA	protein coding	0.504433	0.72149	0.710837	0.758117	0.351476	0.841724
AAC73348	ykfI	protein coding	0.899231	0.971055	0.980136	0.944191	0.947551	0.98213
AAC73349	yafW	protein coding	0.955226	0.846186	0.910346	0.913361	0.862485	0.91023
AAC73350	ykfG	protein coding	0.310941	0.314476	0.510756	-0.143471	0.616543	0.666884
AAC73351	yafX	protein coding	0.728827	0.858382	0.795885	0.708625	0.926722	0.86398
AAC73352	ykfF	protein coding	0.816022	0.892004	0.965038	0.928884	0.748008	0.849129
AAC73353	ykfB	protein coding	0.280871	0.936071	0.625681	0.464008	0.873784	0.933749
AAC73354	yafY	protein coding	0.925822	0.932648	0.916014	0.92515	0.91014	0.90435
AAC73355	yafZ	protein coding	0.955916	0.97097	0.976033	0.92986	0.925345	0.906138
AAC73356	ykfA	protein coding	0.95616	0.955523	0.963809	0.947456	0.935378	0.918471
AAC73357	perR	protein coding	0.677945	0.893235	0.946106	0.844225	0.677556	0.803236
AAC73359	insI1	protein coding	0.93134	0.969291	0.930622	0.95205	0.815991	0.904713
AAC73362	insH1	protein coding	0.688984	0.785083	0.93425	0.701423	0.72817	0.811836
AAC73363	mmuP	protein coding	0.405706	0.170618	0.841802	0.318072	0.212554	0.92314
AAC73364	mmuM	protein coding	0.530528	0.867011	0.886266	0.813619	0.593873	0.781641
AAC73365	afuC	protein coding	0.976449	0.982386	0.976344	0.977425	0.96582	0.977527
AAC73367	insB1	protein coding	0.688198	0.7488	0.546678	0.190214	0.396971	0.456718
AAC73368	insA	protein coding	0.883154	0.89824	0.778898	0.722232	0.761505	0.713766
AAC73370	yagA	protein coding	0.966637	0.928844	0.965921	0.968196	0.929523	0.97685
AAC73371	yagE	protein coding	0.333359	0.522979	0.190686	0.334174	-0.107624	0.0290195
AAC73372	yagF	protein coding	0.645392	0.5135	0.781456	0.647826	0.528276	0.610678
AAC73373	yagG	protein coding	0.718103	0.317144	0.477274	0.463769	0.179648	0.597173
AAC73374	yagH	protein coding	0.853947	0.729356	0.794881	0.685419	0.741462	0.668748
AAC73375	yagI	protein coding	0.311688	0.797173	0.899881	0.615914	0.548045	0.658589
AAC73376	argF	protein coding	0.582317	0.884615	0.412123	0.513977	0.860019	0.890074
AAC73377	insB1	protein coding	0.867958	0.92609	0.795147	0.733564	0.913025	0.848388
AAC73378	insA	protein coding	0.572256	0.939711	0.386239	0.320924	0.275363	0.21659
AAC73380	yagK	protein coding	0.518337	0.915868	0.857422	0.850411	0.763789	0.841548
AAC73381	yagL	protein coding	0.580851	0.500672	0.574306	0.775799	0.346225	0.672871
AAC73382	yagM	protein coding	0.818226	0.762962	0.933926	0.799102	0.733625	0.740142
AAC73383	yagN	protein coding	0.734313	0.955528	0.969011	0.90379	0.836894	0.915988
AAC73384	intF	protein coding	0.46458	0.847408	0.859945	0.636372	0.738885	0.950302
AAC73386	paoD	protein coding	0.560106	0.684665	0.739653	0.81625	0.534272	0.734441
AAC73387	paoC	protein coding	0.719235	0.791246	0.816957	0.808398	0.706905	0.723776
AAC73388	paoB	protein coding	0.836637	0.494639	0.69384	0.791785	0.513361	0.85312
AAC73389	paoA	protein coding	0.272553	0.024508	0.143077	0.204919	-0.0755243	0.304946
AAC73390	yagU	protein coding	0.265653	0.736916	0.833531	0.410339	0.677094	0.917074
AAC73391	ykgJ	protein coding	0.748921	0.769381	0.516279	0.698715	0.737407	0.722854
AAC73392	ecpE	protein coding	0.874027	0.937769	0.980769	0.95978	0.851663	0.858398
AAC73393	ecpD	protein coding	0.845161	0.873372	0.948464	0.835406	0.857705	0.947002
AAC73394	ecpC	protein coding	0.954154	0.941739	0.945091	0.963993	0.963332	0.949794
AAC73395	ecpB	protein coding	0.404576	0.207498	0.0296642	0.605625	0.447895	0.425149
AAC73396	ecpA	protein coding	0.956399	0.965524	0.882969	0.928354	0.888146	0.932117
AAC73397	ecpR	protein coding	0.060953	0.50593	0.602574	0.0654039	0.439376	0.11777
AAC73398	ykgL	protein coding	0.998609	0.999849	0.999772	0.999745	0.998329	0.998271
AAC73399	ykgM	protein coding	0.991585	0.996803	0.969987	0.976068	0.977597	0.984938
AAC73401	insE1	protein coding	0.548975	0.84664	0.775464	0.540897	0.637728	0.797088
AAC73402	insF1	protein coding	0.4402	0.669637	0.865985	0.476348	0.55504	0.618549
AAC73404	rclC	protein coding	0.404688	0.222202	0.685832	-0.0363895	0.221693	0.0107086
AAC73406	rclB	protein coding	0.606269	0.242974	0.841078	0.115909	0.62194	0.727516
AAC73407	rclA	protein coding	0.704723	0.74637	0.475738	0.735292	0.773263	0.859504
AAC73408	rclR	protein coding	0.360608	0.568758	0.623221	0.4331	0.0879275	-0.210179
AAC73409	ykgE	protein coding	-0.0040072	0.825429	0.816009	0.707733	0.411145	0.302247
AAC73410	ykgF	protein coding	0.609961	0.817792	0.542534	0.745939	0.730855	0.712989
AAC73411	ykgG	protein coding	0.193965	0.757973	0.382287	0.594113	0.235711	0.172329
AAC73413	ykgH	protein coding	0.759334	0.892539	0.742354	0.814915	0.806702	0.714682
AAC73414	betA	protein coding	0.718907	0.91719	0.915865	0.861427	0.70454	0.754407
AAC73415	betB	protein coding	0.618166	0.82662	0.887521	0.682925	0.723842	0.909676
AAC73416	betI	protein coding	0.942954	0.945887	0.895357	0.956683	0.963669	0.983172
AAC73417	betT	protein coding	0.488902	0.671605	0.883482	0.470248	0.641213	0.947151
AAC73418	yahA	protein coding	0.570364	0.628553	0.957522	0.655248	0.600514	0.389759
AAC73419	yahB	protein coding	0.965188	0.935459	0.943998	0.976713	0.881464	0.968451
AAC73420	yahC	protein coding	0.460583	0.0247619	0.0454045	-0.113856	0.458281	0.000628117
AAC73421	yahD	protein coding	-0.0240805	0.577246	0.585105	0.174011	0.0138294	-0.347097
AAC73422	yahE	protein coding	0.792038	0.70419	0.866662	0.758079	0.63783	0.625924
AAC73423	yahF	protein coding	0.679985	0.609851	0.70798	0.563094	0.757237	0.730119
AAC73424	yahG	protein coding	0.735497	0.752638	0.855351	0.920496	0.749187	0.626932
AAC73426	yahI	protein coding	0.442443	0.729479	0.42964	0.647511	0.246	0.504491
AAC73427	yahJ	protein coding	0.582704	0.884127	0.816079	0.813901	0.747696	0.785685
AAC73428	yahK	protein coding	0.791508	0.528347	0.607884	0.702465	0.725903	0.755925
AAC73429	yahL	protein coding	0.545403	0.28194	0.345878	0.378694	-0.0029989	0.233929
AAC73430	yahM	protein coding	-0.209637	0.685309	0.112061	0.0536966	0.770304	0.892814
AAC73431	yahN	protein coding	0.593825	0.0951236	0.397633	-0.496584	0.0363328	-0.513656
AAC73432	yahO	protein coding	0.987564	0.995519	0.991996	0.982228	0.997269	0.99645
AAC73433	prpR	protein coding	0.948968	0.987174	0.941599	0.930446	0.948849	0.938022
AAC73434	prpB	protein coding	0.930753	0.895063	0.884802	0.82794	0.895423	0.897665
AAC73436	prpC	protein coding	0.665229	0.577143	0.691902	0.656189	0.635848	0.533834
AAC73437	prpD	protein coding	0.447001	0.653921	0.61108	0.700601	0.477898	0.393638
AAC73438	prpE	protein coding	0.869549	0.89857	0.887106	0.870228	0.903369	0.905857
AAC73439	codB	protein coding	0.791619	0.897671	0.978292	0.950302	0.757859	0.784539
AAC73440	codA	protein coding	0.406172	0.356666	0.736866	0.356883	0.352116	0.884557
AAC73441	cynR	protein coding	0.514813	0.760221	0.722593	0.797779	0.694978	0.642157
AAC73442	cynT	protein coding	0.717277	0.36905	0.675215	0.739966	0.607451	0.564146
AAC73443	cynS	protein coding	0.530905	0.720039	0.755399	0.833015	0.693305	0.635046
AAC73444	cynX	protein coding	0.615464	0.874766	0.737533	0.792719	0.767925	0.824663
AAC73445	lacA	protein coding	-0.113101	0.665542	0.772049	0.72155	0.0105565	0.0965227
AAC73446	lacY	protein coding	0.868822	0.914047	0.909611	0.920234	0.81534	0.885603
AAC73447	lacZ	protein coding	0.683527	0.912504	0.968105	0.934384	0.637109	0.822384
AAC73448	lacI	protein coding	0.707371	0.493918	0.321056	-0.354487	0.0495594	-0.423288
AAC73449	mhpR	protein coding	0.342962	0.39817	0.0233951	0.237196	0.701492	0.702425
AAC73450	mhpA	protein coding	0.32487	0.434062	0.537664	0.336241	0.42467	0.542598
AAC73451	mhpB	protein coding	0.524112	0.158194	0.751018	0.284009	0.548783	0.366771
AAC73452	mhpC	protein coding	0.0932197	0.986436	0.18925	0.171345	0.131819	0.16963
AAC73453	mhpD	protein coding	0.79054	0.908054	0.705603	0.800211	0.588752	0.656771
AAC73454	mhpF	protein coding	0.73357	0.881262	0.699098	0.872131	0.357015	0.599753
AAC73455	mhpE	protein coding	0.733284	0.796461	0.54175	0.699488	0.582268	0.737854
AAC73456	mhpT	protein coding	0.648385	0.856735	0.793329	0.757229	0.740414	0.726061
AAC73457	yaiL	protein coding	0.988323	0.987625	0.988808	0.980051	0.982643	0.982123
AAC73458	frmB	protein coding	0.95177	0.968286	0.977046	0.967493	0.966665	0.966204
AAC73459	frmA	protein coding	0.794031	0.557347	0.720189	0.655231	0.64961	0.754848
AAC73460	frmR	protein coding	0.906624	0.973765	0.656153	0.640933	0.7479	0.742846	*
AAC73461	yaiO	protein coding	0.638695	0.886135	0.864736	0.843449	0.624217	0.813771
AAC73463	insC1	protein coding	0.894014	0.96843	0.886543	0.906132	0.963437	0.981641
AAC73464	insD1	protein coding	0.703787	0.623157	0.76937	0.499552	0.787811	0.792565
AAC73466	yaiP	protein coding	0.908881	0.849917	0.938655	0.893226	0.872734	0.896374
AAC73467	yaiS	protein coding	0.338143	0.737206	0.664552	0.694491	0.40398	0.528652
AAC73468	tauA	protein coding	0.0693783	0.637365	0.758294	0.48926	0.279899	0.655578
AAC73469	tauB	protein coding	0.645556	0.741439	0.477697	0.699691	0.769772	0.661169
AAC73470	tauC	protein coding	0.906885	0.884561	0.806125	0.923135	0.79192	0.849242
AAC73471	tauD	protein coding	0.729946	0.724459	0.661894	0.874288	0.335365	0.715859
AAC73472	hemB	protein coding	0.881006	0.953992	0.779676	0.85042	0.930416	0.970995
AAC73475	insF1	protein coding	0.754029	0.882841	0.912268	0.879296	0.725464	0.743491
AAC73476	insE1	protein coding	0.847323	0.919663	0.958176	0.860962	0.833107	0.739294
AAC73478	yaiV	protein coding	0.961119	0.993193	0.973102	0.943902	0.996246	0.994771
AAC73479	ampH	protein coding	0.385715	0.862559	0.760036	0.633354	0.735174	0.877047
AAC73480	sbmA	protein coding	0.96099	0.960358	0.973118	0.971626	0.922229	0.976056
AAC73481	yaiW	protein coding	0.79732	0.87707	0.894845	0.824829	0.823485	0.958066
AAC73482	yaiY	protein coding	0.778461	0.957418	0.886441	0.799819	0.946056	0.99022
AAC73483	yaiZ	protein coding	0.715632	0.918303	0.701498	0.753545	0.923758	0.928749
AAC73484	ddlA	protein coding	0.858007	0.875304	0.806057	0.876555	0.72257	0.876556
AAC73485	iraP	protein coding	-0.471178	0.681831	0.240469	-0.485047	0.673044	0.981071
AAC73486	phoA	protein coding	0.998114	0.99884	0.999104	0.998338	0.998581	0.998203
AAC73487	psiF	protein coding	0.939587	0.954061	0.984921	0.925628	0.953881	0.983317
AAC73488	yaiC	protein coding	0.997867	0.998595	0.988601	0.983097	0.991894	0.987767
AAC73489	proC	protein coding	0.988993	0.997751	0.992969	0.992981	0.997579	0.997306
AAC73490	yaiI	protein coding	0.943695	0.96167	0.967554	0.915213	0.967103	0.990064
AAC73491	aroL	protein coding	0.844269	0.941455	0.886894	0.897733	0.791012	0.938574
AAC73492	yaiA	protein coding	0.929503	0.966971	0.971489	0.957771	0.96388	0.989328
AAC73493	aroM	protein coding	0.954178	0.949298	0.964909	0.957576	0.933061	0.977252
AAC73494	yaiE	protein coding	0.924747	0.970502	0.98235	0.948869	0.924459	0.970133
AAC73496	rdgC	protein coding	0.827127	0.93535	0.832629	0.864355	0.857476	0.913509
AAC73497	mak	protein coding	0.78435	0.816184	0.907184	0.937016	0.647783	0.830959
AAC73499	araJ	protein coding	0.839735	0.830577	0.923014	0.85472	0.737782	0.926953
AAC73500	sbcC	protein coding	0.655298	0.775251	0.815025	0.79681	0.689877	0.801523
AAC73501	sbcD	protein coding	0.140548	0.644214	0.771282	0.543417	0.524451	0.521535
AAC73502	phoB	protein coding	0.91012	0.885955	0.877565	0.804656	0.905531	0.858328
AAC73503	phoR	protein coding	0.462831	0.544671	0.800466	0.549986	0.479298	0.670602
AAC73504	brnQ	protein coding	0.739651	0.897837	0.964596	0.813621	0.835871	0.985836
AAC73505	proY	protein coding	0.76254	0.854019	0.819421	0.803488	0.783407	0.892352
AAC73506	malZ	protein coding	0.798003	0.886423	0.910583	0.893296	0.798454	0.931635
AAC73507	acpH	protein coding	0.952681	0.964024	0.982419	0.956053	0.948803	0.991031
AAC73508	queA	protein coding	0.636371	0.90739	0.800619	0.65746	0.828791	0.877925
AAC73509	tgt	protein coding	0.977006	0.985703	0.996983	0.984256	0.975463	0.990564
AAC73510	yajC	protein coding	0.618579	0.632134	0.960035	0.477215	0.716613	0.914197
AAC73511	secD	protein coding	0.925441	0.975117	0.987203	0.948204	0.958096	0.992886
AAC73512	secF	protein coding	0.961942	0.944689	0.911109	0.961754	0.915746	0.977061
AAC73513	yajD	protein coding	0.502964	0.921313	0.41248	0.418446	0.914218	0.987699
AAC73514	tsx	protein coding	0.682255	0.71207	0.654012	0.73523	0.643264	0.687293
AAC73515	yajI	protein coding	0.837502	0.903185	0.915066	0.92301	0.873619	0.893057
AAC73516	nrdR	protein coding	0.969574	0.984378	0.980167	0.986229	0.98605	0.984236
AAC73517	ribD	protein coding	0.829278	0.75147	0.933073	0.837375	0.827868	0.89625
AAC73518	ribE	protein coding	0.569262	0.931447	0.806838	0.685442	0.784387	0.858371
AAC73519	nusB	protein coding	0.93895	0.976087	0.93636	0.944283	0.976833	0.985728
AAC73520	thiL	protein coding	0.974082	0.976894	0.97066	0.979747	0.970314	0.986235
AAC73521	pgpA	protein coding	0.694412	0.930092	0.734092	0.74009	0.90197	0.955484
AAC73522	yajO	protein coding	0.673474	0.876254	0.834691	0.769708	0.880114	0.875182
AAC73523	dxs	protein coding	0.908995	0.923441	0.976602	0.949624	0.870929	0.907112
AAC73524	ispA	protein coding	0.912785	0.885762	0.951013	0.855576	0.953971	0.930921
AAC73525	xseB	protein coding	0.990742	0.998142	0.995773	0.995499	0.996173	0.996777
AAC73526	thiI	protein coding	0.873709	0.967186	0.924588	0.882485	0.951201	0.976421
AAC73527	yajL	protein coding	0.912516	0.98164	0.979869	0.968116	0.954872	0.961906
AAC73528	panE	protein coding	0.724959	0.958492	0.866922	0.801486	0.925684	0.954899
AAC73529	yajQ	protein coding	0.545536	0.943216	0.798583	0.636137	0.904501	0.970692
AAC73530	yajR	protein coding	0.958024	0.969675	0.946425	0.944146	0.976896	0.970501
AAC73531	cyoE	protein coding	0.970008	0.860857	0.772149	0.954721	0.707803	0.96035
AAC73532	cyoD	protein coding	0.945164	0.920329	0.983869	0.931021	0.954881	0.971737
AAC73533	cyoC	protein coding	0.774094	0.73741	0.770202	0.792715	0.760498	0.898621
AAC73534	cyoB	protein coding	0.287107	0.805754	0.95768	0.759075	0.173027	0.310499
AAC73535	cyoA	protein coding	0.513417	0.972712	0.59471	0.537308	0.943468	0.976728
AAC73536	ampG	protein coding	0.691435	0.602263	0.833039	0.665315	0.701349	0.505025
AAC73537	yajG	protein coding	0.520838	0.941774	0.786053	0.576893	0.906028	0.973495
AAC73538	bolA	protein coding	0.925199	0.953565	0.964812	0.976085	0.951904	0.968756
AAC73539	tig	protein coding	0.651709	0.976202	0.88136	0.809788	0.899959	0.943192
AAC73540	clpP	protein coding	0.652746	0.950481	0.91811	0.899658	0.651035	0.776203
AAC73541	clpX	protein coding	0.526302	0.924707	0.660872	0.723338	0.820788	0.929468
AAC73542	lon	protein coding	0.891198	0.969666	0.970481	0.933389	0.933391	0.973093
AAC73543	hupB	protein coding	0.982122	0.992701	0.953232	0.972381	0.988086	0.998262
AAC73544	ppiD	protein coding	0.525243	0.860774	0.887376	0.747181	0.670095	0.865697
AAC73545	ybaV	protein coding	0.49949	0.78981	0.812102	0.83864	0.365976	0.478171
AAC73546	fadM	protein coding	0.935559	0.960836	0.957968	0.977311	0.847568	0.948515
AAC73547	queC	protein coding	0.242588	0.831136	0.116306	0.125328	0.71101	0.875183
AAC73548	ybaE	protein coding	0.849369	0.956169	0.789119	0.824382	0.937503	0.953893
AAC73549	cof	protein coding	0.707723	0.922851	0.901706	0.74729	0.909196	0.992651
AAC73550	ybaO	protein coding	0.960193	0.809898	0.918483	0.73205	0.924198	0.822148
AAC73551	mdlA	protein coding	0.60158	0.659222	0.857362	0.687765	0.404903	0.74402
AAC73552	mdlB	protein coding	0.468964	0.627563	0.836861	0.676314	0.441542	0.688299
AAC73553	glnK	protein coding	-0.180659	0.759563	-0.0211107	0.402109	0.562208	0.244169
AAC73554	amtB	protein coding	0.938654	0.976036	0.957939	0.981632	0.940341	0.959097
AAC73555	tesB	protein coding	0.267382	0.910419	0.563344	0.426677	0.888111	0.942705
AAC73556	ybaY	protein coding	0.976705	0.996106	0.989804	0.985459	0.991637	0.993705
AAC73557	ybaZ	protein coding	0.995569	0.998197	0.994317	0.996493	0.997479	0.997829
AAC73558	ybaA	protein coding	0.720025	0.845591	0.797551	0.83052	0.931294	0.689013
AAC73559	ylaB	protein coding	0.747361	0.872458	0.955049	0.877611	0.7565	0.885511
AAC73560	ylaC	protein coding	0.826378	0.95286	0.874225	0.789318	0.944898	0.906312
AAC73561	maa	protein coding	0.984702	0.997404	0.989651	0.988066	0.989207	0.991049
AAC73562	hha	protein coding	0.921931	0.935516	0.841778	0.910428	0.810119	0.934826
AAC73563	tomB	protein coding	0.986372	0.989808	0.992834	0.987403	0.98478	0.991338
AAC73564	acrB	protein coding	0.943901	0.967444	0.971383	0.97956	0.970635	0.969275
AAC73565	acrA	protein coding	0.79531	0.937985	0.919905	0.924774	0.896021	0.896467
AAC73566	acrR	protein coding	0.988086	0.994144	0.990229	0.995333	0.982712	0.992738
AAC73567	mscK	protein coding	0.506929	0.788293	0.881357	0.566807	0.712998	0.953961
AAC73568	ybaM	protein coding	0.467706	0.325527	0.943992	0.448472	0.40847	0.321139
AAC73569	priC	protein coding	0.752381	0.91683	0.947139	0.863955	0.875819	0.848151
AAC73570	ybaN	protein coding	0.995025	0.993425	0.993205	0.996683	0.991748	0.997508
AAC73571	apt	protein coding	0.542297	0.842356	0.80646	0.738733	0.628959	0.749924
AAC73572	dnaX	protein coding	0.840411	0.929512	0.939561	0.87408	0.889491	0.974487
AAC73573	ybaB	protein coding	0.566681	0.666009	0.773355	0.535116	0.647702	0.94758
AAC73574	recR	protein coding	0.895103	0.925745	0.798573	0.891929	0.952939	0.986823
AAC73575	htpG	protein coding	0.791685	0.977026	0.84755	0.833576	0.961224	0.932462
AAC73576	adk	protein coding	0.792142	0.94541	0.948385	0.850152	0.883464	0.971637
AAC73577	hemH	protein coding	0.529965	0.804291	0.609461	0.336398	0.814586	0.780937
AAC73578	aes	protein coding	0.791634	0.849168	0.804493	0.722257	0.880392	0.937925
AAC73579	gsk	protein coding	0.0989005	0.638125	0.657862	0.118565	0.687055	0.860247
AAC73580	ybaL	protein coding	0.347039	0.829025	0.771973	0.74639	0.472771	0.682434
AAC73581	fsr	protein coding	0.837201	0.922902	0.915966	0.816873	0.903175	0.920106
AAC73582	ushA	protein coding	0.935402	0.923683	0.932338	0.955223	0.883296	0.966805
AAC73583	ybaK	protein coding	0.979513	0.986501	0.989054	0.993325	0.988882	0.987002
AAC73584	ybaP	protein coding	0.997941	0.99883	0.999209	0.999626	0.997601	0.998558
AAC73585	ybaQ	protein coding	0.531959	0.932668	0.643518	0.654566	0.842228	0.956861
AAC73586	copA	protein coding	0.576706	0.722679	0.904146	0.741944	0.537847	0.802528
AAC73587	glsA	protein coding	0.806679	0.588489	0.742841	0.766588	0.710439	0.631145
AAC73588	ybaT	protein coding	0.82737	0.87095	0.796199	0.869812	0.830192	0.793051
AAC73589	cueR	protein coding	0.301629	0.786204	0.599711	0.280726	0.8724	0.950835
AAC73590	ybbJ	protein coding	0.865822	0.946405	0.954602	0.940665	0.919593	0.928526
AAC73591	qmcA	protein coding	0.943778	0.965788	0.955874	0.96392	0.942706	0.975818
AAC73592	fetA	protein coding	0.955189	0.876643	0.986216	0.881245	0.950807	0.930635
AAC73593	fetB	protein coding	0.830884	0.982998	0.863509	0.806798	0.982971	0.989643
AAC73594	ybbN	protein coding	0.664098	0.973693	0.736349	0.735305	0.919712	0.94315
AAC73595	ybbO	protein coding	0.838801	0.815392	0.79099	0.741539	0.73835	0.876558
AAC73596	tesA	protein coding	0.891756	0.577251	0.658103	0.870238	0.5173	0.961108
AAC73597	ybbA	protein coding	0.965296	0.951214	0.969897	0.975075	0.941835	0.950733
AAC73598	ybbP	protein coding	0.527543	0.593837	0.817785	0.746087	0.253841	0.697353
AAC73599	rhsD	protein coding	0.498356	0.83731	0.900949	0.676887	0.721744	0.897705
AAC73600	ybbC	protein coding	0.514674	0.695298	0.87335	0.642265	0.728358	0.602797
AAC73605	mnmH	protein coding	0.346624	0.503187	0.348464	0.696031	0.733167	0.52458
AAC73606	allS	protein coding	0.839794	0.799099	0.853569	0.775509	0.900868	0.828361
AAC73607	allA	protein coding	0.886728	0.892974	0.791185	0.946876	0.943966	0.923209
AAC73608	allR	protein coding	0.967274	0.928701	0.935374	0.975467	0.888644	0.990603
AAC73609	gcl	protein coding	0.819448	0.848791	0.765391	0.871558	0.81019	0.890084
AAC73610	hyi	protein coding	0.764772	0.666167	0.71572	0.629953	0.809201	0.709227
AAC73611	glxR	protein coding	0.480376	0.371683	0.350982	0.79914	0.240568	0.617388
AAC73613	ybbW	protein coding	0.00716659	0.190802	0.157981	-0.033638	0.306333	0.166223
AAC73614	allB	protein coding	0.964006	0.95508	0.96746	0.970734	0.962624	0.967724
AAC73615	ybbY	protein coding	0.735691	0.821878	0.908527	0.790895	0.749352	0.76642
AAC73616	glxK	protein coding	0.797335	0.589996	0.506472	0.393358	0.429789	0.308955
AAC73617	allE	protein coding	0.990965	0.99632	0.991525	0.995176	0.997123	0.995341
AAC73618	allC	protein coding	0.915917	0.929517	0.940724	0.991336	0.764807	0.926577
AAC73619	allD	protein coding	0.485917	0.311506	0.522	0.57281	0.686599	0.151132
AAC73620	fdrA	protein coding	0.554301	0.373866	0.568481	0.591012	0.567925	0.486234
AAC73622	ylbF	protein coding	0.511119	0.494427	0.622947	0.504224	0.334993	0.650106
AAC73623	ybcF	protein coding	0.821632	0.42999	0.728504	0.737981	0.836327	0.632114
AAC73624	purK	protein coding	-0.112478	0.0276094	0.739501	-0.221576	-0.0378647	0.765366
AAC73625	purE	protein coding	-0.0745393	0.381756	0.968093	0.339416	0.0446094	0.674032
AAC73626	lpxH	protein coding	0.999741	0.999944	0.999541	0.999612	0.999619	0.99974
AAC73627	ppiB	protein coding	0.857136	0.966622	0.961755	0.881128	0.945446	0.995943
AAC73628	cysS	protein coding	0.270172	0.896588	0.583478	0.494823	0.777628	0.826478
AAC73629	ybcI	protein coding	0.825525	0.994012	0.829223	0.819808	0.983427	0.988808
AAC73630	ybcJ	protein coding	0.975215	0.991886	0.996737	0.983855	0.983497	0.995131
AAC73631	folD	protein coding	0.818514	0.930025	0.921039	0.886317	0.858105	0.843938
AAC73632	sfmA	protein coding	0.148495	0.234053	0.249871	-0.130156	0.471924	0.388725
AAC73633	sfmC	protein coding	0.364889	0.725791	0.782608	0.848524	0.495659	0.478575
AAC73634	sfmD	protein coding	0.735755	0.590119	0.728038	0.799247	0.695875	0.650567
AAC73635	sfmH	protein coding	0.153016	0.46918	0.294887	0.359662	0.366448	0.304211
AAC73636	sfmF	protein coding	0.840579	0.710172	0.629543	0.880111	0.723174	0.76046
AAC73637	sfmZ	protein coding	0.566695	0.46797	0.836075	0.704924	0.545325	0.298606
AAC73638	intD	protein coding	0.947767	0.970995	0.97213	0.956631	0.943691	0.962791
AAC73641	insE1	protein coding	0.59508	0.807428	0.918575	0.592466	0.826411	0.869663
AAC73642	insF1	protein coding	0.503457	0.866517	0.80306	0.804712	0.578285	0.5463
AAC73644	emrE	protein coding	0.263125	0.898586	0.853959	0.569999	0.712478	0.884167
AAC73645	ybcK	protein coding	0.359482	0.623284	0.530611	0.411098	0.68288	0.674197
AAC73646	ybcL	protein coding	0.989765	0.994816	0.990584	0.989736	0.996735	0.99391
AAC73647	ybcM	protein coding	0.780632	0.975107	0.955216	0.924158	0.858767	0.898
AAC73648	ybcN	protein coding	-0.3933	0.159133	0.469561	0.378493	0.35201	-0.30202
AAC73649	ninE	protein coding	-0.044188	0.42876	0.0773359	-0.571429	0.510816	0.0848016
AAC73650	ybcO	protein coding	0.158471	-0.430633	-0.259599	0.898647	0.570511	-0.0231441
AAC73651	rusA	protein coding	-0.438386	0.834586	0.483464	0.542501	0.115723	0.0194381
AAC73652	quuD	protein coding	0.908047	0.955412	0.956028	0.956763	0.85196	0.874193
AAC73653	insH1	protein coding	0.657547	0.624039	0.911063	0.561008	0.6476	0.774948
AAC73655	essD	protein coding	0.197607	0.705072	0.251299	0.43159	0.863776	0.505506
AAC73656	rrrD	protein coding	0.934591	0.832078	0.937671	0.861689	0.920691	0.932874
AAC73657	rzpD	protein coding	0.989221	0.985827	0.987267	0.994514	0.986509	0.982877
AAC73658	borD	protein coding	0.725549	0.83993	0.624916	0.573199	0.692646	0.862572
AAC73659	ybcV	protein coding	0.956036	0.953222	0.960547	0.975419	0.966587	0.95768
AAC73660	ybcW	protein coding	0.698664	0.783452	0.894071	0.813494	0.617088	0.683285
AAC73661	nohD	protein coding	0.698926	0.824777	0.531752	0.228788	0.882954	0.66868
AAC73665	appY	protein coding	0.931592	0.947394	0.943354	0.942113	0.914137	0.957898
AAC73666	ompT	protein coding	0.66734	0.875497	0.910869	0.71719	0.810063	0.979119
AAC73667	envY	protein coding	0.730151	0.900696	0.697695	0.707499	0.859165	0.871333
AAC73668	ybcH	protein coding	0.74523	0.547853	0.199141	0.60622	0.322745	0.75841
AAC73669	nfrA	protein coding	0.736274	0.875528	0.907502	0.86956	0.748318	0.850795
AAC73670	nfrB	protein coding	0.91687	0.959496	0.944423	0.916601	0.954326	0.941961
AAC73671	cusS	protein coding	0.67994	0.852501	0.64113	0.538903	0.758091	0.858539
AAC73672	cusR	protein coding	0.405585	0.776008	0.894103	0.798362	0.679215	0.414404
AAC73673	cusC	protein coding	0.203917	0.552679	0.382223	0.288409	0.120174	0.462275
AAC73674	cusF	protein coding	0.125211	-0.0549704	0.685626	0.245015	0.00817411	-0.134712
AAC73675	cusB	protein coding	0.728648	0.454149	0.73154	0.648684	0.618282	0.809072
AAC73676	cusA	protein coding	0.717742	0.687665	0.731949	0.764453	0.564905	0.657057
AAC73677	pheP	protein coding	0.632997	0.662993	0.595668	0.587746	0.559494	0.944901
AAC73678	ybdG	protein coding	-0.0284892	0.702873	0.377858	0.311303	0.686534	0.771865
AAC73679	nfsB	protein coding	0.891391	0.989617	0.879071	0.888675	0.98527	0.98689
AAC73680	ybdF	protein coding	0.829059	0.964387	0.991741	0.95563	0.83226	0.927957
AAC73681	ybdJ	protein coding	0.788401	0.963117	0.978243	0.955701	0.775408	0.81783
AAC73682	ybdK	protein coding	0.831193	0.915235	0.890207	0.909963	0.765175	0.896242
AAC73683	insL1	protein coding	0.563129	0.793208	0.857943	0.704462	0.657433	0.913769
AAC73684	entD	protein coding	0.51355	0.847959	0.625571	0.726418	0.886344	0.805807
AAC73685	fepA	protein coding	-0.0849826	0.723446	0.531846	0.191534	0.527289	0.876374
AAC73686	fes	protein coding	0.714827	0.562376	0.851421	0.825029	0.388689	0.939063
AAC73687	entF	protein coding	0.561609	0.887897	0.948665	0.917449	0.5028	0.605179
AAC73688	fepE	protein coding	0.900466	0.994778	0.875916	0.889867	0.982947	0.985989
AAC73689	fepC	protein coding	0.919421	0.981727	0.984932	0.962563	0.912611	0.87334
AAC73690	fepG	protein coding	0.512913	0.938821	0.86688	0.80991	0.539436	0.711469
AAC73691	fepD	protein coding	0.825708	0.826981	0.787949	0.87721	0.624451	0.883381
AAC73692	entS	protein coding	0.833911	0.946446	0.824857	0.803737	0.9178	0.944872
AAC73693	fepB	protein coding	0.719058	0.945954	0.907982	0.766195	0.904505	0.958479
AAC73694	entC	protein coding	0.94902	0.98137	0.960642	0.956779	0.981551	0.974127
AAC73695	entE	protein coding	0.322037	0.821427	0.96324	0.813507	0.368682	0.668202
AAC73696	entB	protein coding	0.7426	0.935079	0.896028	0.915633	0.782873	0.89875
AAC73697	entA	protein coding	0.848324	0.920865	0.931958	0.948668	0.839468	0.961504
AAC73698	entH	protein coding	0.634633	0.904265	0.668541	0.770719	0.816868	0.928194
AAC73699	cstA	protein coding	0.994108	0.992617	0.98341	0.993262	0.989399	0.997214
AAC73700	ybdH	protein coding	0.936406	0.892728	0.937633	0.934372	0.835093	0.967669
AAC73701	ybdL	protein coding	0.125342	0.591571	0.761604	0.348755	0.446406	0.870591
AAC73702	ybdM	protein coding	0.974115	0.99692	0.972913	0.972639	0.99382	0.993816
AAC73703	ybdN	protein coding	0.71954	0.733727	0.805819	0.713105	0.524015	0.441656
AAC73704	ybdO	protein coding	0.609438	0.805927	0.888835	0.796864	0.708452	0.771996
AAC73705	dsbG	protein coding	0.628064	0.744674	0.811478	0.613255	0.616766	0.544705
AAC73706	ahpC	protein coding	0.386834	0.92421	0.916273	0.707582	0.693792	0.907267
AAC73707	ahpF	protein coding	0.295615	0.757724	0.586547	0.192652	0.675439	0.891892
AAC73708	uspG	protein coding	0.757533	0.943126	0.951281	0.8914	0.853526	0.915242
AAC73709	ybdR	protein coding	0.168758	0.496288	0.231625	0.583869	0.581181	0.556534
AAC73711	rnk	protein coding	0.750935	0.937248	0.927923	0.860369	0.851782	0.689713
AAC73712	rna	protein coding	0.850155	0.788899	0.843385	0.697177	0.802356	0.876073
AAC73713	citT	protein coding	0.936939	0.919299	0.923195	0.896439	0.895276	0.822951
AAC73714	citG	protein coding	0.564682	0.716864	0.618564	0.834022	0.68974	0.669721
AAC73715	citX	protein coding	0.995343	0.926728	0.907236	0.982391	0.91921	0.982305
AAC73716	citF	protein coding	0.503252	0.187891	0.21498	0.343717	0.266907	0.365224
AAC73717	citE	protein coding	0.235931	0.877514	0.922482	0.923617	0.0643759	0.337326
AAC73718	citD	protein coding	-0.0161906	-0.0803656	0.372332	0.0605229	0.06709	-0.637398
AAC73719	citC	protein coding	0.963756	0.983177	0.963599	0.976383	0.952448	0.97431
AAC73720	citA	protein coding	0.636749	0.963193	0.933483	0.90017	0.811012	0.830192
AAC73721	citB	protein coding	0.668043	0.80121	0.730069	0.703117	0.75413	0.872193
AAC73722	dcuC	protein coding	0.960478	0.91335	0.955504	0.899931	0.952661	0.941834
AAC73723	pagP	protein coding	0.794412	0.71021	0.650294	0.456176	0.688231	0.47259
AAC73724	cspE	protein coding	0.956701	0.993802	0.947586	0.922224	0.990205	0.988349
AAC73725	flc	protein coding	0.218101	0.622719	0.678085	0.351245	0.66112	0.679027
AAC73728	tatE	protein coding	0.23392	0.975567	0.464519	0.516345	0.943487	0.894994
AAC73729	lipA	protein coding	0.0767405	0.790611	0.29584	0.128147	0.766756	0.968922
AAC73730	ybeF	protein coding	0.959624	0.936857	0.949068	0.943005	0.947863	0.946522
AAC73731	lipB	protein coding	0.686667	0.581666	0.747877	0.682778	0.584536	0.674363
AAC73732	ybeD	protein coding	0.922823	0.989935	0.936336	0.908049	0.987945	0.996168
AAC73733	dacA	protein coding	0.807947	0.928469	0.87205	0.765355	0.941838	0.940759
AAC73734	rlpA	protein coding	0.867182	0.938822	0.955142	0.932698	0.832694	0.957156
AAC73735	mrdB	protein coding	0.987052	0.989648	0.994678	0.989637	0.98603	0.996647
AAC73736	mrdA	protein coding	0.772668	0.880102	0.953522	0.855929	0.799079	0.935818
AAC73737	rlmH	protein coding	0.981742	0.983936	0.975954	0.982446	0.962946	0.97114
AAC73738	rsfS	protein coding	0.766088	0.886065	0.848864	0.545656	0.972247	0.930948
AAC73739	cobC	protein coding	0.879215	0.927501	0.947462	0.890177	0.92021	0.940031
AAC73740	nadD	protein coding	0.611173	0.730234	0.82557	0.713406	0.758064	0.629454
AAC73741	holA	protein coding	0.88172	0.961759	0.860547	0.921418	0.971617	0.991731
AAC73742	lptE	protein coding	0.910802	0.972118	0.969846	0.937727	0.945876	0.991903
AAC73743	leuS	protein coding	0.819748	0.919385	0.939213	0.955992	0.755624	0.925689
AAC73744	ybeL	protein coding	0.663911	0.953492	0.851299	0.87516	0.910233	0.847306
AAC73745	ybeQ	protein coding	0.910162	0.952646	0.963866	0.943667	0.919084	0.981563
AAC73746	ybeR	protein coding	0.0925363	0.306545	0.131245	0.294004	0.331682	0.480179
AAC73747	djlB	protein coding	0.847965	0.932006	0.949413	0.919219	0.807616	0.865386
AAC73748	ybeT	protein coding	0.687916	0.881787	0.950131	0.944744	0.611127	0.827296
AAC73749	ybeU	protein coding	0.601003	0.738917	0.89502	0.836528	0.587238	0.362465
AAC73750	djlC	protein coding	0.687122	0.787029	0.74747	0.819654	0.516509	0.559546
AAC73751	hscC	protein coding	0.822631	0.936184	0.942322	0.886643	0.902764	0.912253
AAC73752	rihA	protein coding	0.642538	0.78835	0.653269	0.857857	0.699085	0.853969
AAC73753	gltL	protein coding	0.935767	0.824618	0.703243	0.903036	0.640355	0.935994
AAC73754	gltK	protein coding	0.971128	0.804119	0.822226	0.951547	0.819783	0.961292
AAC73755	gltJ	protein coding	0.961316	0.940187	0.979407	0.936838	0.949431	0.913451
AAC73756	gltI	protein coding	0.990409	0.989072	0.946014	0.974565	0.973621	0.990175
AAC73757	insH1	protein coding	0.657546	0.793358	0.94396	0.786478	0.698369	0.779454
AAC73758	lnt	protein coding	0.979119	0.972821	0.992452	0.984833	0.966607	0.994701
AAC73759	ybeX	protein coding	0.0814503	0.812114	0.640834	0.717887	0.586437	0.623899
AAC73760	ybeY	protein coding	0.975134	0.984303	0.97837	0.98615	0.952434	0.989207
AAC73761	ybeZ	protein coding	0.927606	0.934481	0.90292	0.950686	0.970099	0.967283
AAC73762	miaB	protein coding	0.532339	0.902336	0.809315	0.598234	0.855953	0.987178
AAC73763	ubiF	protein coding	0.941331	0.940454	0.960871	0.957052	0.882473	0.965071
AAC73768	asnB	protein coding	0.279909	0.659385	0.898078	0.465319	0.513825	0.924466
AAC73769	umpH	protein coding	0.350128	0.833736	0.519682	0.447597	0.844155	0.912018
AAC73770	nagC	protein coding	0.804057	0.809464	0.883639	0.863773	0.72182	0.921014
AAC73771	nagA	protein coding	0.993297	0.997256	0.995307	0.993719	0.992954	0.996506
AAC73772	nagB	protein coding	0.835404	0.872276	0.868547	0.853285	0.840771	0.73907
AAC73773	nagE	protein coding	0.873177	0.889406	0.878536	0.89187	0.879791	0.924124
AAC73774	glnS	protein coding	0.804864	0.951955	0.930647	0.872485	0.917778	0.970542
AAC73775	chiP	protein coding	0.878092	0.867051	0.897466	0.890442	0.842788	0.909644
AAC73776	chiQ	protein coding	0.963294	0.955191	0.873213	0.923613	0.906662	0.94626
AAC73777	fur	protein coding	0.91118	0.931385	0.973561	0.921498	0.908239	0.989341
AAC73778	fldA	protein coding	0.861066	0.983788	0.98709	0.949703	0.911777	0.959998
AAC73779	ybfE	protein coding	0.360184	0.811302	0.623776	0.46559	0.861716	0.825457
AAC73780	ybfF	protein coding	0.852821	0.849604	0.851321	0.690364	0.847738	0.784692
AAC73781	seqA	protein coding	0.956029	0.982368	0.917377	0.954102	0.953219	0.988189
AAC73782	pgm	protein coding	0.653064	0.845259	0.885116	0.746172	0.745322	0.904173
AAC73783	ybfP	protein coding	0.382107	0.428115	0.458774	0.0867508	0.635578	0.365921
AAC73786	potE	protein coding	0.731976	0.802618	0.753934	0.561342	0.822267	0.81732
AAC73787	speF	protein coding	0.769297	0.718239	0.925268	0.776625	0.732409	0.616568
AAC73788	kdpE	protein coding	0.98522	0.993106	0.993668	0.986224	0.995036	0.996442
AAC73789	kdpD	protein coding	0.812895	0.842712	0.88783	0.852807	0.862974	0.947386
AAC73790	kdpC	protein coding	0.959561	0.981221	0.950344	0.97215	0.949361	0.973235
AAC73791	kdpB	protein coding	0.720918	0.713994	0.702076	0.7249	0.642688	0.801822
AAC73792	kdpA	protein coding	0.510456	0.638383	0.52913	0.657037	0.69855	0.702235
AAC73793	ybfA	protein coding	0.996963	0.999692	0.99241	0.99076	0.993435	0.991474
AAC73794	rhsC	protein coding	0.606679	0.917422	0.930932	0.805001	0.689847	0.782227
AAC73796	ybfB	protein coding	0.899835	0.844403	0.909631	0.855392	0.820778	0.845924
AAC73798	ybfC	protein coding	0.754416	0.871683	0.93568	0.861524	0.865843	0.81071
AAC73800	ybfD	protein coding	0.190542	0.524733	0.589838	0.400868	0.124078	0.180739
AAC73801	ybgA	protein coding	0.605658	0.663315	0.628801	0.518391	0.0588079	0.382985
AAC73802	phr	protein coding	0.822391	0.829657	0.906551	0.873569	0.800457	0.706081
AAC73803	dtpD	protein coding	0.739789	0.705861	0.910302	0.69171	0.616971	0.713752
AAC73804	ybgI	protein coding	0.866008	0.93658	0.958715	0.911375	0.868111	0.969977
AAC73805	ybgJ	protein coding	0.972533	0.975667	0.944782	0.978137	0.982887	0.99077
AAC73806	ybgK	protein coding	0.919932	0.930236	0.964328	0.92509	0.939402	0.965973
AAC73807	ybgL	protein coding	0.980382	0.99142	0.976419	0.981779	0.988448	0.990098
AAC73808	nei	protein coding	0.922242	0.962883	0.96103	0.913186	0.966699	0.990306
AAC73809	abrB	protein coding	0.959286	0.972612	0.955286	0.976108	0.966284	0.969872
AAC73810	ybgO	protein coding	0.616631	0.811177	0.751511	0.830897	0.700341	0.523261
AAC73811	ybgP	protein coding	0.943021	0.903218	0.955031	0.941824	0.962331	0.892867
AAC73812	ybgQ	protein coding	0.490046	0.381881	0.587953	0.395765	0.24373	0.549072
AAC73813	ybgD	protein coding	0.0204024	0.364537	0.458525	-0.0811294	-0.0690224	0.245611
AAC73814	gltA	protein coding	0.656643	0.954366	0.915109	0.793471	0.878204	0.972421
AAC73815	sdhC	protein coding	0.140669	0.860224	0.345009	0.524406	0.897887	0.853775
AAC73816	sdhD	protein coding	0.809507	0.103904	0.634851	0.614218	0.528094	0.521129
AAC73817	sdhA	protein coding	0.813047	0.867198	0.89109	0.904848	0.713649	0.856826
AAC73818	sdhB	protein coding	0.453973	0.627973	0.867418	0.588148	0.378646	0.650107
AAC73820	sucA	protein coding	0.63473	0.963087	0.944924	0.940866	0.758866	0.739239
AAC73821	sucB	protein coding	0.867494	0.860785	0.943984	0.785059	0.898973	0.946729
AAC73822	sucC	protein coding	0.908421	0.975841	0.941904	0.949991	0.919868	0.929599
AAC73823	sucD	protein coding	0.944101	0.987436	0.944627	0.962998	0.996681	0.987685
AAC73824	mngR	protein coding	0.746969	0.811576	0.798977	0.744605	0.881838	0.885637
AAC73825	mngA	protein coding	0.251967	0.279919	0.0863955	0.272615	0.056653	-0.0557129
AAC73826	mngB	protein coding	0.823786	0.839618	0.829547	0.882247	0.78784	0.81376
AAC73827	cydA	protein coding	0.927078	0.985655	0.97	0.981023	0.890632	0.910945
AAC73828	cydB	protein coding	0.920196	0.943682	0.943142	0.907394	0.926328	0.935855
AAC73829	ybgE	protein coding	0.886763	0.997347	0.948432	0.927247	0.984671	0.993685
AAC73830	ybgC	protein coding	0.765703	0.952296	0.835122	0.719902	0.847536	0.825212
AAC73831	tolQ	protein coding	0.227152	0.909796	0.841719	0.671938	0.638739	0.84116
AAC73832	tolR	protein coding	0.408563	0.714682	0.753526	0.778233	0.100339	0.627411
AAC73833	tolA	protein coding	0.915122	0.94006	0.879341	0.965685	0.764837	0.895684
AAC73834	tolB	protein coding	0.754586	0.899012	0.971802	0.834393	0.8243	0.977093
AAC73835	pal	protein coding	0.593025	0.837982	0.424744	0.454204	0.547367	0.857784
AAC73836	ybgF	protein coding	0.909925	0.997632	0.842687	0.861394	0.980571	0.990505
AAC73837	nadA	protein coding	0.801594	0.932167	0.862148	0.877605	0.923197	0.976391
AAC73838	pnuC	protein coding	0.981016	0.96057	0.924423	0.975944	0.963068	0.990393
AAC73839	zitB	protein coding	0.987722	0.986167	0.989253	0.993042	0.983114	0.993892
AAC73840	ybgS	protein coding	0.991442	0.998871	0.994916	0.994553	0.991666	0.988724
AAC73841	aroG	protein coding	0.496236	0.868636	0.936271	0.725602	0.698845	0.91518
AAC73842	gpmA	protein coding	0.616098	0.947521	0.665586	0.656427	0.698671	0.863741
AAC73843	galM	protein coding	0.763815	0.827759	0.753821	0.871595	0.852505	0.959183
AAC73844	galK	protein coding	0.99577	0.995293	0.998419	0.998084	0.99226	0.998371
AAC73845	galT	protein coding	0.793426	0.60544	0.612734	0.593989	0.580629	0.737359
AAC73846	galE	protein coding	0.248083	0.786391	0.626765	0.747079	0.622567	0.476889
AAC73847	modF	protein coding	0.604722	0.664634	0.814297	0.571428	0.481816	0.837
AAC73848	modE	protein coding	0.848567	0.824242	0.8364	0.872277	0.837404	0.921562
AAC73849	acrZ	protein coding	0.987515	0.997325	0.997509	0.99522	0.992961	0.994282
AAC73850	modA	protein coding	0.880435	0.905487	0.932128	0.911085	0.891967	0.951219
AAC73851	modB	protein coding	0.945151	0.954972	0.968939	0.948538	0.9397	0.983737
AAC73852	modC	protein coding	0.992471	0.986535	0.977337	0.989699	0.96245	0.986557
AAC73853	ybhA	protein coding	0.784224	0.708835	0.835093	0.807812	0.651959	0.957618
AAC73854	pgl	protein coding	0.535818	0.909894	0.680033	0.595406	0.830248	0.80835
AAC73855	ybhD	protein coding	0.795343	0.948113	0.909094	0.885678	0.871025	0.87014
AAC73856	ybhH	protein coding	0.747842	0.174133	0.676265	0.308433	0.722168	0.447283
AAC73857	ybhI	protein coding	0.389377	0.60703	0.687839	0.595185	0.157298	0.464691
AAC73858	ybhJ	protein coding	0.655365	0.774128	0.879577	0.796453	0.71618	0.819476
AAC73859	ybhC	protein coding	0.972017	0.965002	0.979963	0.969246	0.957155	0.983128
AAC73860	ybhB	protein coding	0.55042	0.956007	0.760519	0.747155	0.882351	0.91956
AAC73861	bioA	protein coding	0.690872	0.970513	0.798289	0.817244	0.843021	0.876508
AAC73862	bioB	protein coding	0.784237	0.970785	0.822966	0.809172	0.929654	0.957874
AAC73863	bioF	protein coding	0.873517	0.94795	0.902204	0.918777	0.855419	0.963
AAC73864	bioC	protein coding	0.880868	0.920475	0.947452	0.895866	0.90268	0.957075
AAC73865	bioD	protein coding	0.339867	0.85253	0.883902	0.829644	0.457765	0.71775
AAC73866	uvrB	protein coding	0.894438	0.891449	0.974134	0.915789	0.858563	0.984122
AAC73867	ybhK	protein coding	0.872637	0.968521	0.911868	0.857855	0.940572	0.981354
AAC73868	moaA	protein coding	0.946547	0.96353	0.978193	0.930093	0.96828	0.993945
AAC73869	moaB	protein coding	0.662012	0.871421	0.945796	0.88402	0.633949	0.822361
AAC73870	moaC	protein coding	0.691674	0.834943	0.688421	0.831172	0.874629	0.850974
AAC73871	moaD	protein coding	0.873951	0.656299	0.949103	0.76735	0.787833	0.957988
AAC73872	moaE	protein coding	0.96208	0.975111	0.96168	0.975178	0.923613	0.950223
AAC73873	ybhL	protein coding	0.996058	0.990288	0.997993	0.992533	0.996165	0.993602
AAC73874	ybhM	protein coding	0.683097	0.666669	0.878296	0.438852	0.742477	0.50672
AAC73875	ybhN	protein coding	0.207491	0.256084	0.745636	0.318527	0.260839	0.824224
AAC73876	clsB	protein coding	0.256641	0.625681	0.850517	0.687269	0.118541	0.381727
AAC73877	ybhP	protein coding	0.743263	0.925851	0.93846	0.929504	0.824089	0.818353
AAC73878	ybhQ	protein coding	-0.0207217	0.895762	0.850094	0.852393	-0.160782	0.131649
AAC73879	ybhR	protein coding	0.99011	0.996203	0.99638	0.99452	0.992533	0.992095
AAC73880	ybhS	protein coding	0.767086	0.937959	0.725225	0.667471	0.733708	0.725613	*
AAC73881	ybhF	protein coding	0.903321	0.942951	0.886193	0.86594	0.938829	0.953242
AAC73882	ybhG	protein coding	0.815132	0.931455	0.943719	0.8559	0.876093	0.89745
AAC73883	ybiH	protein coding	0.78278	0.914599	0.817552	0.920948	0.853758	0.850239
AAC73884	rhlE	protein coding	0.911141	0.845075	0.850328	0.887498	0.858917	0.971425
AAC73885	ybiA	protein coding	0.453751	0.735869	0.787461	0.753666	0.491576	0.629872
AAC73886	dinG	protein coding	0.79695	0.830517	0.901593	0.895238	0.731868	0.904681
AAC73887	ybiB	protein coding	0.911756	0.884678	0.816827	0.93946	0.916579	0.965949
AAC73888	ybiC	protein coding	0.846573	0.982943	0.921806	0.862696	0.974688	0.995674
AAC73889	ybiJ	protein coding	0.906893	0.931519	0.956384	0.948166	0.927371	0.957751
AAC73890	ybiI	protein coding	0.943116	0.953278	0.946103	0.893606	0.934906	0.855159
AAC73891	ybiX	protein coding	0.822725	0.892359	0.764382	0.864017	0.862982	0.922121
AAC73892	fiu	protein coding	0.643729	0.897233	0.728915	0.63237	0.884448	0.940394
AAC73893	mcbA	protein coding	0.979577	0.991226	0.99038	0.977166	0.989459	0.997544
AAC73894	rlmF	protein coding	0.93476	0.93748	0.960583	0.948124	0.93152	0.992572
AAC73895	ybiO	protein coding	0.829246	0.878856	0.876778	0.846912	0.917268	0.921388
AAC73896	glnQ	protein coding	0.579537	0.847368	0.884913	0.844272	0.7106	0.852764
AAC73897	glnP	protein coding	0.652992	0.87805	0.569609	0.632198	0.763423	0.890835
AAC73898	glnH	protein coding	0.945122	0.983805	0.974572	0.969545	0.96536	0.974535
AAC73899	dps	protein coding	0.467841	0.956363	0.652885	0.496939	0.947221	0.980159
AAC73900	rhtA	protein coding	0.964867	0.961866	0.975487	0.961951	0.949943	0.952412
AAC73901	ompX	protein coding	0.756652	0.994174	0.761973	0.702068	0.994373	0.991813
AAC73902	opgE	protein coding	0.882064	0.919753	0.956721	0.868208	0.932033	0.953709
AAC73904	mntR	protein coding	0.952588	0.944286	0.979836	0.973325	0.956349	0.961981
AAC73905	ybiR	protein coding	0.958366	0.946977	0.985096	0.963416	0.963447	0.978627
AAC73906	ldtB	protein coding	0.636185	0.719898	0.375414	0.729526	0.590131	0.89596
AAC73907	ybiT	protein coding	0.822018	0.93322	0.91974	0.927032	0.752713	0.887509
AAC73908	ybiU	protein coding	0.764707	0.792151	0.717533	0.754243	0.816882	0.815815
AAC73909	ybiV	protein coding	0.178228	0.878893	0.389889	0.377486	0.657886	0.761882
AAC73910	ybiW	protein coding	0.9743	0.972401	0.98708	0.973681	0.979621	0.961559
AAC73911	ybiY	protein coding	0.857402	0.81233	0.865491	0.888915	0.806308	0.84819
AAC73912	fsaA	protein coding	0.940385	0.977785	0.916987	0.859605	0.978805	0.96168
AAC73913	moeB	protein coding	0.783537	0.855046	0.90667	0.910285	0.677856	0.840777
AAC73914	moeA	protein coding	0.807542	0.907642	0.881851	0.791648	0.903005	0.974049
AAC73915	iaaA	protein coding	0.692927	0.731606	0.868481	0.737279	0.62603	0.94791
AAC73916	gsiA	protein coding	0.415138	0.806517	0.945407	0.775081	0.460224	0.858487
AAC73917	gsiB	protein coding	0.89105	0.958954	0.979445	0.9667	0.91986	0.927133
AAC73918	gsiC	protein coding	0.742562	0.877302	0.951016	0.903978	0.764883	0.920166
AAC73919	gsiD	protein coding	0.894266	0.960646	0.847793	0.902816	0.739098	0.830674
AAC73920	yliE	protein coding	0.692355	0.90104	0.966336	0.912246	0.695594	0.769592
AAC73921	yliF	protein coding	0.879115	0.960055	0.971411	0.975542	0.867215	0.889656
AAC73922	rimO	protein coding	0.260666	0.68469	0.706014	0.240842	0.569837	0.577525
AAC73923	bssR	protein coding	0.990753	0.992673	0.991705	0.979809	0.995781	0.989599
AAC73924	yliI	protein coding	0.863781	0.963048	0.982197	0.980374	0.812352	0.937078
AAC73925	gstB	protein coding	0.893267	0.949289	0.895501	0.890881	0.951344	0.975116
AAC73926	dacC	protein coding	0.942598	0.950118	0.905137	0.934687	0.933121	0.978184
AAC73927	deoR	protein coding	0.889378	0.957445	0.929497	0.959587	0.79082	0.848535
AAC73928	ybjG	protein coding	0.881146	0.65737	0.690533	0.927725	0.499654	0.964874
AAC73929	mdfA	protein coding	0.646972	0.920777	0.835311	0.827818	0.824137	0.906922
AAC73930	ybjH	protein coding	0.937002	0.961284	0.986692	0.955258	0.960659	0.975928
AAC73931	ybjI	protein coding	0.507824	0.38099	0.638677	0.502118	0.594332	0.667715
AAC73932	ybjJ	protein coding	0.569251	0.783398	0.644806	0.762005	0.484785	0.599923
AAC73933	rcdA	protein coding	0.258197	0.843755	0.446113	0.362021	0.768637	0.805355
AAC73934	ybjL	protein coding	0.506081	0.631887	0.884909	0.79013	0.354803	0.813809
AAC73935	ybjM	protein coding	0.894414	0.973062	0.95151	0.888061	0.972556	0.996568
AAC73936	grxA	protein coding	0.971949	0.945205	0.950067	0.918714	0.9846	0.960249
AAC73937	ybjC	protein coding	0.996115	0.993901	0.986762	0.996175	0.984587	0.997045
AAC73938	nfsA	protein coding	0.542558	0.742313	0.802367	0.649294	0.719595	0.819984
AAC73939	rimK	protein coding	0.967027	0.953883	0.986293	0.982377	0.932102	0.99541
AAC73940	ybjN	protein coding	0.97449	0.979688	0.980206	0.970195	0.972861	0.96831
AAC73941	potF	protein coding	0.955848	0.905048	0.859871	0.946457	0.823629	0.974472
AAC73942	potG	protein coding	0.904807	0.942667	0.88505	0.888436	0.931336	0.937317
AAC73943	potH	protein coding	0.924819	0.872895	0.91492	0.93698	0.925833	0.894555
AAC73944	potI	protein coding	0.874084	0.814722	0.84096	0.925473	0.824104	0.946153
AAC73945	ybjO	protein coding	0.332118	0.744951	0.857501	0.673583	0.340655	0.673425
AAC73946	rlmC	protein coding	0.587716	0.822335	0.959983	0.866097	0.539552	0.46506
AAC73947	artJ	protein coding	0.34232	0.817582	0.350775	0.495348	0.552238	0.541442
AAC73948	artM	protein coding	0.876854	0.975194	0.905848	0.879787	0.937137	0.92957
AAC73949	artQ	protein coding	0.926292	0.872544	0.874077	0.958249	0.815628	0.97715
AAC73950	artI	protein coding	0.756585	0.931188	0.940639	0.867076	0.850045	0.874972
AAC73951	artP	protein coding	0.846899	0.711877	0.714334	0.892326	0.699066	0.813248
AAC73952	ybjP	protein coding	0.850476	0.97492	0.870779	0.885297	0.979134	0.974308
AAC73953	ybjQ	protein coding	0.925162	0.919022	0.949329	0.978791	0.959584	0.88334
AAC73954	amiD	protein coding	0.853717	0.961249	0.974854	0.959331	0.861139	0.942593
AAC73955	ybjS	protein coding	0.696468	0.822737	0.654069	0.628559	0.876081	0.95183
AAC73956	ybjT	protein coding	0.948726	0.974195	0.967581	0.969121	0.91706	0.945349
AAC73957	ltaE	protein coding	0.251853	0.740165	0.802933	0.41868	0.594728	0.943648
AAC73958	poxB	protein coding	0.493683	0.68698	0.653959	0.452833	0.678683	0.844802
AAC73959	hcr	protein coding	0.638866	0.306934	0.479892	0.805871	0.178126	0.435533
AAC73960	hcp	protein coding	0.447013	0.607532	0.693871	0.784111	0.439942	0.197485
AAC73961	ybjE	protein coding	0.398521	0.84938	0.576552	0.558063	0.684485	0.867773
AAC73962	aqpZ	protein coding	0.782557	0.823968	0.818196	0.904345	0.854458	0.784975
AAC73963	ybjD	protein coding	0.992822	0.989297	0.994166	0.984344	0.990597	0.988401
AAC73964	ybjX	protein coding	0.839929	0.789038	0.868244	0.798155	0.788606	0.964863
AAC73965	macA	protein coding	0.547452	0.866661	0.730904	0.584627	0.870897	0.961592
AAC73966	macB	protein coding	0.645199	0.784683	0.903815	0.807664	0.620474	0.773328
AAC73967	cspD	protein coding	0.607097	0.915822	0.683545	0.628803	0.952744	0.946853
AAC73968	clpS	protein coding	0.999395	0.999584	0.99944	0.999322	0.999346	0.999644
AAC73969	clpA	protein coding	0.969052	0.97896	0.985701	0.981268	0.963388	0.995345
AAC73970	infA	protein coding	0.626164	0.993079	0.693446	0.66263	0.985921	0.994066
AAC73971	aat	protein coding	0.0911974	0.60402	0.939632	0.611262	0.149171	0.779256
AAC73972	cydC	protein coding	0.675913	0.804283	0.762936	0.845702	0.343401	0.497842
AAC73973	cydD	protein coding	0.545099	0.785542	0.933948	0.706452	0.609377	0.926008
AAC73974	trxB	protein coding	0.958109	0.986663	0.956419	0.947514	0.967283	0.976428
AAC73975	lrp	protein coding	0.606951	0.945156	0.922948	0.830044	0.824137	0.929244
AAC73976	ftsK	protein coding	0.855194	0.879457	0.955947	0.915345	0.767592	0.957834
AAC73977	lolA	protein coding	0.613707	0.901084	0.792582	0.735858	0.710989	0.838622
AAC73978	rarA	protein coding	0.846217	0.943386	0.859103	0.797276	0.867359	0.879301
AAC73979	serS	protein coding	0.422547	0.958524	0.895561	0.851671	0.600117	0.726435
AAC73980	dmsA	protein coding	0.926155	0.940842	0.970171	0.937722	0.935047	0.972854
AAC73981	dmsB	protein coding	0.520115	0.466042	0.349209	0.851993	0.64575	0.698654
AAC73982	dmsC	protein coding	0.927994	0.936228	0.894375	0.958313	0.855663	0.941559
AAC73983	ycaC	protein coding	0.936964	0.994285	0.970192	0.972547	0.960696	0.96527
AAC73984	ycaD	protein coding	0.41471	0.57447	0.659743	0.488691	0.350678	0.913605
AAC73985	ycaM	protein coding	0.912675	0.958044	0.929384	0.925379	0.950868	0.972321
AAC73986	ycaN	protein coding	0.992485	0.994295	0.997359	0.988416	0.995495	0.997439
AAC73987	ycaK	protein coding	0.993225	0.993689	0.997593	0.995706	0.992346	0.994774
AAC73988	pflA	protein coding	0.0993411	0.771977	0.827716	0.786859	0.246236	0.492651
AAC73989	pflB	protein coding	0.945422	0.93528	0.929725	0.949951	0.959435	0.980087
AAC73990	focA	protein coding	0.773853	0.98954	0.532332	0.618863	0.917791	0.961586
AAC73991	ycaO	protein coding	0.884284	0.828717	0.923301	0.880054	0.831054	0.941668
AAC73992	ycaP	protein coding	0.85348	0.968758	0.897527	0.915633	0.877958	0.865979
AAC73993	serC	protein coding	0.656736	0.926978	0.791357	0.533138	0.939609	0.962391
AAC73994	aroA	protein coding	0.968283	0.96235	0.98408	0.95862	0.955842	0.985784
AAC73995	ycaL	protein coding	0.6009	0.87962	0.82855	0.784808	0.818049	0.754816
AAC73996	cmk	protein coding	0.948492	0.977637	0.986758	0.972049	0.976358	0.963526
AAC73997	rpsA	protein coding	0.871489	0.842096	0.914534	0.933633	0.765415	0.971787
AAC73998	ihfB	protein coding	0.989096	0.998202	0.975889	0.979501	0.993604	0.995172
AAC73999	ycaI	protein coding	0.770111	0.705182	0.835044	0.649351	0.818337	0.64021
AAC74000	msbA	protein coding	0.0585654	0.331412	0.919341	0.189062	0.13228	0.924294
AAC74001	lpxK	protein coding	0.967199	0.991756	0.972449	0.971666	0.960614	0.950796
AAC74002	ycaQ	protein coding	0.969792	0.945115	0.921295	0.974213	0.963632	0.987499
AAC74003	ycaR	protein coding	0.897316	0.830507	0.909433	0.910914	0.805303	0.950022
AAC74004	kdsB	protein coding	0.925728	0.958992	0.971589	0.965593	0.909747	0.981724
AAC74005	ycbJ	protein coding	0.584841	0.916391	0.62708	0.531893	0.862184	0.948682
AAC74006	elyC	protein coding	0.690947	0.868681	0.768967	0.683177	0.850646	0.964072
AAC74007	smtA	protein coding	0.951939	0.964129	0.965583	0.958516	0.923556	0.961009
AAC74008	mukF	protein coding	0.882018	0.929935	0.973032	0.927781	0.858937	0.923803
AAC74009	mukE	protein coding	0.218963	0.547682	0.376505	0.742154	0.927808	0.440673
AAC74010	mukB	protein coding	0.930726	0.944614	0.93729	0.966069	0.880913	0.971172
AAC74011	ldtD	protein coding	0.879952	0.935058	0.938786	0.884559	0.926025	0.985793
AAC74012	ycbK	protein coding	0.758793	0.72489	0.93328	0.829316	0.834072	0.841626
AAC74013	ycbL	protein coding	0.891203	0.956295	0.977974	0.943541	0.909586	0.974862
AAC74014	aspC	protein coding	0.941074	0.985076	0.950465	0.953383	0.977453	0.995347
AAC74015	ompF	protein coding	0.967624	0.992755	0.968296	0.953757	0.961895	0.974127
AAC74016	asnS	protein coding	0.968005	0.986811	0.989957	0.976551	0.978249	0.995413
AAC74017	pncB	protein coding	-0.113053	0.580997	0.835414	0.445466	0.163738	0.767021
AAC74018	pepN	protein coding	0.717067	0.931045	0.897515	0.782979	0.885102	0.987256
AAC74019	ssuB	protein coding	0.912393	0.971353	0.961812	0.910112	0.967906	0.986146
AAC74020	ssuC	protein coding	0.53751	0.403662	0.703521	0.335526	0.720838	0.197914
AAC74021	ssuD	protein coding	0.362032	0.6646	0.547044	0.557398	0.597387	0.360877
AAC74022	ssuA	protein coding	0.911243	0.684997	0.751682	0.917469	0.851052	0.910851
AAC74023	ssuE	protein coding	0.25598	0.444779	0.918776	0.540469	0.289625	0.818374
AAC74024	elfA	protein coding	0.756911	0.844947	0.700074	0.656112	0.681198	0.76373
AAC74025	elfD	protein coding	0.683564	0.769885	0.620062	0.78472	0.720403	0.71692
AAC74026	elfC	protein coding	0.88147	0.83623	0.879484	0.809131	0.882585	0.793293
AAC74027	elfG	protein coding	0.802511	0.646992	0.799469	0.562819	0.761713	0.588677
AAC74028	ycbU	protein coding	0.546179	0.852005	0.72406	0.937751	0.577821	0.569109
AAC74029	ycbV	protein coding	0.713697	0.600654	0.626461	0.699678	0.653873	0.556532
AAC74030	ycbF	protein coding	0.958604	0.939006	0.912013	0.95464	0.93182	0.987208
AAC74031	pyrD	protein coding	0.77082	0.762796	0.833782	0.755849	0.809663	0.797713
AAC74032	zapC	protein coding	0.729278	0.797611	0.972323	0.813523	0.699006	0.943683
AAC74033	ycbX	protein coding	0.74723	0.935118	0.917248	0.758644	0.927546	0.989597
AAC74034	rlmL	protein coding	0.433678	0.508484	0.844727	0.391426	0.496936	0.886363
AAC74035	uup	protein coding	0.982214	0.989103	0.983109	0.970632	0.987349	0.981868
AAC74036	pqiA	protein coding	0.991174	0.977179	0.97831	0.989818	0.966321	0.995713
AAC74037	pqiB	protein coding	0.814634	0.873365	0.882819	0.863913	0.846089	0.919313
AAC74038	pqiC	protein coding	0.954768	0.925406	0.962901	0.975088	0.955112	0.954394
AAC74039	rmf	protein coding	0.981163	0.997785	0.899956	0.887333	0.82188	0.805551
AAC74040	fabA	protein coding	0.100492	0.820196	0.645555	0.19659	0.718701	0.971489
AAC74041	ycbZ	protein coding	0.846452	0.881264	0.954232	0.910479	0.810012	0.943292
AAC74042	matP	protein coding	0.799341	0.816739	0.708529	0.881044	0.829581	0.9181
AAC74043	ompA	protein coding	0.947933	0.996296	0.963521	0.967337	0.992753	0.99676
AAC74044	sulA	protein coding	0.874585	0.978106	0.968467	0.950274	0.935657	0.975673
AAC74045	sxy	protein coding	0.922547	0.909725	0.923082	0.966792	0.89274	0.95904
AAC74046	yccS	protein coding	0.688741	0.724588	0.706391	0.692306	0.555869	0.788629
AAC74047	yccF	protein coding	0.582698	0.680299	0.71058	0.690747	0.668189	0.437861
AAC74048	helD	protein coding	0.624302	0.693709	0.872451	0.623774	0.657364	0.953253
AAC74049	mgsA	protein coding	0.808434	0.990282	0.883672	0.832272	0.986425	0.997161
AAC74050	yccT	protein coding	0.927006	0.940553	0.925973	0.949571	0.865604	0.922525
AAC74051	yccU	protein coding	0.403214	0.880767	-0.0591345	0.301975	0.846242	0.945568
AAC74052	hspQ	protein coding	0.333654	0.818553	0.760483	0.857654	0.797193	0.450568
AAC74053	rlmI	protein coding	0.757878	0.909727	0.92295	0.85595	0.844697	0.960289
AAC74054	yccX	protein coding	0.980294	0.996673	0.995152	0.991615	0.986181	0.9933
AAC74055	tusE	protein coding	0.405631	0.655923	0.875658	0.26909	0.751224	0.95168
AAC74056	yccA	protein coding	0.723223	0.960416	0.892295	0.747395	0.944988	0.993647
AAC74057	hyaA	protein coding	0.548371	0.620239	0.595237	0.682983	0.420727	0.69286
AAC74058	hyaB	protein coding	0.500339	0.48989	0.597107	0.468668	0.580353	0.243777
AAC74059	hyaC	protein coding	0.677365	0.269634	0.60334	0.260228	0.513132	0.138744
AAC74060	hyaD	protein coding	0.185293	0.543918	0.673606	0.48154	0.425577	0.186455
AAC74061	hyaE	protein coding	0.182694	0.796031	0.087356	-0.0983965	0.0636168	0.285655
AAC74062	hyaF	protein coding	0.832681	0.479408	0.516665	0.77369	0.269077	0.832107
AAC74063	cbdA	protein coding	0.61354	0.518056	0.530579	0.528417	0.421532	0.578722
AAC74064	cbdB	protein coding	0.571426	0.701252	0.647341	0.762069	0.629966	0.820491
AAC74065	appA	protein coding	0.934212	0.927587	0.942144	0.959701	0.86318	0.910482
AAC74066	etk	protein coding	0.938872	0.936571	0.911256	0.961301	0.901228	0.963561
AAC74067	etp	protein coding	0.574279	0.902301	0.917541	0.900472	0.396356	0.398111
AAC74068	gfcE	protein coding	0.791545	0.58378	0.408995	0.620163	0.365548	0.315285
AAC74069	gfcD	protein coding	0.80498	0.827353	0.812329	0.850804	0.765266	0.866866
AAC74070	gfcC	protein coding	0.584603	0.579404	0.743655	0.321355	0.527564	0.644531
AAC74071	gfcB	protein coding	0.821905	0.915275	0.900435	0.938956	0.923514	0.826492
AAC74072	gfcA	protein coding	0.595856	0.526898	0.443629	0.86609	0.203063	0.750105
AAC74073	insB1	protein coding	0.998296	0.99951	0.998132	0.99858	0.998353	0.998651
AAC74074	cspH	protein coding	0.971326	0.9299	0.954903	0.936706	0.914553	0.908648
AAC74075	cspG	protein coding	0.761329	0.971674	0.923836	0.933345	0.832603	0.858891
AAC74076	ymcE	protein coding	0.992224	0.997333	0.995281	0.994756	0.982945	0.989379
AAC74077	yccM	protein coding	0.78487	0.885141	0.923855	0.824524	0.786238	0.780083
AAC74078	torS	protein coding	0.723187	0.809992	0.760086	0.779083	0.751567	0.864441
AAC74079	torT	protein coding	0.859675	0.906459	0.683916	0.878315	0.778153	0.896304
AAC74080	torR	protein coding	0.587564	0.694576	0.583823	0.321152	0.632545	0.599246
AAC74081	torC	protein coding	0.907271	0.930704	0.964555	0.933765	0.909512	0.943907
AAC74082	torA	protein coding	0.732865	0.763494	0.771811	0.791711	0.837342	0.654179
AAC74083	torD	protein coding	0.949127	0.788746	0.811512	0.926943	0.883318	0.856401
AAC74084	cbpM	protein coding	0.702072	0.844652	0.637129	0.794597	0.890287	0.954289
AAC74085	cbpA	protein coding	0.529288	0.939072	0.779794	0.75197	0.844972	0.877132
AAC74086	yccE	protein coding	0.290303	0.0959975	0.462962	0.539488	0.277864	0.0881581
AAC74087	agp	protein coding	0.642148	0.871141	0.663621	0.600802	0.728192	0.692336
AAC74088	yccJ	protein coding	0.907362	0.952529	0.967815	0.869194	0.980878	0.977564
AAC74089	wrbA	protein coding	0.438978	0.909059	0.681107	0.488609	0.900295	0.965075
AAC74090	ymdF	protein coding	0.876292	0.994481	0.870038	0.867338	0.994223	0.996005
AAC74091	rutG	protein coding	0.853722	0.681634	0.842943	0.767786	0.7412	0.873775
AAC74092	rutF	protein coding	-0.370788	0.182506	-0.052852	0.196736	0.194408	0.0356741
AAC74093	rutE	protein coding	0.69401	0.120723	0.0580188	0.440589	0.138406	0.684195
AAC74094	rutD	protein coding	0.544724	0.832108	0.792697	0.850102	0.497363	0.35857
AAC74095	rutC	protein coding	0.910552	0.91565	0.957975	0.947132	0.865894	0.865613
AAC74096	rutB	protein coding	0.782838	0.791495	0.866447	0.719655	0.674333	0.735655
AAC74097	rutA	protein coding	0.591932	0.160974	0.0989294	0.325371	0.329039	0.325732
AAC74098	rutR	protein coding	0.876441	0.957526	0.981901	0.935481	0.914056	0.964939
AAC74099	putA	protein coding	0.413739	0.867295	0.783581	0.665312	0.67824	0.8539
AAC74100	putP	protein coding	0.631641	0.767123	0.876203	0.833579	0.648284	0.857169
AAC74103	efeO	protein coding	0.550799	0.685619	0.822793	0.686331	0.467409	0.87721
AAC74104	efeB	protein coding	0.630165	0.864908	0.904047	0.811467	0.669632	0.846547
AAC74105	phoH	protein coding	0.486672	0.914814	0.82603	0.884226	0.818421	0.785482
AAC74106	pgaD	protein coding	0.942252	0.972959	0.955359	0.902161	0.985252	0.976683
AAC74107	pgaC	protein coding	0.184942	0.682221	0.682619	0.697576	0.213969	0.232957
AAC74108	pgaB	protein coding	0.769989	0.880284	0.953831	0.908964	0.70936	0.734667
AAC74109	pgaA	protein coding	0.742934	0.726671	0.867555	0.747848	0.704851	0.742969
AAC74110	ycdT	protein coding	0.968731	0.994565	0.992766	0.978805	0.986456	0.997497
AAC74111	insF1	protein coding	0.319805	0.555399	0.53478	0.596475	0.45943	0.724416
AAC74112	insE1	protein coding	0.326458	0.792737	0.616977	0.499175	0.593499	0.86078
AAC74114	ycdU	protein coding	0.9524	0.969122	0.967132	0.982214	0.918518	0.944222
AAC74117	ghrA	protein coding	0.431775	0.854468	0.819996	0.698317	0.604319	0.732015
AAC74118	ycdX	protein coding	0.801487	0.821414	0.923155	0.750863	0.810559	0.849379
AAC74119	ycdY	protein coding	0.857537	0.949338	0.954622	0.922716	0.869183	0.9384
AAC74120	ycdZ	protein coding	0.934365	0.970516	0.970501	0.968078	0.910716	0.945513
AAC74121	csgG	protein coding	0.830555	0.885123	0.843796	0.952753	0.747772	0.88832
AAC74122	csgF	protein coding	0.985274	0.984522	0.993948	0.987491	0.975946	0.995022
AAC74123	csgE	protein coding	0.771982	0.892039	0.972759	0.848489	0.801475	0.957729
AAC74124	csgD	protein coding	0.571121	0.654879	0.609894	0.282593	0.279271	0.414549
AAC74125	csgB	protein coding	0.534765	0.159541	0.855233	0.173515	0.741353	0.394461
AAC74126	csgA	protein coding	0.945465	0.96723	0.988479	0.973206	0.927691	0.982266
AAC74127	csgC	protein coding	0.0136504	-0.0262998	0.352574	0.802057	-0.194498	0.15745
AAC74128	ymdA	protein coding	0.912091	0.8957	0.91543	0.950963	0.74456	0.903986
AAC74129	ymdB	protein coding	0.893516	0.765949	0.888878	0.945794	0.713188	0.958072
AAC74130	clsC	protein coding	0.97357	0.928856	0.937386	0.980108	0.92317	0.967138
AAC74131	opgC	protein coding	0.914481	0.957299	0.957378	0.913197	0.955693	0.987209
AAC74132	opgG	protein coding	0.547657	0.897895	0.913202	0.820882	0.641512	0.87581
AAC74133	opgH	protein coding	0.709578	0.843467	0.935961	0.889395	0.641799	0.850833
AAC74134	yceK	protein coding	0.888571	0.915478	0.826723	0.949484	0.628988	0.87789
AAC74135	msyB	protein coding	0.882904	0.984134	0.982785	0.980007	0.865643	0.907076
AAC74137	mdtG	protein coding	0.816101	0.829342	0.878822	0.882249	0.622066	0.718121
AAC74138	lpxL	protein coding	0.610812	0.884269	0.776979	0.925437	0.816758	0.677756
AAC74139	yceA	protein coding	0.716392	0.960957	0.727346	0.598623	0.886209	0.83456
AAC74140	yceI	protein coding	0.948517	0.959425	0.955713	0.951542	0.933697	0.961951
AAC74141	yceJ	protein coding	0.777804	0.960282	0.821423	0.793645	0.947758	0.950866
AAC74142	yceO	protein coding	0.994067	0.996986	0.996037	0.996733	0.992285	0.997967
AAC74143	solA	protein coding	0.497507	0.739573	0.843265	0.501545	0.603139	0.90274
AAC74144	bssS	protein coding	0.995268	0.996187	0.987679	0.988955	0.988742	0.990234
AAC74145	dinI	protein coding	0.996072	0.870342	0.864083	0.995565	0.833457	0.996537
AAC74146	pyrC	protein coding	0.0557793	0.915199	0.157967	0.0753575	0.904678	0.964046
AAC74147	yceB	protein coding	0.991647	0.993724	0.995013	0.992813	0.990629	0.996153
AAC74148	grxB	protein coding	0.835033	0.978487	0.922779	0.907366	0.962568	0.974508
AAC74149	mdtH	protein coding	0.861632	0.88971	0.915615	0.919238	0.872919	0.891689
AAC74150	rimJ	protein coding	0.705653	0.964154	0.976041	0.979974	0.762402	0.770122
AAC74151	yceH	protein coding	0.486601	0.785372	0.711251	0.619432	0.779338	0.928009
AAC74152	yceM	protein coding	0.803016	0.705861	0.407064	0.854403	0.69318	0.874687
AAC74153	murJ	protein coding	0.889982	0.807593	0.894522	0.842352	0.837843	0.932213
AAC74154	flgN	protein coding	-0.20751	0.60246	0.476481	-0.0839221	0.540444	0.871315
AAC74155	flgM	protein coding	0.960231	0.963552	0.982047	0.989091	0.948299	0.9642
AAC74156	flgA	protein coding	0.867201	0.835509	0.903289	0.851601	0.742355	0.789903
AAC74157	flgB	protein coding	-0.371929	-0.14344	0.603149	0.159208	-0.43678	-0.257337
AAC74158	flgC	protein coding	0.0521916	0.561915	0.559512	0.568969	-0.0422862	0.414333
AAC74159	flgD	protein coding	-0.346434	0.0959006	0.497107	0.406712	-0.267358	-0.0294946
AAC74160	flgE	protein coding	0.808182	0.266046	0.812408	0.249328	0.634118	0.300946
AAC74161	flgF	protein coding	0.823772	0.789431	0.959854	0.88091	0.813985	0.746318
AAC74162	flgG	protein coding	0.528799	0.754963	0.516587	0.577645	0.705454	0.65786
AAC74163	flgH	protein coding	0.250612	-0.0541175	0.559092	0.247484	0.100675	-0.0260995
AAC74164	flgI	protein coding	0.449436	0.5943	0.629859	0.495856	0.413514	0.669083
AAC74165	flgJ	protein coding	0.772819	0.728118	0.718547	0.393384	0.832683	0.638637
AAC74166	flgK	protein coding	0.782082	0.808109	0.72993	0.761579	0.615811	0.686262
AAC74167	flgL	protein coding	0.963227	0.89128	0.879593	0.925109	0.824505	0.90209
AAC74168	rne	protein coding	0.434103	0.887495	0.937406	0.831867	0.558895	0.795593
AAC74169	yceQ	protein coding	0.977161	0.985872	0.990972	0.98488	0.971973	0.967683
AAC74170	rluC	protein coding	0.735997	0.93851	0.660248	0.693116	0.883759	0.954183
AAC74171	yceF	protein coding	0.968074	0.982401	0.98037	0.989586	0.938372	0.976926
AAC74172	yceD	protein coding	0.198575	0.893924	0.107915	0.130549	0.786783	0.932623
AAC74173	rpmF	protein coding	0.83212	0.930514	0.97946	0.873314	0.891246	0.986223
AAC74174	plsX	protein coding	0.912514	0.979392	0.963523	0.902471	0.984102	0.998717
AAC74175	fabH	protein coding	0.880221	0.982135	0.953075	0.92686	0.948585	0.972599
AAC74176	fabD	protein coding	0.309401	0.73605	0.708273	0.502608	0.427751	0.799909
AAC74177	fabG	protein coding	0.920107	0.961415	0.972861	0.964078	0.927149	0.972063
AAC74178	acpP	protein coding	0.989655	0.999588	0.990866	0.989844	0.998517	0.997989
AAC74179	fabF	protein coding	0.739883	0.870954	0.931307	0.818254	0.787247	0.975281
AAC74180	pabC	protein coding	0.829735	0.925192	0.931438	0.89184	0.882618	0.892202
AAC74181	yceG	protein coding	0.682929	0.684244	0.67256	0.656535	0.489211	0.896009
AAC74182	tmk	protein coding	0.884656	0.898349	0.871041	0.889278	0.921595	0.837821
AAC74183	holB	protein coding	0.593802	0.685	0.477353	0.511028	0.614265	0.699463
AAC74184	ycfH	protein coding	0.984491	0.995648	0.98802	0.989706	0.994558	0.996363
AAC74185	ptsG	protein coding	0.878247	0.903679	0.669007	0.770496	0.553984	0.761919
AAC74186	fhuE	protein coding	0.265708	0.584917	0.895051	0.548154	0.206314	0.859489
AAC74187	hinT	protein coding	0.508858	0.753326	0.822046	0.487048	0.736445	0.914651
AAC74188	ycfL	protein coding	0.904421	0.942757	0.922423	0.928065	0.877252	0.956862
AAC74189	lpoB	protein coding	0.883418	0.979971	0.905922	0.949637	0.969827	0.962686
AAC74190	thiK	protein coding	0.807223	0.847306	0.892894	0.749125	0.9471	0.902186
AAC74191	nagZ	protein coding	0.903675	0.783504	0.915571	0.925757	0.812468	0.963118
AAC74192	ycfP	protein coding	0.90516	0.920304	0.917254	0.911063	0.87276	0.982613
AAC74193	ndh	protein coding	0.911838	0.845332	0.721129	0.888098	0.733483	0.919514
AAC74194	ycfJ	protein coding	0.563898	0.931726	0.751758	0.638548	0.915145	0.962801
AAC74195	ycfQ	protein coding	0.198396	0.642703	0.863806	0.667283	0.127234	0.707469
AAC74196	bhsA	protein coding	0.917931	0.815117	0.802615	0.966405	0.679032	0.945712
AAC74197	ldtC	protein coding	0.298624	0.574344	0.798874	0.726537	0.414141	0.39728
AAC74198	mfd	protein coding	0.668191	0.768858	0.928828	0.803688	0.60904	0.933351
AAC74199	ycfT	protein coding	0.904978	0.947096	0.968293	0.930431	0.904931	0.917876
AAC74200	lolC	protein coding	0.688826	0.883396	0.810882	0.719237	0.739563	0.931621
AAC74201	lolD	protein coding	0.0907777	0.706456	0.794077	0.348236	0.558704	0.930474
AAC74202	lolE	protein coding	0.546228	0.844646	0.795748	0.575864	0.687404	0.87289
AAC74203	nagK	protein coding	0.983506	0.982908	0.99447	0.990148	0.978876	0.994286
AAC74204	cobB	protein coding	0.976247	0.882147	0.919112	0.967467	0.910651	0.976181
AAC74205	ycfZ	protein coding	0.887294	0.850649	0.816369	0.741983	0.855072	0.624518
AAC74206	ymfA	protein coding	0.945299	0.976736	0.972827	0.974576	0.97699	0.976605
AAC74207	potD	protein coding	0.923607	0.937848	0.875222	0.914254	0.917248	0.951291
AAC74208	potC	protein coding	0.773796	0.712712	0.396165	0.411564	0.04525	0.261363
AAC74209	potB	protein coding	0.917075	0.829851	0.93883	0.84343	0.894785	0.783131
AAC74210	potA	protein coding	0.719029	0.949842	0.660345	0.631563	0.842225	0.827971
AAC74211	pepT	protein coding	0.957414	0.977055	0.988931	0.978038	0.949638	0.987284
AAC74212	roxA	protein coding	0.212789	0.852305	0.765131	0.45715	0.639956	0.915435
AAC74213	phoQ	protein coding	0.683951	0.887841	0.95802	0.888227	0.707844	0.904301
AAC74214	phoP	protein coding	0.907387	0.965724	0.97855	0.980839	0.892717	0.954682
AAC74215	purB	protein coding	0.928577	0.930727	0.915528	0.915904	0.95969	0.975365
AAC74216	hflD	protein coding	0.886376	0.893758	0.827239	0.951196	0.747116	0.922616
AAC74217	mnmA	protein coding	0.832977	0.942049	0.914061	0.925046	0.794667	0.900987
AAC74218	nudJ	protein coding	0.582687	0.155184	0.942751	0.225341	0.510494	0.835919
AAC74219	rluE	protein coding	0.709597	0.934956	0.884273	0.931515	0.837079	0.711671
AAC74220	icd	protein coding	0.961858	0.993847	0.973444	0.977063	0.990518	0.996213
AAC74221	ymfD	protein coding	0.307864	0.77779	0.870056	0.81093	0.39951	0.31559
AAC74222	ymfE	protein coding	0.694544	0.797153	0.947608	0.768639	0.667478	0.707302
AAC74223	lit	protein coding	0.621522	0.598877	0.680946	0.809716	0.663249	0.418027
AAC74224	intE	protein coding	0.924836	0.881594	0.919559	0.915001	0.878666	0.922053
AAC74225	xisE	protein coding	0.839116	0.918134	0.919108	0.905316	0.917599	0.838123
AAC74227	ymfI	protein coding	-0.0943432	0.71497	0.369505	0.0245017	0.650049	0.95593
AAC74228	ymfJ	protein coding	0.930724	0.981343	0.991829	0.99131	0.899898	0.945596
AAC74229	cohE	protein coding	0.822919	0.975503	0.921199	0.907596	0.918182	0.955604
AAC74230	croE	protein coding	0.977621	0.997573	0.992372	0.987393	0.991363	0.996242
AAC74231	ymfL	protein coding	0.998075	0.99948	0.99826	0.999596	0.999594	0.999272
AAC74232	ymfM	protein coding	0.992165	0.99723	0.989622	0.99673	0.971864	0.984187
AAC74234	ymfR	protein coding	0.397501	-0.442792	0.2278	0.466913	-0.0563613	0.171681
AAC74237	ymfQ	protein coding	-0.403864	-0.151682	-0.196308	-0.216365	0.353712	0.113809
AAC74238	stfP	protein coding	0.230284	0.311639	0.515544	0.436144	0.461977	0.455412
AAC74239	tfaP	protein coding	0.973526	0.94763	0.930419	0.965929	0.947533	0.98772
AAC74240	tfaE	protein coding	0.881294	0.936193	0.95998	0.887731	0.93557	0.951996
AAC74242	pinE	protein coding	0.640354	0.742293	0.873654	0.657841	0.693612	0.435738
AAC74243	mcrA	protein coding	0.72406	0.935671	0.955846	0.93965	0.792509	0.846516
AAC74244	iraM	protein coding	-0.196839	0.13338	0.29803	0.126696	0.64179	0.266531
AAC74245	ycgX	protein coding	0.755539	0.681911	0.915717	0.799878	0.715039	0.800048
AAC74246	bluR	protein coding	0.965176	0.982317	0.988297	0.996736	0.928523	0.976125
AAC74247	bluF	protein coding	0.711651	0.836403	0.847823	0.683933	0.865077	0.825233
AAC74248	ycgZ	protein coding	0.948633	0.732122	0.96112	0.832672	0.902403	0.792815
AAC74249	ymgA	protein coding	0.224399	0.950001	0.821573	0.664069	0.448521	0.55203
AAC74250	ariR	protein coding	0.903514	0.834095	0.945508	0.687139	0.958565	0.786478
AAC74251	ymgC	protein coding	0.929307	0.770225	0.740029	0.907292	0.484152	0.796228
AAC74252	ycgG	protein coding	0.870099	0.913011	0.974492	0.881212	0.88431	0.858013
AAC74255	ymgD	protein coding	0.442596	0.629875	0.605836	0.63961	0.617555	0.709573
AAC74256	ymgG	protein coding	-0.0913837	0.235196	0.342912	0.461604	0.0919641	0.32983
AAC74258	minE	protein coding	0.817053	0.916751	0.94918	0.880441	0.872558	0.991703
AAC74259	minD	protein coding	0.876436	0.945829	0.892942	0.923756	0.93012	0.922758
AAC74260	minC	protein coding	0.587889	0.972186	0.719283	0.696466	0.737704	0.816301
AAC74261	ycgJ	protein coding	0.973466	0.99109	0.981399	0.987918	0.970244	0.973729
AAC74262	pliG	protein coding	0.940877	0.994632	0.981262	0.972289	0.982206	0.991272
AAC74263	ycgL	protein coding	0.911213	0.95657	0.940326	0.891372	0.916128	0.955923
AAC74264	ycgM	protein coding	0.877558	0.969166	0.916294	0.856937	0.943627	0.956948
AAC74265	ycgN	protein coding	0.987736	0.982118	0.985841	0.976042	0.986319	0.990939
AAC74266	hlyE	protein coding	0.768242	0.688943	0.854604	0.681201	0.746634	0.688665
AAC74267	umuD	protein coding	0.910692	0.919641	0.929216	0.903301	0.928709	0.847086
AAC74268	umuC	protein coding	0.945287	0.979211	0.97834	0.972456	0.937097	0.954142
AAC74269	dsbB	protein coding	0.214059	0.728681	0.892138	0.361913	0.604106	0.975868
AAC74270	nhaB	protein coding	0.275707	0.560244	0.712095	0.693404	0.356572	0.584577
AAC74271	fadR	protein coding	0.116428	0.693314	0.665936	0.280232	0.56421	0.960809
AAC74272	ycgB	protein coding	0.443572	0.75191	0.811807	0.844949	0.503172	0.715791
AAC74273	dadA	protein coding	0.692606	0.591728	0.888812	0.748944	0.473523	0.960662
AAC74274	dadX	protein coding	0.601232	0.717287	0.967057	0.726445	0.584364	0.959935
AAC74275	cvrA	protein coding	0.66733	0.882867	0.972123	0.814349	0.761621	0.965958
AAC74276	ldcA	protein coding	0.50179	0.961192	0.860237	0.830747	0.639336	0.745669
AAC74277	emtA	protein coding	0.685101	0.927709	0.799135	0.87562	0.916971	0.91913
AAC74278	ycgR	protein coding	0.986247	0.996683	0.992707	0.989026	0.993506	0.9921
AAC74279	ymgE	protein coding	0.344459	0.882489	0.462938	0.599797	0.912233	0.789306
AAC74280	ycgY	protein coding	0.39886	0.634606	0.823164	0.539914	0.372446	0.855363
AAC74281	treA	protein coding	0.45148	0.811514	0.585543	0.653098	0.689144	0.731667
AAC74282	dhaM	protein coding	0.966647	0.977366	0.969214	0.965705	0.956878	0.9847
AAC74283	dhaL	protein coding	0.911523	0.963426	0.880913	0.927542	0.900434	0.931176
AAC74284	dhaK	protein coding	0.934751	0.980012	0.913476	0.931859	0.960809	0.989159
AAC74285	dhaR	protein coding	0.856638	0.786057	0.861159	0.871193	0.749863	0.913858
AAC74286	ycgV	protein coding	0.786794	0.842342	0.897967	0.912551	0.716432	0.913443
AAC74287	ychF	protein coding	0.791387	0.834316	0.786599	0.804785	0.76752	0.785967
AAC74288	pth	protein coding	0.816678	0.758104	0.894172	0.877317	0.89035	0.683861
AAC74289	ychH	protein coding	0.945391	0.992193	0.970176	0.942978	0.977065	0.985715
AAC74290	dauA	protein coding	0.895351	0.945652	0.914727	0.945544	0.941842	0.9707
AAC74291	prs	protein coding	0.977195	0.985056	0.98237	0.976519	0.981389	0.99711
AAC74292	ispE	protein coding	0.994913	0.999555	0.992062	0.994042	0.998914	0.999337
AAC74293	lolB	protein coding	0.9175	0.894227	0.896281	0.913514	0.852	0.875618
AAC74294	hemA	protein coding	0.442936	0.882577	0.933966	0.736376	0.60904	0.795558
AAC74295	prfA	protein coding	0.216428	0.737044	0.924033	0.589646	0.43963	0.741444
AAC74296	prmC	protein coding	0.943902	0.95705	0.93973	0.898912	0.96254	0.975412
AAC74297	ychQ	protein coding	0.994939	0.980638	0.976534	0.996733	0.957976	0.993036
AAC74298	ychA	protein coding	0.720093	0.934824	0.957174	0.884305	0.729303	0.870781
AAC74299	kdsA	protein coding	0.8596	0.982781	0.972275	0.93842	0.930369	0.970689
AAC74300	chaA	protein coding	0.681007	0.954097	0.8473	0.751921	0.917266	0.959219
AAC74301	chaB	protein coding	0.844203	0.964943	0.976653	0.930784	0.902427	0.885027
AAC74302	chaC	protein coding	0.899306	0.924985	0.963708	0.938637	0.891444	0.972251
AAC74303	ychN	protein coding	0.823159	0.990489	0.862844	0.890914	0.988837	0.98207
AAC74304	ychO	protein coding	0.640852	0.817728	0.869276	0.69674	0.822874	0.909812
AAC74305	narL	protein coding	0.762954	0.944463	0.819879	0.852452	0.882542	0.871877
AAC74306	narX	protein coding	0.658019	0.527026	0.907045	0.541862	0.62144	0.627566
AAC74307	narK	protein coding	0.996237	0.994323	0.981589	0.966084	0.978843	0.963687
AAC74308	narG	protein coding	0.782149	0.974581	0.795579	0.775412	0.854058	0.917032
AAC74309	narH	protein coding	0.365548	0.50538	0.224798	0.583904	0.312728	0.635667
AAC74310	narJ	protein coding	0.57945	0.398091	0.585329	0.199412	0.762767	0.664684
AAC74311	narI	protein coding	0.841438	0.652359	0.480506	0.703271	0.681163	0.772947
AAC74313	tpr	protein coding	0.73396	0.942646	0.873061	0.840389	0.896435	0.962953
AAC74314	purU	protein coding	-0.0693587	0.537958	0.700604	-0.0102052	0.350092	0.878935
AAC74315	ychJ	protein coding	0.822005	0.941052	0.945119	0.908582	0.806611	0.920164
AAC74316	rssA	protein coding	0.835494	0.811152	0.919483	0.872086	0.67617	0.834508
AAC74317	rssB	protein coding	0.92536	0.955006	0.945981	0.931657	0.959041	0.964654
AAC74318	galU	protein coding	0.867036	0.948076	0.816214	0.877671	0.75344	0.811339
AAC74319	hns	protein coding	0.761593	0.97734	0.917319	0.826081	0.943185	0.990137
AAC74320	tdk	protein coding	0.828599	0.943854	0.933167	0.877361	0.910465	0.953738
AAC74323	adhE	protein coding	0.592242	0.904523	0.75704	0.617756	0.902395	0.859476
AAC74324	ychE	protein coding	0.607816	0.827641	0.637742	0.887616	0.908662	0.824531
AAC74325	oppA	protein coding	0.786403	0.86313	0.688421	0.884296	0.511966	0.740594
AAC74326	oppB	protein coding	0.884379	0.98865	0.928459	0.898958	0.950391	0.95813
AAC74327	oppC	protein coding	0.853326	0.629659	0.665509	0.857527	0.522133	0.933148
AAC74329	oppF	protein coding	0.680685	0.647316	0.750782	0.702779	0.653178	0.940083
AAC74330	yciU	protein coding	0.974143	0.995938	0.980715	0.979505	0.985142	0.994312
AAC74331	clsA	protein coding	-0.18063	0.556554	0.279457	-0.0282052	0.532418	0.903012
AAC74332	kch	protein coding	0.963453	0.993201	0.993941	0.990819	0.969614	0.981428
AAC74333	yciI	protein coding	0.990294	0.998048	0.986319	0.984741	0.996718	0.995079
AAC74334	tonB	protein coding	0.845727	0.997509	0.885685	0.863971	0.99294	0.995785
AAC74335	yciA	protein coding	0.968664	0.993599	0.966535	0.96177	0.991535	0.993948
AAC74336	yciB	protein coding	0.352649	0.893146	0.629907	0.415943	0.869259	0.932448
AAC74337	yciC	protein coding	0.940243	0.974389	0.976069	0.974739	0.917615	0.976865
AAC74338	ompW	protein coding	0.735278	0.899925	0.852985	0.86065	0.767047	0.701136
AAC74339	yciE	protein coding	0.985013	0.995252	0.991502	0.993199	0.991392	0.993992
AAC74340	yciF	protein coding	0.904939	0.8631	0.925956	0.923302	0.922403	0.810892
AAC74341	yciG	protein coding	0.983663	0.988009	0.975995	0.977548	0.974912	0.964336
AAC74342	trpA	protein coding	0.980861	0.997683	0.992619	0.995604	0.982688	0.989082
AAC74343	trpB	protein coding	0.773424	0.894728	0.889792	0.953672	0.82925	0.784313
AAC74344	trpC	protein coding	0.878153	0.97962	0.970054	0.970519	0.868922	0.911299
AAC74345	trpD	protein coding	0.884505	0.968521	0.98124	0.971312	0.891252	0.945461
AAC74346	trpE	protein coding	0.479285	0.589005	0.799547	0.753897	0.359812	0.932573
AAC74347	trpL	protein coding	0.997165	0.998859	0.999573	0.999127	0.99545	0.996055
AAC74348	yciV	protein coding	0.895094	0.864649	0.912616	0.943385	0.88788	0.91003
AAC74349	yciO	protein coding	0.884169	0.870907	0.982821	0.844629	0.897986	0.961311
AAC74350	yciQ	protein coding	0.924008	0.990562	0.938175	0.937842	0.990768	0.986538
AAC74351	rluB	protein coding	0.595677	0.892272	0.415964	0.659596	0.870736	0.929201
AAC74352	btuR	protein coding	0.851177	0.831753	0.762004	0.931231	0.669964	0.88412
AAC74353	yciK	protein coding	0.249198	0.707663	0.731716	0.851154	0.480983	0.437244
AAC74354	sohB	protein coding	0.799395	0.959134	0.89654	0.881997	0.921603	0.951851
AAC74355	yciN	protein coding	0.987581	0.996023	0.970355	0.980414	0.981584	0.993513
AAC74356	topA	protein coding	0.496085	0.876851	0.918098	0.705695	0.667613	0.774867
AAC74357	cysB	protein coding	0.571192	0.847184	0.840669	0.686893	0.671001	0.830263
AAC74358	acnA	protein coding	0.485999	0.711008	0.723793	0.601013	0.572244	0.927017
AAC74359	ribA	protein coding	0.188258	0.840582	0.652378	0.39778	0.817632	0.756164
AAC74360	pgpB	protein coding	0.582039	0.899324	0.961801	0.873529	0.647281	0.825985
AAC74361	yciS	protein coding	0.904343	0.955836	0.939924	0.900799	0.963156	0.985808
AAC74362	yciM	protein coding	0.905154	0.978041	0.952676	0.924434	0.952913	0.9782
AAC74363	pyrF	protein coding	0.314136	0.77424	0.536527	0.518555	0.793196	0.715214
AAC74364	yciH	protein coding	0.850851	0.964756	0.975946	0.972306	0.889418	0.883794
AAC74365	osmB	protein coding	0.894792	0.988437	0.823484	0.870204	0.946986	0.954843
AAC74366	yciT	protein coding	0.882669	0.990107	0.837988	0.828701	0.951099	0.948977
AAC74367	gmr	protein coding	0.696854	0.598556	0.618771	0.865659	0.46772	0.780435
AAC74368	rnb	protein coding	0.0990642	0.734569	0.798333	0.468938	0.431303	0.82465
AAC74369	yciW	protein coding	-0.12556	0.480069	0.911614	0.305423	0.0314344	0.788265
AAC74370	fabI	protein coding	0.512088	0.907552	0.785332	0.796013	0.65634	0.871217
AAC74371	ycjD	protein coding	0.740053	0.720051	0.662778	0.754481	0.926128	0.851941
AAC74372	sapF	protein coding	0.977906	0.979376	0.974886	0.993783	0.954166	0.981829
AAC74373	sapD	protein coding	0.528009	0.585383	0.803156	0.818298	0.346778	0.573779
AAC74374	sapC	protein coding	0.562905	0.743136	0.80925	0.824077	0.561418	0.869743
AAC74375	sapB	protein coding	0.635703	0.631354	0.8314	0.758502	0.526901	0.855457
AAC74376	sapA	protein coding	0.588864	0.79796	0.581059	0.615005	0.854022	0.944062
AAC74377	ymjA	protein coding	0.802935	0.957147	0.955646	0.882244	0.859375	0.866201
AAC74378	puuP	protein coding	0.872558	0.893342	0.966658	0.922254	0.894122	0.846173
AAC74379	puuA	protein coding	0.866373	0.978385	0.954929	0.925255	0.842049	0.865339
AAC74380	puuD	protein coding	0.408777	0.697918	0.867985	0.614692	0.425008	0.300829
AAC74381	puuR	protein coding	0.557747	0.584679	0.946994	0.535517	0.599265	0.638683
AAC74382	puuC	protein coding	0.534163	0.585727	0.539136	0.485223	0.591284	0.542367
AAC74383	puuB	protein coding	0.157746	-0.0964007	0.00961963	0.192078	0.105797	0.0886774
AAC74384	puuE	protein coding	0.57773	0.35172	0.300672	0.596147	0.301511	0.603598
AAC74385	pspF	protein coding	0.278715	0.192555	0.597945	0.562655	0.342845	0.576596
AAC74386	pspA	protein coding	0.986466	0.996359	0.996892	0.994485	0.9872	0.975148
AAC74387	pspB	protein coding	0.957751	0.885316	0.889685	0.992597	0.80629	0.970861
AAC74388	pspC	protein coding	0.975041	0.98599	0.976773	0.94502	0.986727	0.982104
AAC74389	pspD	protein coding	0.995046	0.987971	0.985583	0.9925	0.994765	0.994777
AAC74390	pspE	protein coding	0.96971	0.996254	0.991024	0.993932	0.985016	0.98263
AAC74391	ycjM	protein coding	0.585012	0.755384	0.909377	0.803399	0.631324	0.772759
AAC74392	ycjN	protein coding	0.562452	0.420054	0.241126	0.551752	0.375326	0.858049
AAC74393	ycjO	protein coding	0.848127	0.384316	0.387444	-0.00746139	0.469007	-0.00529261
AAC74394	ycjP	protein coding	0.785345	0.427966	0.568941	0.644679	0.490984	0.630123
AAC74395	ycjQ	protein coding	0.357842	0.759481	0.550895	0.604256	0.582817	0.747865
AAC74396	ycjR	protein coding	0.794997	0.760717	0.678662	0.734723	0.565739	0.826894
AAC74397	ycjS	protein coding	0.693523	0.593166	0.684843	0.49552	0.597856	0.585098
AAC74398	ycjT	protein coding	0.757072	0.915328	0.866063	0.890874	0.867187	0.849635
AAC74399	ycjU	protein coding	0.270676	0.73024	0.317429	0.188253	0.665344	0.534258
AAC74401	ompG	protein coding	-0.406975	0.431741	-0.136105	-0.00926179	0.0996921	0.203406
AAC74402	ycjW	protein coding	0.497852	0.369137	0.79456	0.503503	0.375734	0.281606
AAC74403	ycjX	protein coding	0.758249	0.916203	0.920562	0.808114	0.859834	0.912553
AAC74404	ycjF	protein coding	0.75614	0.958411	0.944147	0.95867	0.763916	0.753069
AAC74405	tyrR	protein coding	0.718637	0.784041	0.869047	0.809369	0.706889	0.972215
AAC74406	tpx	protein coding	0.978986	0.99845	0.982143	0.982945	0.998224	0.99774
AAC74407	ycjG	protein coding	0.701432	0.891657	0.897929	0.7496	0.871689	0.977307
AAC74408	mpaA	protein coding	0.823808	0.910424	0.973821	0.88891	0.844112	0.964377
AAC74409	ycjY	protein coding	0.445864	0.455553	0.652057	0.685835	0.411815	0.391945
AAC74410	pgrR	protein coding	0.757298	0.749747	0.947866	0.705576	0.700682	0.578915
AAC74411	mppA	protein coding	0.667831	0.572445	0.93698	0.618074	0.614308	0.878844
AAC74412	ynaI	protein coding	0.843332	0.911678	0.89081	0.790361	0.908233	0.890837
AAC74413	insH1	protein coding	0.584813	0.765216	0.87702	0.65349	0.683286	0.777294
AAC74414	ynaJ	protein coding	0.743385	0.98999	0.751976	0.681891	0.985669	0.992183
AAC74415	uspE	protein coding	0.944399	0.98608	0.951409	0.956609	0.946191	0.976664
AAC74416	fnr	protein coding	0.784214	0.940196	0.882053	0.936894	0.830833	0.925605
AAC74417	ogt	protein coding	0.453203	0.942448	0.982298	0.891849	0.553472	0.698768
AAC74418	abgT	protein coding	0.936915	0.998716	0.998435	0.998531	0.931518	0.931865
AAC74419	abgB	protein coding	0.87635	0.830654	0.781463	0.915794	0.80928	0.889254
AAC74420	abgA	protein coding	0.241578	-0.238686	0.609946	-0.00486782	0.20371	-0.0932035
AAC74421	abgR	protein coding	0.463673	0.0092262	0.469337	0.441473	-0.041166	0.647698
AAC74422	smrA	protein coding	0.671792	0.910585	0.823184	0.704364	0.899767	0.977931
AAC74423	ydaM	protein coding	0.843485	0.96521	0.925401	0.956156	0.939357	0.917348
AAC74424	ydaN	protein coding	0.902355	0.953163	0.973432	0.934973	0.930157	0.95423
AAC74425	dbpA	protein coding	0.848972	0.833837	0.918745	0.901241	0.72964	0.960792
AAC74426	ttcA	protein coding	0.908592	0.990853	0.915329	0.933602	0.978143	0.968576
AAC74427	intR	protein coding	0.949048	0.976143	0.976788	0.976538	0.963845	0.952654
AAC74428	ydaQ	protein coding	-0.665576	0.194	-0.128362	0.128436	0.319968	-0.222495
AAC74429	ydaC	protein coding	0.986337	0.990029	0.972392	0.988706	0.985517	0.992864
AAC74430	ralR	protein coding	0.833308	0.8199	0.91242	0.742864	0.825107	0.695878
AAC74431	recT	protein coding	-0.126231	0.290595	0.710854	-0.179362	0.158729	0.547231
AAC74432	recE	protein coding	0.962725	0.974537	0.970153	0.960341	0.942575	0.941375
AAC74433	racC	protein coding	0.963729	0.945905	0.97739	0.904743	0.982854	0.935102
AAC74434	kilR	protein coding	0.0583781	0.218825	-0.104399	0.603052	-0.223856	-0.441275
AAC74435	sieB	protein coding	0.76214	0.711842	0.946265	0.672882	0.818493	0.925424
AAC74436	ydaF	protein coding	0.885398	-0.397692	-0.690827	0.516619	-0.719879	0.447178
AAC74437	ydaG	protein coding	-0.0562156	0.895065	-0.157111	-0.252383	0.236006	0.363961
AAC74438	racR	protein coding	0.17235	0.63108	0.752416	0.210385	0.362054	0.863819
AAC74439	ydaS	protein coding	0.931475	0.942289	0.960079	0.96918	0.914281	0.913627
AAC74440	ydaT	protein coding	0.384018	-0.0155992	0.476542	0.701096	0.77971	0.0902965
AAC74441	ydaU	protein coding	0.913611	0.937652	0.986658	0.931317	0.935254	0.95806
AAC74442	ydaV	protein coding	0.66655	0.261151	0.368361	0.505662	0.573414	0.291838
AAC74445	trkG	protein coding	0.853744	0.936505	0.961404	0.897185	0.77598	0.777257
AAC74447	ynaK	protein coding	-0.0621284	0.789741	-0.00508049	0.034345	0.815557	0.674234
AAC74452	insH1	protein coding	0.969828	0.875161	0.973386	0.86409	0.950531	0.85308
AAC74454	stfR	protein coding	0.616885	0.774307	0.882595	0.821836	0.676171	0.741128
AAC74455	tfaR	protein coding	0.850065	0.946516	0.942937	0.906918	0.876596	0.903167
AAC74456	pinR	protein coding	0.468953	0.580773	0.822713	0.651952	0.512233	0.715513
AAC74457	ynaE	protein coding	0.595889	0.945172	0.9409	0.972128	0.633101	0.743522
AAC74458	uspF	protein coding	0.795583	0.986245	0.899135	0.941389	0.816247	0.849952
AAC74459	ompN	protein coding	0.946294	0.986242	0.965202	0.977747	0.949193	0.962068
AAC74460	pfo	protein coding	0.646564	0.831583	0.80072	0.836106	0.79801	0.812169
AAC74461	hslJ	protein coding	0.466208	0.920765	0.869813	0.677058	0.806457	0.928235
AAC74462	ldhA	protein coding	0.967902	0.98236	0.992334	0.965254	0.981574	0.995564
AAC74463	ydbH	protein coding	0.468956	0.507048	0.742453	0.562755	0.231926	0.730155
AAC74464	ynbE	protein coding	0.924923	0.834122	0.93231	0.878505	0.851391	0.809948
AAC74465	ydbL	protein coding	0.980396	0.900315	0.948745	0.973492	0.925426	0.984058
AAC74466	feaR	protein coding	0.572794	0.895033	0.900305	0.803898	0.766502	0.858992
AAC74467	feaB	protein coding	0.762705	0.867611	0.925039	0.877894	0.851643	0.856524
AAC74468	tynA	protein coding	0.794789	0.809841	0.911668	0.821964	0.722417	0.767021
AAC74469	paaZ	protein coding	0.446454	0.420457	0.350812	0.178335	0.0443393	-0.00728482
AAC74470	paaA	protein coding	0.237357	-0.024817	0.302614	0.213109	0.0406809	0.169244
AAC74471	paaB	protein coding	0.917109	0.313087	0.57992	-0.00388465	0.698815	-0.0274291
AAC74472	paaC	protein coding	0.127439	0.493774	0.403529	0.150057	0.216178	0.160012
AAC74473	paaD	protein coding	0.674501	0.269931	0.414032	0.162964	0.541944	0.507371
AAC74474	paaE	protein coding	0.594152	0.0967585	0.141205	0.0783948	0.423991	0.0392379
AAC74475	paaF	protein coding	0.347262	0.00286689	0.30253	0.141884	0.143223	0.398601
AAC74476	paaG	protein coding	0.604252	0.33938	0.253411	0.823578	0.304839	0.709663
AAC74477	paaH	protein coding	0.489432	0.60167	0.810041	0.491764	0.384403	0.188997
AAC74478	paaI	protein coding	-0.149005	0.527436	0.342197	0.825092	-0.0883979	-0.248566
AAC74479	paaJ	protein coding	0.838891	0.906204	0.906861	0.914595	0.937546	0.902
AAC74480	paaK	protein coding	0.639165	0.669842	0.714825	0.675796	0.846803	0.706022
AAC74481	paaX	protein coding	0.847268	0.764718	0.84888	0.85426	0.711423	0.905333
AAC74482	paaY	protein coding	0.467163	0.380604	0.652682	0.653025	0.496824	0.149064
AAC74484	insD1	protein coding	0.889182	0.834061	0.895774	0.874869	0.849075	0.897402
AAC74485	insC1	protein coding	0.890822	0.945427	0.898413	0.972343	0.928842	0.924461
AAC74486	insI1	protein coding	0.94596	0.984609	0.970482	0.973401	0.926711	0.935518
AAC74488	ydbC	protein coding	0.885079	0.860093	0.949197	0.925561	0.932186	0.842537
AAC74489	ydbD	protein coding	0.44956	0.733684	0.527007	0.403018	0.566254	0.525409
AAC74490	ynbA	protein coding	0.698884	0.0799228	0.607141	0.265102	0.419642	0.038613
AAC74491	ynbB	protein coding	0.242577	0.210536	0.439609	0.261363	0.280317	0.415068
AAC74492	ynbC	protein coding	0.819199	0.698468	0.852612	0.667685	0.791912	0.70009
AAC74493	ynbD	protein coding	0.960122	0.925964	0.929195	0.970993	0.885744	0.978238
AAC74494	azoR	protein coding	0.839112	0.98877	0.901761	0.87368	0.981363	0.994037
AAC74495	hrpA	protein coding	0.556204	0.895378	0.91634	0.816578	0.701921	0.84756
AAC74496	ydcF	protein coding	0.219481	0.924263	0.320243	0.20017	0.796498	0.923878
AAC74497	aldA	protein coding	0.833401	0.947832	0.914928	0.859988	0.897199	0.951881
AAC74500	cybB	protein coding	0.550246	0.98672	0.673737	0.644364	0.972702	0.988596
AAC74501	ydcA	protein coding	0.674989	0.738886	0.719506	0.783813	0.900501	0.689433
AAC74502	mokB	protein coding	0.797873	0.806756	0.953934	0.796763	0.866083	0.957909
AAC74503	trg	protein coding	0.783779	0.851967	0.812771	0.810527	0.729887	0.855868
AAC74504	ydcI	protein coding	-0.240834	0.373248	0.565167	-0.0542279	0.283347	0.55652
AAC74505	ydcJ	protein coding	0.646695	0.790895	0.836438	0.701566	0.668039	0.579274
AAC74506	opgD	protein coding	0.240484	0.530971	0.93081	0.495951	0.232412	0.633875
AAC74508	ydcH	protein coding	0.992666	0.998948	0.995541	0.993152	0.997473	0.999225
AAC74509	rimL	protein coding	0.0614493	0.259081	0.629736	0.432837	0.0211921	0.703404
AAC74510	ydcK	protein coding	0.811081	0.954225	0.837696	0.744291	0.924649	0.880186
AAC74511	tehA	protein coding	0.810929	0.80996	0.83962	0.821898	0.797581	0.933021
AAC74512	tehB	protein coding	0.810768	0.907312	0.853245	0.655072	0.936988	0.847898
AAC74513	ydcL	protein coding	0.763657	0.985518	0.848513	0.805045	0.975265	0.991994
AAC74514	insQ	protein coding	0.708589	0.865956	0.967831	0.829252	0.755796	0.949788
AAC74515	ydcO	protein coding	0.977742	0.988829	0.980219	0.983051	0.98273	0.994754
AAC74516	ydcN	protein coding	0.220872	0.684739	0.753989	0.421508	0.566493	0.667632
AAC74517	ydcP	protein coding	0.872069	0.896941	0.898588	0.866476	0.899433	0.96729
AAC74518	yncJ	protein coding	0.115369	0.915877	0.647633	0.791517	0.696967	0.576531
AAC74519	hicA	protein coding	0.960515	0.989382	0.988196	0.997777	0.920236	0.957416
AAC74520	hicB	protein coding	0.931261	0.815263	0.893256	0.934863	0.744651	0.956823
AAC74521	ydcR	protein coding	0.944516	0.941252	0.966026	0.940085	0.946901	0.977549
AAC74522	ydcS	protein coding	0.713372	0.903717	0.581062	0.607337	0.286524	0.294698
AAC74523	ydcT	protein coding	0.537384	0.878147	0.454403	0.434074	0.797564	0.714717
AAC74524	ydcU	protein coding	0.900224	0.6655	0.863765	0.704267	0.805196	0.711947
AAC74525	ydcV	protein coding	0.606434	0.263697	0.169998	0.510536	0.454427	0.741383
AAC74526	patD	protein coding	0.891876	0.965899	0.98738	0.966967	0.90089	0.94735
AAC74527	ydcX	protein coding	0.563609	0.880697	0.693233	0.867178	0.785742	0.698154
AAC74528	ydcY	protein coding	0.94802	0.987489	0.953822	0.899332	0.995457	0.988304
AAC74529	ydcZ	protein coding	0.966462	0.990553	0.987581	0.963887	0.987957	0.996451
AAC74530	mnaT	protein coding	0.325897	0.815846	0.860811	0.541931	0.662793	0.930694
AAC74531	curA	protein coding	0.768158	0.881385	0.867877	0.737944	0.838959	0.713934
AAC74532	mcbR	protein coding	0.728262	0.836054	0.951001	0.795824	0.79603	0.771286
AAC74533	yncD	protein coding	0.854269	0.900362	0.920986	0.886583	0.829735	0.92304
AAC74534	yncE	protein coding	0.721147	0.956695	0.844841	0.748801	0.931409	0.991839
AAC74535	ansP	protein coding	0.961129	0.981245	0.976721	0.976395	0.972847	0.968642
AAC74536	yncG	protein coding	0.375172	0.652344	0.571	0.877481	0.00110978	0.29705
AAC74537	yncH	protein coding	0.727761	0.558045	0.751618	0.940176	0.91486	0.50791
AAC74539	ydcD	protein coding	0.77502	0.712229	0.613426	0.642836	0.806425	0.89347
AAC74542	ydcC	protein coding	0.792569	0.787458	0.693013	0.807981	0.88822	0.792848
AAC74543	pptA	protein coding	0.859837	0.867385	0.617063	0.858605	0.759722	0.908756
AAC74544	yddH	protein coding	0.983776	0.992482	0.982353	0.985617	0.982894	0.992258
AAC74545	nhoA	protein coding	0.562339	0.741801	0.854623	0.865117	0.494229	0.584431
AAC74546	yddE	protein coding	0.49838	0.818375	0.809196	0.660783	0.77079	0.86818
AAC74547	narV	protein coding	0.609735	0.524806	0.562331	0.550032	0.666827	0.488527
AAC74548	narW	protein coding	0.521729	0.558643	0.682106	0.790395	0.376988	0.41138
AAC74549	narY	protein coding	0.875673	0.801848	0.797498	0.729659	0.830227	0.840105
AAC74550	narZ	protein coding	0.893335	0.667958	0.731347	0.890712	0.572059	0.836227
AAC74551	adhP	protein coding	0.547359	0.771752	0.839237	0.664598	0.728106	0.801856
AAC74552	maeA	protein coding	0.739913	0.935522	0.962996	0.899888	0.773195	0.910868
AAC74553	sra	protein coding	0.999541	0.999806	0.999656	0.999206	0.999042	0.998111
AAC74554	bdm	protein coding	0.868338	0.938852	0.830535	0.819503	0.828754	0.926762
AAC74555	osmC	protein coding	0.962514	0.997756	0.982954	0.975668	0.990761	0.995287
AAC74556	ddpF	protein coding	0.981836	0.989998	0.996771	0.987434	0.985491	0.990462
AAC74557	ddpD	protein coding	0.774796	0.779881	0.820056	0.742105	0.611548	0.685051
AAC74558	ddpC	protein coding	0.809087	0.871784	0.894499	0.955406	0.708361	0.82267
AAC74559	ddpB	protein coding	0.959552	0.881948	0.882181	0.900498	0.847073	0.865647
AAC74560	ddpA	protein coding	0.764791	0.762179	0.802189	0.828857	0.859435	0.801024
AAC74561	ddpX	protein coding	-0.126237	-0.262253	0.19754	-0.116077	0.158714	0.00754898
AAC74562	dosP	protein coding	0.403559	0.632401	0.731658	0.714723	0.565677	0.372823
AAC74563	dosC	protein coding	0.689958	0.836224	0.952912	0.774816	0.726308	0.748547
AAC74564	yddW	protein coding	0.468032	0.721033	0.457433	0.253315	0.503488	0.665942
AAC74565	gadC	protein coding	0.78391	0.957247	0.802707	0.822662	0.929361	0.945402
AAC74566	gadB	protein coding	0.324942	0.640404	0.635456	0.369602	0.512739	0.741577
AAC74567	pqqL	protein coding	0.859334	0.886864	0.933145	0.895532	0.833851	0.78878
AAC74568	yddB	protein coding	0.766499	0.636065	0.833508	0.787476	0.726407	0.634603
AAC74569	yddA	protein coding	-0.0443005	0.827405	0.935394	0.740293	0.0742855	0.458808
AAC74570	ydeM	protein coding	0.432041	0.773532	0.703382	0.796878	0.722161	0.39629
AAC74571	ydeN	protein coding	0.588334	0.53231	0.714842	0.706107	0.638941	0.404433
AAC74572	ydeO	protein coding	0.873727	0.323161	0.825156	0.637199	0.805507	0.673881
AAC74573	safA	protein coding	0.652765	0.0572362	-0.0600835	0.31309	-0.127609	0.404451
AAC74574	ydeP	protein coding	0.855979	0.879883	0.915651	0.85317	0.89093	0.880955
AAC74575	ydeQ	protein coding	0.270269	0.485257	0.509642	0.827903	0.427233	0.566649
AAC74576	ydeR	protein coding	0.45563	0.628327	0.145093	0.537803	0.454108	0.5952
AAC74577	ydeS	protein coding	0.423663	0.0278942	0.148684	0.605123	0.373975	0.0706972
AAC74580	hipA	protein coding	0.461531	0.752746	0.85131	0.845063	0.555251	0.649723
AAC74581	hipB	protein coding	0.983315	0.866881	0.948843	0.92829	0.901294	0.933381
AAC74584	lsrK	protein coding	0.815711	0.861483	0.730719	0.729617	0.82523	0.805363
AAC74585	lsrR	protein coding	0.859268	0.906779	0.906916	0.960153	0.790082	0.810363
AAC74586	lsrA	protein coding	0.667938	0.809226	0.76322	0.78105	0.731807	0.659372
AAC74587	lsrC	protein coding	0.0810898	0.262877	0.709948	0.467739	0.156268	-0.18641
AAC74588	lsrD	protein coding	0.685649	0.608204	0.70156	0.656843	0.749273	0.766165
AAC74589	lsrB	protein coding	0.446974	0.342863	0.426346	0.583099	0.457166	0.572337
AAC74590	lsrF	protein coding	0.440211	0.443942	0.549046	0.537269	0.274503	0.549871
AAC74591	lsrG	protein coding	0.406504	0.520911	0.321533	-0.376765	0.948618	0.446663
AAC74592	tam	protein coding	0.671905	0.935861	0.925692	0.895498	0.68897	0.69439
AAC74593	yneE	protein coding	0.552642	0.927489	0.887558	0.897287	0.77343	0.732338
AAC74595	yneF	protein coding	0.863055	0.981469	0.961354	0.940597	0.947431	0.966328
AAC74596	yneG	protein coding	0.965278	0.983748	0.973823	0.973535	0.989031	0.971149
AAC74597	glsB	protein coding	0.883254	0.9528	0.95973	0.93535	0.908168	0.903849
AAC74598	sad	protein coding	0.855911	0.958749	0.884796	0.905958	0.91268	0.940557
AAC74599	yneJ	protein coding	0.774542	0.918655	0.971197	0.890985	0.784881	0.932499
AAC74600	yneK	protein coding	0.124534	0.828848	0.120244	-0.0550831	0.578522	0.467291
AAC74601	ydeA	protein coding	0.858188	0.899568	0.940055	0.861831	0.883864	0.987639
AAC74602	marC	protein coding	0.91221	0.981679	0.901574	0.949755	0.943507	0.959092
AAC74603	marR	protein coding	0.977227	0.991339	0.993925	0.987595	0.988202	0.989803
AAC74604	marA	protein coding	0.520488	0.56037	0.87523	0.667365	0.557994	0.827991
AAC74605	marB	protein coding	0.902805	0.993492	0.899096	0.855468	0.979301	0.974103
AAC74606	eamA	protein coding	0.966936	0.914418	0.933944	0.942247	0.944692	0.98063
AAC74607	ydeE	protein coding	0.905615	0.880357	0.890403	0.817065	0.870928	0.915964
AAC74608	dgcZ	protein coding	0.851083	0.966214	0.967009	0.953111	0.898864	0.900214
AAC74609	ydeI	protein coding	0.98512	0.996392	0.994075	0.99237	0.99293	0.995252
AAC74610	ydeJ	protein coding	0.871045	0.971289	0.924468	0.834498	0.971395	0.971767
AAC74611	dcp	protein coding	0.87128	0.929995	0.932335	0.90871	0.896847	0.986678
AAC74612	ydfG	protein coding	0.748781	0.964136	0.817656	0.739162	0.945771	0.989663
AAC74613	rspR	protein coding	0.640772	0.890313	0.915984	0.891186	0.623356	0.791503
AAC74614	ydfZ	protein coding	0.906779	0.992077	0.960248	0.944945	0.970507	0.985069
AAC74615	ydfI	protein coding	0.912009	0.940019	0.924412	0.893264	0.935593	0.937061
AAC74617	ydfK	protein coding	0.889648	0.938311	0.987992	0.946941	0.853592	0.89469
AAC74618	pinQ	protein coding	-0.213203	0.583612	-0.0433368	-0.294164	0.599838	0.824694
AAC74619	tfaQ	protein coding	0.944279	0.916612	0.974919	0.87269	0.957773	0.932728
AAC74620	stfQ	protein coding	0.287574	0.666523	0.711617	0.717134	0.433482	0.484477
AAC74622	ydfO	protein coding	0.910686	0.723197	0.903953	0.825993	0.833277	0.86497
AAC74623	gnsB	protein coding	0.922569	0.997551	0.821642	0.833118	0.97609	0.980644
AAC74624	ynfN	protein coding	0.83624	0.556583	0.606061	0.970762	0.22648	0.834455
AAC74625	cspI	protein coding	0.875933	0.782891	0.952246	0.864093	0.779202	0.969846
AAC74626	rzpQ	protein coding	0.761022	0.0745922	0.0783859	0.39201	0.295083	0.351485
AAC74627	rrrQ	protein coding	0.82531	0.8855	0.949529	0.875872	0.837571	0.845489
AAC74628	ydfR	protein coding	0.42983	0.154271	0.176661	0.854043	0.00755852	0.665169
AAC74629	essQ	protein coding	0.194969	0.961924	0.723665	0.677664	0.0833273	0.0817277
AAC74630	cspB	protein coding	0.936873	0.963195	0.979891	0.977126	0.874019	0.923011
AAC74631	cspF	protein coding	0.164859	0.922059	0.486309	0.627669	0.877905	0.816554
AAC74632	quuQ	protein coding	0.940264	0.961698	0.930698	0.971686	0.971398	0.983495
AAC74633	ydfU	protein coding	0.805852	0.506004	0.789125	0.384228	0.831121	0.634423
AAC74634	rem	protein coding	0.981998	0.983597	0.980762	0.99303	0.939527	0.966543
AAC74635	hokD	protein coding	0.990806	0.995757	0.971931	0.953787	0.989325	0.978672
AAC74636	relE	protein coding	0.765611	0.902289	0.84588	0.845031	0.588807	0.822923
AAC74637	relB	protein coding	0.974872	0.985243	0.98432	0.989783	0.993061	0.987999
AAC74638	ydfV	protein coding	0.992461	0.999144	0.998224	0.998665	0.995958	0.996605
AAC74639	flxA	protein coding	0.948838	0.990735	0.98316	0.979795	0.969226	0.974478
AAC74642	dicC	protein coding	0.682904	-0.300379	-0.0800608	0.761395	-0.394615	0.934705
AAC74643	dicA	protein coding	0.989418	0.986498	0.992235	0.995113	0.977964	0.997739
AAC74644	ydfA	protein coding	0.495458	0.839077	0.92602	0.907551	0.359354	0.73521
AAC74645	ydfB	protein coding	0.886193	0.923987	0.906582	0.898197	0.925912	0.932481
AAC74646	ydfC	protein coding	0.371854	0.850221	0.75318	0.664085	0.637781	0.864755
AAC74647	dicB	protein coding	0.947315	0.672823	0.791488	0.864557	0.835204	0.867901
AAC74648	ydfD	protein coding	0.611294	0.445375	0.598615	0.492558	0.682692	0.868362
AAC74652	rspB	protein coding	0.953693	0.97642	0.97507	0.954956	0.963839	0.983641
AAC74653	rspA	protein coding	0.873426	0.967888	0.964775	0.944115	0.89202	0.873075
AAC74654	ynfA	protein coding	0.929764	0.976893	0.975658	0.942616	0.948842	0.966867
AAC74655	ynfB	protein coding	0.900428	0.96647	0.93656	0.976895	0.973672	0.955391
AAC74656	speG	protein coding	0.942425	0.983291	0.960635	0.972036	0.976593	0.976482
AAC74657	ynfC	protein coding	0.952196	0.988415	0.930978	0.933885	0.962687	0.951555
AAC74658	ynfD	protein coding	-0.151413	0.758327	0.232268	0.551637	0.7771	0.593578
AAC74659	ynfE	protein coding	0.922525	0.919853	0.94661	0.86305	0.939647	0.926139
AAC74660	ynfF	protein coding	0.588542	0.684153	0.642274	0.700434	0.649249	0.677814
AAC74661	ynfG	protein coding	0.744838	0.761372	0.810117	0.852117	0.693433	0.709914
AAC74662	ynfH	protein coding	0.995095	0.996058	0.998999	0.997352	0.994238	0.99767
AAC74663	dmsD	protein coding	0.933106	0.9328	0.969818	0.954433	0.896446	0.986773
AAC74664	clcB	protein coding	0.697068	0.916456	0.783423	0.700203	0.944799	0.93603
AAC74665	ynfK	protein coding	0.653264	0.904785	0.931257	0.918591	0.702146	0.748935
AAC74666	mlc	protein coding	0.886547	0.995628	0.941965	0.931639	0.752367	0.753548
AAC74667	ynfL	protein coding	0.596661	0.333099	0.526233	0.788365	0.338927	0.790481
AAC74668	ynfM	protein coding	0.890124	0.864519	0.764845	0.68465	0.749845	0.628983
AAC74669	asr	protein coding	0.766342	0.871506	0.61103	0.71876	0.932907	0.856376
AAC74670	ydgD	protein coding	0.730726	0.838359	0.947774	0.865296	0.652433	0.868386
AAC74671	mdtI	protein coding	0.904812	0.903982	0.941773	0.826062	0.941011	0.923748
AAC74672	mdtJ	protein coding	0.911156	0.314438	0.965256	0.446533	0.91211	0.462556
AAC74673	tqsA	protein coding	0.88683	0.971876	0.965181	0.919783	0.954219	0.995186
AAC74674	pntB	protein coding	0.98845	0.988278	0.986559	0.994741	0.987707	0.995384
AAC74675	pntA	protein coding	0.750958	0.867477	0.947758	0.828291	0.785516	0.971582
AAC74676	ydgH	protein coding	0.725255	0.941881	0.878298	0.890137	0.927616	0.906836
AAC74677	ydgI	protein coding	0.672092	0.781784	0.88937	0.87666	0.628368	0.654699
AAC74678	folM	protein coding	0.799166	0.962198	0.973711	0.952045	0.882727	0.880393
AAC74679	ydgC	protein coding	0.745284	0.920615	0.990871	0.894914	0.787686	0.818839
AAC74680	rstA	protein coding	0.87593	0.836315	0.930654	0.920449	0.797799	0.970156
AAC74681	rstB	protein coding	0.748302	0.739832	0.8957	0.873969	0.57538	0.935568
AAC74682	tus	protein coding	0.804416	0.85205	0.71296	0.906895	0.789258	0.933397
AAC74683	fumC	protein coding	0.625696	0.867786	0.745965	0.837256	0.749761	0.738259
AAC74684	fumA	protein coding	0.689382	0.897149	0.676846	0.71894	0.878512	0.908329
AAC74685	manA	protein coding	0.88905	0.945684	0.957778	0.929299	0.928714	0.950522
AAC74686	ydgA	protein coding	0.827124	0.954216	0.94241	0.875597	0.88513	0.938473
AAC74687	uidC	protein coding	0.44797	0.744105	0.698357	0.511775	0.526872	0.657434
AAC74688	uidB	protein coding	0.88654	0.932865	0.905775	0.885322	0.928097	0.955109
AAC74689	uidA	protein coding	0.912257	0.80318	0.943824	0.844339	0.91141	0.866996
AAC74690	uidR	protein coding	0.195041	0.590598	0.930136	0.551045	0.308036	0.825763
AAC74691	hdhA	protein coding	0.953425	0.977995	0.966402	0.976638	0.974829	0.974788
AAC74692	malI	protein coding	0.543447	0.869623	0.369268	0.357005	0.522088	0.388906
AAC74693	malX	protein coding	0.962289	0.960301	0.986983	0.972557	0.957434	0.964622
AAC74694	malY	protein coding	0.768237	0.85717	0.953988	0.881472	0.760284	0.880896
AAC74695	add	protein coding	0.944623	0.975936	0.956942	0.972166	0.971752	0.972196
AAC74696	ydgJ	protein coding	-0.367626	0.334604	0.922915	0.211928	-0.258636	0.767691
AAC74697	cnu	protein coding	-0.271952	0.280337	0.426501	-0.587794	0.214326	0.605863
AAC74698	ydgK	protein coding	0.437297	0.932538	0.924043	0.946978	0.215261	0.499901
AAC74699	rsxA	protein coding	-0.0940691	0.447773	0.741835	-0.167181	0.409697	0.871613
AAC74700	rsxB	protein coding	0.747787	0.944716	0.946695	0.929016	0.706993	0.741567
AAC74701	rsxC	protein coding	0.976933	0.840186	0.827652	0.991757	0.709794	0.969708
AAC74702	rsxD	protein coding	0.438416	0.480551	0.626183	0.570847	0.608303	0.776034
AAC74703	rsxG	protein coding	-0.271247	0.174512	0.503964	0.420828	-0.0233842	-0.386036
AAC74704	rsxE	protein coding	0.923266	0.925132	0.874946	0.96846	0.973849	0.9642
AAC74705	nth	protein coding	0.846078	0.851377	0.92863	0.764774	0.902358	0.862009
AAC74706	dtpA	protein coding	0.948715	0.974604	0.961177	0.959262	0.944785	0.945913
AAC74707	gstA	protein coding	0.467238	0.890502	0.338328	0.534037	0.732457	0.865033
AAC74708	pdxY	protein coding	0.941894	0.970509	0.936581	0.949036	0.974251	0.983135
AAC74709	tyrS	protein coding	0.343189	0.902226	0.679138	0.541831	0.697921	0.895157
AAC74710	pdxH	protein coding	0.662025	0.960066	0.963064	0.953521	0.759814	0.796394
AAC74711	mliC	protein coding	0.924269	0.986063	0.955974	0.950237	0.965663	0.982215
AAC74712	anmK	protein coding	0.637546	0.920079	0.807356	0.753909	0.879617	0.932843
AAC74714	slyA	protein coding	0.93661	0.994918	0.932872	0.922334	0.992465	0.996236
AAC74715	ydhI	protein coding	-0.199135	0.614207	-0.182313	-0.523864	0.298071	0.466461
AAC74716	ydhJ	protein coding	0.240085	0.405185	0.941801	0.54277	0.166338	0.460883
AAC74717	ydhK	protein coding	0.913535	0.975389	0.962448	0.942792	0.950332	0.969051
AAC74718	sodC	protein coding	0.976452	0.968374	0.984276	0.9824	0.94416	0.969561
AAC74720	ydhL	protein coding	0.972908	0.946954	0.985077	0.959206	0.958452	0.964513
AAC74721	nemR	protein coding	0.44264	0.652815	0.326809	0.489726	0.698691	0.789422
AAC74722	nemA	protein coding	0.445012	0.863916	0.713118	0.764758	0.792789	0.834671
AAC74723	gloA	protein coding	0.219579	0.974214	0.356147	0.355904	0.958826	0.975038
AAC74724	rnt	protein coding	0.506601	0.972118	0.959546	0.94875	0.643389	0.66067
AAC74725	lhr	protein coding	0.755138	0.784063	0.852831	0.862312	0.617932	0.793693
AAC74726	grxD	protein coding	0.98597	0.994944	0.993345	0.992474	0.985101	0.992152
AAC74727	mepH	protein coding	0.690627	0.809711	0.874921	0.88437	0.606811	0.892971
AAC74728	sodB	protein coding	0.590598	0.764209	-0.0451535	-0.0382474	0.576024	0.430599
AAC74729	ydhP	protein coding	0.353151	0.276709	0.774247	0.347512	0.20548	0.742156
AAC74730	purR	protein coding	0.157487	0.43294	0.702738	0.124703	0.252451	0.880707
AAC74731	ydhB	protein coding	0.69954	0.936917	0.826297	0.858359	0.624477	0.827983
AAC74733	cfa	protein coding	0.40919	0.869978	0.87028	0.758606	0.557771	0.844596
AAC74734	ribC	protein coding	0.865021	0.975711	0.846588	0.753993	0.987242	0.972951
AAC74736	ydhQ	protein coding	0.757989	0.958369	0.848403	0.843313	0.902772	0.938524
AAC74737	ydhR	protein coding	0.991381	0.998509	0.991437	0.985178	0.999167	0.997822
AAC74738	ydhS	protein coding	0.745645	0.896133	0.893295	0.883997	0.791513	0.810087
AAC74739	ydhT	protein coding	0.412767	0.957623	0.904486	0.938137	0.426058	0.508993
AAC74740	ydhU	protein coding	0.457563	0.822156	0.929505	0.862884	0.55449	0.663231
AAC74741	ydhX	protein coding	0.87535	0.816333	0.930613	0.846637	0.879543	0.770588
AAC74742	ydhW	protein coding	0.864862	0.783926	0.8549	0.960167	0.730618	0.853344
AAC74743	ydhV	protein coding	0.524167	0.24734	0.740544	0.177833	0.395322	0.107694
AAC74744	ydhY	protein coding	0.57737	0.530959	0.814998	0.463403	0.602926	0.481737
AAC74745	ydhZ	protein coding	0.991639	0.99955	0.997236	0.996242	0.997835	0.997691
AAC74746	pykF	protein coding	0.934612	0.984593	0.962304	0.976335	0.983143	0.971372
AAC74747	lpp	protein coding	0.997278	0.998651	0.991271	0.985877	0.997548	0.994465
AAC74748	ldtE	protein coding	0.828742	0.815769	0.74113	0.784973	0.800375	0.905496
AAC74749	sufE	protein coding	0.871437	0.885191	0.968731	0.785867	0.880962	0.889995
AAC74750	sufS	protein coding	0.806748	0.848252	0.831784	0.893977	0.917497	0.913655
AAC74751	sufD	protein coding	0.824429	0.953201	0.92428	0.892505	0.927503	0.92547
AAC74752	sufC	protein coding	0.912686	0.920826	0.886569	0.969787	0.835737	0.942021
AAC74753	sufB	protein coding	0.868781	0.914137	0.953745	0.93988	0.80805	0.956702
AAC74754	sufA	protein coding	0.952965	0.98537	0.960557	0.953285	0.9748	0.99406
AAC74755	ydiH	protein coding	0.38734	0.867251	0.940921	0.71674	0.623395	0.895967
AAC74756	menI	protein coding	0.942036	0.835972	0.827818	0.92909	0.807923	0.939004
AAC74757	ydiJ	protein coding	0.689086	0.627739	0.863535	0.497261	0.758043	0.927767
AAC74758	ydiK	protein coding	0.386906	0.931038	0.823779	0.667858	0.578535	0.778904
AAC74759	ydiL	protein coding	0.235796	0.195338	-0.186212	-0.142077	0.0752758	0.761754
AAC74760	ydiM	protein coding	0.565152	0.539129	0.551584	0.456941	0.368983	0.596867
AAC74761	ydiN	protein coding	0.347236	-0.137936	0.505142	-0.14184	0.332721	-0.0598456
AAC74762	ydiB	protein coding	0.986462	0.992739	0.997954	0.989881	0.982656	0.982421
AAC74763	aroD	protein coding	0.655245	0.951095	0.666838	0.611772	0.852611	0.89507
AAC74764	ydiF	protein coding	0.110379	0.236575	0.21093	0.097847	-0.279305	0.0886268
AAC74765	ydiO	protein coding	0.342034	-0.0149619	0.386596	0.336155	0.597727	-0.0627587
AAC74766	ydiP	protein coding	-0.06518	0.269358	0.604666	0.37628	0.0969897	0.334069
AAC74767	ydiQ	protein coding	0.790732	0.787779	0.877598	0.777317	0.853529	0.926997
AAC74768	ydiR	protein coding	0.685341	0.77482	0.74419	0.700203	0.801064	0.912887
AAC74769	ydiS	protein coding	0.47078	0.44919	0.370558	0.415648	0.315565	0.605278
AAC74770	ydiT	protein coding	0.440104	-0.0277173	-0.250368	-0.469715	-0.495522	-0.443336
AAC74771	fadK	protein coding	0.592297	0.880551	0.79424	0.670419	0.872115	0.851913
AAC74772	ppsA	protein coding	0.323962	0.538125	0.611473	0.461055	0.60041	0.934374
AAC74773	ppsR	protein coding	0.74073	0.831281	0.855415	0.753072	0.83729	0.866432
AAC74774	aroH	protein coding	0.7865	0.958143	0.80569	0.822093	0.952136	0.984371
AAC74775	ydiE	protein coding	0.625431	0.97438	0.85939	0.884113	0.824073	0.793276
AAC74776	ydiU	protein coding	0.616151	0.871637	0.897824	0.816479	0.67903	0.918405
AAC74777	ydiV	protein coding	0.945944	0.988374	0.984372	0.978155	0.92434	0.95445
AAC74778	nlpC	protein coding	0.870245	0.646381	0.366876	0.523696	0.493807	0.707853
AAC74779	btuD	protein coding	0.977544	0.982587	0.987073	0.982703	0.98055	0.958331
AAC74780	btuE	protein coding	0.339569	0.782181	0.904646	0.59274	0.493259	0.783338
AAC74781	btuC	protein coding	0.914132	0.606791	0.678377	0.890442	0.575176	0.85522
AAC74782	ihfA	protein coding	0.981912	0.99951	0.923684	0.927714	0.973801	0.975611
AAC74783	pheT	protein coding	0.94557	0.940319	0.952755	0.97567	0.888859	0.983169
AAC74784	pheS	protein coding	0.536899	0.943775	0.570033	0.759145	0.9212	0.922227
AAC74785	pheM	protein coding	-0.774199	0.0672422	0.880398	0.0508815	-0.6591	0.361918
AAC74786	rplT	protein coding	0.984497	0.996466	0.987879	0.976428	0.997985	0.997924
AAC74787	rpmI	protein coding	0.996771	0.999661	0.996838	0.997567	0.999031	0.999533
AAC74788	infC	protein coding	0.986984	0.993697	0.987554	0.989347	0.982963	0.995341
AAC74789	thrS	protein coding	0.929928	0.942944	0.965035	0.96896	0.895548	0.985624
AAC74792	ydiY	protein coding	0.717831	0.96932	0.919708	0.828979	0.906696	0.967582
AAC74793	pfkB	protein coding	0.801619	0.884303	0.876425	0.884357	0.87824	0.941879
AAC74794	ydiZ	protein coding	0.395783	-0.347763	0.0405233	0.712768	0.589917	0.304477
AAC74795	yniA	protein coding	0.60974	0.870152	0.918448	0.69286	0.805729	0.944226
AAC74796	yniB	protein coding	0.285668	0.906034	0.449374	0.352967	0.82994	0.969827
AAC74797	yniC	protein coding	0.615736	0.855424	0.825552	0.80487	0.695385	0.877375
AAC74798	ydjM	protein coding	0.364467	0.817611	0.871668	0.677358	0.373359	0.348795
AAC74799	ydjN	protein coding	0.61733	0.909983	0.879299	0.653534	0.872924	0.973532
AAC74800	ydjO	protein coding	0.998815	0.999907	0.999479	0.99938	0.999254	0.999558
AAC74801	cedA	protein coding	0.978422	0.992881	0.996962	0.991612	0.978196	0.992417
AAC74803	chbG	protein coding	0.460078	0.404635	0.0698295	0.164884	0.528465	0.480694
AAC74804	chbF	protein coding	0.972412	0.951706	0.978398	0.966331	0.965103	0.986127
AAC74805	chbR	protein coding	0.640588	0.879868	0.933455	0.773822	0.647805	0.736592
AAC74806	chbA	protein coding	0.799963	0.951352	0.984199	0.915046	0.78512	0.756174
AAC74807	chbC	protein coding	0.983215	0.978847	0.974737	0.982479	0.980897	0.990634
AAC74808	chbB	protein coding	0.908239	0.634601	0.828545	0.896154	0.834892	0.848542
AAC74809	osmE	protein coding	0.982001	0.99002	0.985734	0.991777	0.977715	0.994793
AAC74810	nadE	protein coding	0.76226	0.874948	0.96964	0.865188	0.798824	0.962806
AAC74811	cho	protein coding	0.908816	0.930562	0.969161	0.957514	0.894075	0.962299
AAC74812	ves	protein coding	0.978148	0.992846	0.97743	0.979955	0.982338	0.983633
AAC74813	spy	protein coding	0.991681	0.997251	0.965261	0.973586	0.981731	0.98569
AAC74814	astE	protein coding	0.746871	0.423788	0.63122	0.730659	0.415725	0.796942
AAC74815	astB	protein coding	0.731863	0.310529	0.635799	0.502788	0.69389	0.337707
AAC74816	astD	protein coding	0.858823	0.905959	0.912851	0.866909	0.841573	0.885093
AAC74817	astA	protein coding	0.649368	0.699357	0.752948	0.781273	0.628429	0.690117
AAC74818	astC	protein coding	0.631082	0.456888	0.482417	0.450839	0.677347	0.527893
AAC74819	xthA	protein coding	0.454311	0.833659	0.424388	0.0759914	0.65188	0.729196
AAC74820	ydjX	protein coding	0.896576	0.95218	0.926603	0.904061	0.894789	0.868875
AAC74821	ydjY	protein coding	0.636678	0.40663	0.652731	0.378089	0.701796	0.426658
AAC74822	ydjZ	protein coding	0.794649	0.806821	0.967985	0.852372	0.765327	0.890083
AAC74823	ynjA	protein coding	-0.0312227	0.189471	0.84428	0.067571	0.170337	0.679199
AAC74824	ynjB	protein coding	0.699912	0.840241	0.966076	0.769586	0.741209	0.766914
AAC74825	ynjC	protein coding	0.947155	0.83274	0.656743	0.706685	0.699532	0.77058
AAC74826	ynjD	protein coding	0.964229	0.871896	0.907923	0.976768	0.857335	0.975378
AAC74827	ynjE	protein coding	0.978473	0.934687	0.948455	0.980647	0.962902	0.981417
AAC74828	ynjF	protein coding	0.511685	0.668845	0.632005	0.563796	0.235553	0.310397
AAC74829	nudG	protein coding	0.694713	0.908563	0.699958	0.865687	0.817011	0.931506
AAC74830	ynjH	protein coding	0.410879	0.168172	0.0280139	0.721487	0.0449168	0.517018
AAC74831	gdhA	protein coding	0.548554	0.891996	0.964046	0.786148	0.691026	0.905272
AAC74832	ynjI	protein coding	0.973574	0.990657	0.944533	0.964424	0.979687	0.990979
AAC74833	topB	protein coding	0.986086	0.988196	0.987701	0.994905	0.967109	0.990932
AAC74834	selD	protein coding	0.890363	0.922903	0.932869	0.932916	0.877926	0.984261
AAC74835	ydjA	protein coding	0.866994	0.986657	0.947655	0.907055	0.965641	0.990678
AAC74836	sppA	protein coding	-0.0710286	0.552185	0.947531	0.54931	-0.133398	0.527382
AAC74837	ansA	protein coding	0.596114	0.851135	0.734642	0.763227	0.361003	0.502036
AAC74838	pncA	protein coding	0.762209	0.974711	0.97365	0.946295	0.826793	0.891081
AAC74839	ydjE	protein coding	0.96141	0.946015	0.979094	0.902752	0.962774	0.902009
AAC74840	ydjF	protein coding	0.794195	0.908337	0.797868	0.675188	0.867423	0.82958
AAC74841	ydjG	protein coding	0.766064	0.91008	0.877536	0.875919	0.86425	0.796473
AAC74842	ydjH	protein coding	-0.160661	-0.00301103	0.3967	0.317332	-0.101727	-0.24041
AAC74843	ydjI	protein coding	0.394948	0.45993	0.35037	0.548263	0.418503	0.427286
AAC74844	ydjJ	protein coding	0.286196	0.618488	0.806644	0.526531	0.135984	0.3521
AAC74845	ydjK	protein coding	0.575723	0.045261	0.572808	0.41203	0.282292	0.376975
AAC74846	ydjL	protein coding	0.431341	0.256957	-0.252797	0.265001	-0.271004	0.210039
AAC74847	yeaC	protein coding	0.87972	0.95497	0.672642	0.745632	0.838539	0.939704
AAC74848	msrB	protein coding	0.917557	0.974356	0.942829	0.985926	0.949956	0.942596
AAC74849	gapA	protein coding	0.459017	0.936363	0.586525	0.79708	0.973339	0.875767
AAC74850	yeaD	protein coding	0.580299	0.877109	0.840309	0.868024	0.670136	0.757814
AAC74851	yeaE	protein coding	0.891061	0.924482	0.927147	0.931602	0.893833	0.960335
AAC74852	mipA	protein coding	0.809662	0.971851	0.875653	0.846574	0.92983	0.947079
AAC74853	yeaG	protein coding	0.686716	0.915219	0.840266	0.924553	0.842152	0.843881
AAC74854	yeaH	protein coding	0.71675	0.812288	0.915242	0.827106	0.664766	0.639765
AAC74855	yeaI	protein coding	0.702386	0.269579	0.701147	0.286385	0.572885	0.427467
AAC74856	yeaJ	protein coding	0.786734	0.439395	0.824737	0.0461674	0.474509	0.0454871
AAC74857	yeaK	protein coding	0.883626	0.943337	0.944591	0.969175	0.819429	0.894404
AAC74858	yoaI	protein coding	0.850755	0.479112	0.976001	0.331882	0.876793	0.27618
AAC74859	yeaL	protein coding	0.799985	0.948209	0.91797	0.845393	0.89698	0.883498
AAC74860	yeaM	protein coding	0.574433	0.642066	0.593434	0.682318	0.797379	0.852377
AAC74861	yeaN	protein coding	0.864481	0.77864	0.933418	0.858425	0.794583	0.97592
AAC74862	yeaO	protein coding	0.928537	0.985222	0.957637	0.939992	0.946735	0.977478
AAC74863	yoaF	protein coding	0.852363	0.993246	0.665729	0.713609	0.93637	0.960939
AAC74864	yeaP	protein coding	0.849331	0.82905	0.893123	0.896235	0.768411	0.892976
AAC74865	yeaQ	protein coding	0.898518	0.982228	0.897357	0.897829	0.964553	0.951811
AAC74866	yoaG	protein coding	0.975562	0.993044	0.91773	0.894684	0.97169	0.964268
AAC74867	yeaR	protein coding	0.352651	0.877314	0.560454	0.152476	0.869473	0.843805
AAC74868	leuE	protein coding	0.511972	0.230537	0.161102	0.748905	0.448208	0.692928
AAC74869	dmlR	protein coding	0.602151	0.678511	0.652511	0.645815	0.786219	0.786439
AAC74870	dmlA	protein coding	0.596116	0.816439	0.541324	0.511778	0.82313	0.863159
AAC74871	yeaV	protein coding	0.198441	0.259584	0.0978802	0.168361	0.239856	0.464503
AAC74872	yeaW	protein coding	0.428637	0.446087	0.901471	0.266346	0.452171	-0.0329602
AAC74873	yeaX	protein coding	0.935351	0.993641	0.989378	0.9861	0.954633	0.959679
AAC74874	rnd	protein coding	0.313493	0.82281	0.779435	0.646947	0.346238	0.579398
AAC74875	fadD	protein coding	0.874094	0.882518	0.866267	0.849148	0.811026	0.865249
AAC74876	yeaY	protein coding	0.928283	0.916901	0.949298	0.963957	0.875906	0.951294
AAC74877	tsaB	protein coding	0.629469	0.822623	0.67658	0.677467	0.774272	0.967326
AAC74878	yoaA	protein coding	0.506714	0.656593	0.872616	0.755917	0.373866	0.687011
AAC74879	yoaB	protein coding	0.799388	0.942409	0.787382	0.816772	0.940349	0.987034
AAC74880	yoaC	protein coding	0.971516	0.998537	0.992381	0.991199	0.991578	0.99033
AAC74881	yoaH	protein coding	0.718132	0.968579	0.889201	0.781539	0.923042	0.976841
AAC74882	pabB	protein coding	0.953859	0.970751	0.986224	0.954103	0.959608	0.971135
AAC74883	nudL	protein coding	0.997431	0.994481	0.997927	0.995827	0.996672	0.996934
AAC74884	sdaA	protein coding	0.771395	0.959325	0.945543	0.927878	0.80629	0.92245
AAC74885	yoaD	protein coding	0.959167	0.986383	0.979347	0.977184	0.980923	0.985419
AAC74886	yoaE	protein coding	0.476295	0.736659	0.851771	0.684093	0.522481	0.844296
AAC74887	manX	protein coding	0.874434	0.989232	0.879229	0.877318	0.949863	0.954847
AAC74888	manY	protein coding	0.782039	0.881767	0.654589	0.405128	0.893586	0.717524
AAC74889	manZ	protein coding	0.866396	0.948733	0.7858	0.850223	0.892618	0.953483
AAC74890	yobD	protein coding	0.472952	0.683403	0.448891	0.635356	0.787857	0.777422
AAC74891	mntP	protein coding	0.993387	0.995782	0.96339	0.972184	0.981926	0.989165
AAC74892	rlmA	protein coding	0.906894	0.976523	0.931372	0.929857	0.960496	0.980272
AAC74893	cspC	protein coding	0.906496	0.990922	0.86137	0.831462	0.978261	0.983294
AAC74894	yobF	protein coding	0.988627	0.999206	0.986967	0.983135	0.992006	0.993454
AAC74895	yebO	protein coding	0.942226	0.995633	0.972945	0.98161	0.900922	0.923098
AAC74896	mgrB	protein coding	0.984436	0.997899	0.99488	0.990062	0.993338	0.99632
AAC74897	kdgR	protein coding	0.405243	0.759583	0.465936	0.860887	0.778094	0.697635
AAC74898	yebQ	protein coding	0.990379	0.997848	0.990307	0.989301	0.992072	0.991894
AAC74899	htpX	protein coding	0.911737	0.982524	0.980122	0.95235	0.95265	0.968985
AAC74900	prc	protein coding	0.863207	0.926581	0.913397	0.946907	0.90059	0.931893
AAC74901	proQ	protein coding	-0.266644	0.807528	0.619397	0.153002	0.545843	0.875872
AAC74902	msrC	protein coding	0.591451	0.910507	0.718066	0.561616	0.899377	0.981669
AAC74903	yebS	protein coding	0.588066	0.72301	0.913244	0.660785	0.501269	0.725466
AAC74904	yebT	protein coding	0.601401	0.916871	0.948876	0.933076	0.694825	0.704928
AAC74905	rsmF	protein coding	0.88393	0.837615	0.930565	0.881867	0.864138	0.888443
AAC74906	yebV	protein coding	0.977668	0.997097	0.982122	0.972449	0.992735	0.991963
AAC74907	yebW	protein coding	0.918091	0.95502	0.964014	0.898332	0.959197	0.946141
AAC74908	pphA	protein coding	0.919096	0.975148	0.938682	0.937085	0.966028	0.97606
AAC74909	yebY	protein coding	0.705745	0.360221	0.584543	0.775917	0.365099	0.874712
AAC74910	yebZ	protein coding	0.904701	0.781749	0.951502	0.874876	0.892815	0.912016
AAC74911	yobA	protein coding	0.928733	0.9831	0.963697	0.950902	0.946007	0.972931
AAC74912	holE	protein coding	0.784216	0.886727	0.971458	0.821913	0.864313	0.98632
AAC74913	yobB	protein coding	0.926356	0.958579	0.983984	0.936013	0.944432	0.95301
AAC74914	exoX	protein coding	0.515253	0.850332	0.750708	0.552537	0.722001	0.926294
AAC74915	ptrB	protein coding	0.90774	0.976729	0.963027	0.935807	0.954445	0.96388
AAC74916	yebE	protein coding	0.954184	0.984245	0.987954	0.992757	0.950923	0.943361
AAC74917	yebF	protein coding	0.770364	0.97038	0.787984	0.81536	0.852242	0.89603
AAC74918	yebG	protein coding	0.942733	0.958677	0.939771	0.919688	0.982607	0.954194
AAC74919	purT	protein coding	0.566732	0.886087	0.675585	0.614926	0.864323	0.893476
AAC74920	eda	protein coding	0.955186	0.984107	0.980503	0.97039	0.980351	0.989823
AAC74921	edd	protein coding	0.977701	0.990338	0.97908	0.989251	0.982138	0.983787
AAC74922	zwf	protein coding	0.752142	0.826152	0.80205	0.917065	0.753399	0.888893
AAC74923	yebK	protein coding	0.879798	0.742016	0.950487	0.764515	0.928752	0.688952
AAC74924	pykA	protein coding	0.49613	0.653896	0.811545	0.685887	0.387594	0.795921
AAC74925	lpxM	protein coding	0.880392	0.925868	0.928976	0.860917	0.895036	0.92613
AAC74926	mepM	protein coding	0.942437	0.996083	0.98924	0.989315	0.953165	0.971453
AAC74927	znuA	protein coding	0.733029	0.93707	0.856857	0.861237	0.689185	0.878002
AAC74928	znuC	protein coding	0.206973	0.858542	0.525836	0.283466	0.810794	0.960204
AAC74929	znuB	protein coding	0.530275	0.753194	0.96718	0.653943	0.630229	0.956627
AAC74930	ruvB	protein coding	0.893347	0.954344	0.910987	0.896808	0.945335	0.982616
AAC74931	ruvA	protein coding	0.369564	0.757608	0.570902	0.642295	0.795308	0.731687
AAC74932	yebB	protein coding	0.993686	0.99882	0.99136	0.989324	0.997852	0.997279
AAC74933	ruvC	protein coding	0.952982	0.9911	0.983932	0.983875	0.976539	0.981992
AAC74934	yebC	protein coding	0.74458	0.906245	0.918115	0.849881	0.740454	0.926847
AAC74935	nudB	protein coding	0.994434	0.9969	0.996017	0.99541	0.994335	0.998948
AAC74936	aspS	protein coding	0.646774	0.698026	0.712997	0.738685	0.631672	0.987092
AAC74937	yecD	protein coding	0.821091	0.57546	0.81639	0.772457	0.555373	0.891411
AAC74938	yecE	protein coding	0.984367	0.949101	0.928333	0.991007	0.877819	0.96707
AAC74939	yecN	protein coding	0.293059	0.972379	0.456746	0.404369	0.892299	0.964151
AAC74940	cmoA	protein coding	0.64933	0.926852	0.782313	0.63861	0.883453	0.911061
AAC74941	cmoB	protein coding	0.57966	0.799429	0.970417	0.866587	0.429045	0.714615
AAC74942	torZ	protein coding	0.61219	0.73144	0.692652	0.819456	0.809068	0.761425
AAC74943	torY	protein coding	0.990119	0.995005	0.995496	0.995542	0.99022	0.991156
AAC74944	cutC	protein coding	0.973452	0.971174	0.98511	0.988887	0.943372	0.985763
AAC74945	yecM	protein coding	0.825278	0.928108	0.94079	0.832412	0.935892	0.971157
AAC74946	argS	protein coding	0.208983	0.855692	0.892728	0.729731	0.418195	0.727661
AAC74947	yecT	protein coding	0.401423	-0.0198713	0.64383	0.507231	0.341644	0.217318
AAC74948	flhE	protein coding	0.0413383	0.819185	0.69271	0.434308	0.580591	0.781463
AAC74949	flhA	protein coding	0.952272	0.937219	0.939279	0.957419	0.958057	0.946703
AAC74950	flhB	protein coding	-0.225792	-0.0284602	0.418959	0.114025	-0.165109	0.463001
AAC74951	cheZ	protein coding	0.362986	0.663786	0.652758	0.323159	0.845718	0.726334
AAC74952	cheY	protein coding	0.970586	0.934922	0.925361	0.946118	0.855481	0.899379
AAC74953	cheB	protein coding	0.142297	0.384968	0.297653	0.173151	0.477938	0.661329
AAC74954	cheR	protein coding	0.660277	0.324786	0.683397	0.531773	0.557616	0.712292
AAC74955	tap	protein coding	0.339517	0.052571	0.36188	0.178866	0.351104	0.325333
AAC74956	tar	protein coding	0.872525	0.933098	0.866888	0.939457	0.775433	0.827228
AAC74957	cheW	protein coding	0.248554	-0.123624	0.241306	0.122666	0.398366	0.129241
AAC74958	cheA	protein coding	0.732129	0.829648	0.784503	0.765601	0.730093	0.832047
AAC74959	motB	protein coding	0.503429	0.342041	0.634748	0.536485	0.294438	0.177258
AAC74960	motA	protein coding	0.494226	0.34993	0.811624	0.447842	0.658722	0.147239
AAC74961	flhC	protein coding	0.754266	0.862366	0.68288	0.814638	0.280314	0.388574
AAC74962	flhD	protein coding	0.0572032	0.102311	0.793507	0.107239	0.287548	-0.226253
AAC74963	insB1	protein coding	0.982222	0.998129	0.995785	0.994927	0.976262	0.981481
AAC74964	insA	protein coding	-0.307616	0.629925	0.151182	0.299341	0.270253	0.35409
AAC74965	uspC	protein coding	0.909932	0.962384	0.97871	0.982515	0.854485	0.953215
AAC74966	otsA	protein coding	0.801322	0.939295	0.965225	0.916631	0.841771	0.929975
AAC74967	otsB	protein coding	0.959582	0.973729	0.990708	0.974726	0.950984	0.979683
AAC74970	araG	protein coding	0.261742	0.818386	0.897005	0.765331	0.441242	0.587848
AAC74971	araF	protein coding	0.55858	0.545182	0.290404	0.495869	0.304613	0.369275
AAC74972	ftnB	protein coding	-0.0168573	0.552024	0.592725	0.455981	0.149397	0.702868
AAC74973	yecJ	protein coding	0.93707	0.807516	0.943829	0.765196	0.93513	0.779625
AAC74974	yecR	protein coding	0.725567	-0.170323	0.437006	0.595296	0.519849	0.224599
AAC74975	ftnA	protein coding	0.73252	0.950465	0.820239	0.760615	0.906893	0.960702
AAC74976	yecH	protein coding	0.964707	0.922094	0.932583	0.978642	0.954694	0.964639
AAC74977	tyrP	protein coding	0.534128	0.853253	0.748417	0.500013	0.843781	0.916594
AAC74978	yecA	protein coding	0.9642	0.989421	0.98069	0.972983	0.977136	0.980472
AAC74979	pgsA	protein coding	0.626597	0.844036	0.978042	0.783057	0.732813	0.915224
AAC74980	uvrC	protein coding	0.961937	0.98914	0.990632	0.985611	0.960349	0.972329
AAC74981	uvrY	protein coding	0.862543	0.968056	0.921188	0.87846	0.951023	0.982847
AAC74982	yecF	protein coding	0.925221	0.882817	0.888521	0.958292	0.860672	0.962714
AAC74983	sdiA	protein coding	0.82934	0.918408	0.957396	0.923788	0.82077	0.946479
AAC74984	yecC	protein coding	0.893386	0.957418	0.968091	0.940693	0.909122	0.970868
AAC74985	yecS	protein coding	0.846257	0.641091	0.824212	0.879713	0.552516	0.873633
AAC74986	dcyD	protein coding	0.241529	0.626402	0.380327	0.301978	0.863424	0.694295
AAC74987	fliY	protein coding	0.984707	0.995133	0.987253	0.982487	0.995864	0.99814
AAC74988	fliZ	protein coding	0.400006	0.490578	0.345808	0.473105	0.465703	0.45036
AAC74989	fliA	protein coding	0.553331	0.36915	0.668127	0.723496	0.0947505	0.484928
AAC74990	fliC	protein coding	0.764719	0.956761	0.905876	0.884716	0.874038	0.92411
AAC74991	fliD	protein coding	0.736788	0.749102	0.665142	0.579571	0.723196	0.718242
AAC74992	fliS	protein coding	0.326854	0.213246	0.396449	0.00408281	0.11312	0.28959
AAC74993	fliT	protein coding	0.736889	0.478501	0.487854	0.761182	-0.103301	0.653564
AAC74994	amyA	protein coding	0.417778	0.922817	0.584949	0.591492	0.806936	0.940537
AAC74995	yedD	protein coding	0.258724	0.864941	0.646017	0.322383	0.837995	0.987085
AAC74996	yedE	protein coding	0.549229	0.835613	0.800725	0.647703	0.745266	0.909658
AAC74997	yedF	protein coding	0.965534	0.932283	0.934656	0.927688	0.921597	0.961906
AAC74999	yedL	protein coding	0.0201147	0.739785	0.70309	0.173257	0.65532	0.796122
AAC75004	fliE	protein coding	0.736268	0.69724	0.758217	0.891802	0.475656	0.870034
AAC75005	fliF	protein coding	0.402757	0.687889	0.50406	0.564706	0.367152	0.31226
AAC75006	fliG	protein coding	0.0604738	0.281964	0.218077	-0.183545	0.503252	0.45676
AAC75007	fliH	protein coding	-0.172566	0.428729	0.448449	0.324444	0.453266	0.24359
AAC75008	fliI	protein coding	0.652355	0.800702	0.696414	0.678612	0.629724	0.417578
AAC75009	fliJ	protein coding	0.569149	0.305162	0.155993	0.87124	0.494059	0.716824
AAC75010	fliK	protein coding	0.880441	0.637941	0.698312	0.833525	0.672948	0.805158
AAC75011	fliL	protein coding	0.203036	0.020944	0.351179	0.483801	-0.296067	0.420963
AAC75012	fliM	protein coding	0.886458	0.796182	0.752625	0.833512	0.725689	0.842197
AAC75013	fliN	protein coding	0.140804	-0.503289	0.00865633	0.0749742	0.086806	0.324568
AAC75014	fliO	protein coding	-0.0733708	0.24825	0.77455	-0.0164375	0.135044	-0.260319
AAC75015	fliP	protein coding	0.698715	0.796393	0.859231	0.762367	0.76691	0.787584
AAC75016	fliQ	protein coding	-0.255426	0.580417	0.109056	0.00274212	-0.284329	0.353501
AAC75017	fliR	protein coding	0.516558	0.887781	0.765941	0.749331	0.829106	0.69397
AAC75018	rcsA	protein coding	0.946977	0.992829	0.986321	0.974387	0.956017	0.946119
AAC75019	dsrB	protein coding	0.325424	0.963442	0.6765	0.736407	0.884153	0.832318
AAC75020	yodD	protein coding	0.97844	0.991456	0.953854	0.97493	0.981748	0.989736
AAC75021	yedP	protein coding	0.622198	0.734719	0.728981	0.587286	0.787882	0.926531
AAC75022	yedQ	protein coding	0.188733	0.871294	0.778885	0.610844	0.601713	0.76702
AAC75023	yodC	protein coding	0.979906	0.979803	0.975861	0.986755	0.968953	0.992434
AAC75024	yedI	protein coding	0.970742	0.95846	0.939441	0.963088	0.946017	0.958405
AAC75025	yedA	protein coding	0.972614	0.945117	0.95857	0.943111	0.970392	0.958571
AAC75026	vsr	protein coding	0.894868	0.871515	0.954469	0.874628	0.837399	0.963255
AAC75027	dcm	protein coding	0.568115	0.818759	0.966078	0.759249	0.622976	0.819102
AAC75028	yedJ	protein coding	0.920223	0.966322	0.980198	0.970487	0.906285	0.922524
AAC75029	yedR	protein coding	0.753945	0.592815	0.515484	0.864909	0.387118	0.949204
AAC75033	hchA	protein coding	0.728535	0.921831	0.87632	0.754316	0.936719	0.949339
AAC75034	yedV	protein coding	0.679172	0.693124	0.883947	0.60623	0.753692	0.878574
AAC75035	yedW	protein coding	0.958785	0.950602	0.899625	0.890819	0.869796	0.872466
AAC75036	hiuH	protein coding	0.967025	0.969525	0.936575	0.966346	0.963107	0.978952
AAC75037	yedY	protein coding	0.989324	0.987185	0.955928	0.973005	0.938646	0.965343
AAC75038	yedZ	protein coding	-0.379949	0.951366	0.976192	0.975623	-0.311347	-0.386186
AAC75039	zinT	protein coding	0.95724	0.943124	0.951102	0.918531	0.948145	0.980061
AAC75040	yodB	protein coding	0.493482	0.976888	0.988516	0.961736	0.517486	0.440593
AAC75041	mtfA	protein coding	0.743365	0.93901	0.968808	0.928995	0.799118	0.86276
AAC75042	yeeJ	protein coding	0.843256	0.929405	0.914604	0.889523	0.872639	0.927256
AAC75045	shiA	protein coding	0.838136	0.822305	0.821767	0.787818	0.831439	0.969577
AAC75046	amn	protein coding	0.832773	0.937182	0.90232	0.908982	0.872359	0.929391
AAC75047	yeeN	protein coding	0.938431	0.967276	0.92764	0.9379	0.957444	0.962861
AAC75048	yeeO	protein coding	0.882096	0.935689	0.892212	0.937499	0.859785	0.911636
AAC75049	cbl	protein coding	0.806364	0.765275	0.858861	0.807792	0.75412	0.941996
AAC75050	nac	protein coding	0.571489	0.561601	0.696765	0.494916	0.817098	0.690609
AAC75051	ldtA	protein coding	0.910858	0.93421	0.970077	0.894797	0.963646	0.907751
AAC75052	cobT	protein coding	0.853526	0.904693	0.713354	0.809109	0.852345	0.93885
AAC75053	cobS	protein coding	0.79923	0.938177	0.954783	0.925371	0.846615	0.76935
AAC75054	cobU	protein coding	0.888912	0.907493	0.89569	0.959664	0.81246	0.958091
AAC75055	insH1	protein coding	0.649941	0.829084	0.877526	0.811978	0.75141	0.85419
AAC75057	insD1	protein coding	0.760835	0.785296	0.916314	0.799539	0.742428	0.634843
AAC75062	yeeR	protein coding	0.752003	0.648768	0.889646	0.691678	0.77747	0.679124
AAC75063	yeeS	protein coding	0.890974	0.690545	0.801211	0.816757	0.753087	0.722101
AAC75064	yeeT	protein coding	0.776773	0.132271	0.0750557	0.524986	-0.0380979	0.849917
AAC75065	cbeA	protein coding	0.965961	0.941388	0.924209	0.951145	0.931016	0.974766
AAC75066	cbtA	protein coding	0.992564	0.982035	0.977258	0.978418	0.987962	0.990728
AAC75068	yeeX	protein coding	0.281213	0.749919	0.792652	0.218443	0.771336	0.989677
AAC75069	yeeA	protein coding	0.815726	0.835716	0.818691	0.740391	0.881245	0.82007
AAC75070	sbmC	protein coding	0.848637	0.889639	0.985578	0.878313	0.833366	0.895183
AAC75071	dacD	protein coding	0.587012	0.59392	0.834035	0.67455	0.81117	0.484304
AAC75072	sbcB	protein coding	0.570746	0.92006	0.880537	0.656973	0.871086	0.979691
AAC75073	yeeD	protein coding	0.975839	0.999285	0.99811	0.997189	0.977075	0.98166
AAC75074	yeeE	protein coding	0.919181	0.980852	0.973265	0.961536	0.932777	0.981975
AAC75075	plaP	protein coding	0.495302	0.88543	0.677815	0.511252	0.908276	0.928327
AAC75076	yeeY	protein coding	0.996553	0.997428	0.995914	0.995997	0.997697	0.998123
AAC75077	yeeZ	protein coding	0.798011	0.923444	0.931891	0.844073	0.9045	0.986175
AAC75078	yefM	protein coding	0.668726	0.97629	0.902827	0.930739	0.911411	0.861939
AAC75079	hisL	protein coding	0.96017	0.990214	0.993142	0.990201	0.943845	0.973956
AAC75080	hisG	protein coding	0.918892	0.96244	0.911354	0.899966	0.879914	0.905206
AAC75081	hisD	protein coding	0.598006	0.82845	0.936087	0.781691	0.639081	0.811588
AAC75082	hisC	protein coding	0.499343	0.876216	0.87943	0.872627	0.750979	0.709347
AAC75083	hisB	protein coding	0.699638	0.609413	0.802809	0.777224	0.559285	0.787561
AAC75084	hisH	protein coding	0.678591	0.94566	0.957734	0.911136	0.667509	0.688326
AAC75085	hisA	protein coding	0.41592	0.478243	0.791304	0.46473	0.341508	0.83694
AAC75086	hisF	protein coding	0.968938	0.970256	0.95624	0.960342	0.970714	0.993867
AAC75087	hisI	protein coding	0.952301	0.936064	0.961903	0.948001	0.967724	0.970172
AAC75088	wzzB	protein coding	0.307361	0.906319	0.935677	0.804523	0.428916	0.661429
AAC75089	ugd	protein coding	0.899083	0.913518	0.930572	0.891832	0.921489	0.980804
AAC75090	gnd	protein coding	0.846516	0.995339	0.86455	0.856811	0.980025	0.986742
AAC75091	insH1	protein coding	0.668482	0.613636	0.907151	0.621419	0.719535	0.608366
AAC75093	wbbK	protein coding	0.961129	0.904936	0.896607	0.933269	0.916751	0.95771
AAC75094	wbbJ	protein coding	0.963375	0.916974	0.950526	0.951794	0.889905	0.977958
AAC75095	wbbI	protein coding	0.915422	0.888926	0.954958	0.901774	0.900869	0.962767
AAC75096	wbbH	protein coding	0.460903	0.586607	0.690194	0.835011	0.0406388	0.653947
AAC75097	glf	protein coding	0.902216	0.810528	0.783204	0.941192	0.750959	0.958662
AAC75098	wzxB	protein coding	0.671467	0.888424	0.889054	0.839565	0.744306	0.723343
AAC75099	rfbC	protein coding	0.716365	0.29254	0.639686	0.737169	0.0993245	0.894265
AAC75100	rfbA	protein coding	0.878277	0.875668	0.940825	0.946091	0.774141	0.934002
AAC75101	rfbD	protein coding	0.932827	0.837093	0.891517	0.943126	0.834397	0.927717
AAC75102	rfbB	protein coding	0.805885	0.952796	0.890634	0.862197	0.892413	0.950774
AAC75103	wcaN	protein coding	0.891594	0.975059	0.843942	0.866335	0.948528	0.988594
AAC75104	wcaM	protein coding	0.473401	0.692025	0.774149	0.766956	0.483633	0.341945
AAC75105	wcaL	protein coding	0.0900776	0.387639	0.55418	0.391017	0.371534	0.277995
AAC75106	wcaK	protein coding	0.793596	0.738047	0.778103	0.754397	0.781499	0.76261
AAC75107	wzxC	protein coding	0.424429	0.500553	0.527522	0.534595	0.32755	0.35865
AAC75108	wcaJ	protein coding	0.195015	0.38614	0.581613	0.433187	0.219025	0.661233
AAC75109	cpsG	protein coding	0.691135	0.578268	0.708834	0.675729	0.496542	0.669608
AAC75110	cpsB	protein coding	0.382682	0.347374	0.1601	0.120084	0.0643215	0.279261
AAC75111	wcaI	protein coding	0.44132	0.26999	0.387707	0.451687	0.690269	0.157161
AAC75112	wcaH	protein coding	0.836463	0.863978	0.802874	0.745914	0.933205	0.898989
AAC75113	wcaG	protein coding	0.540144	0.589633	0.574154	0.607602	0.0987948	0.123604
AAC75114	gmd	protein coding	0.962037	0.96249	0.98159	0.974547	0.969169	0.95781
AAC75115	wcaF	protein coding	0.109217	0.717881	0.755006	0.759805	0.14197	-0.023809
AAC75116	wcaE	protein coding	0.588728	0.142549	0.172277	0.530694	-0.0587792	0.188064
AAC75117	wcaD	protein coding	0.577904	0.585244	0.593577	0.831669	0.37922	0.556129
AAC75118	wcaC	protein coding	0.245538	0.557661	0.25642	0.617016	0.0410512	0.182828
AAC75119	wcaB	protein coding	0.564585	0.854638	0.910112	0.785745	0.461545	0.306231
AAC75120	wcaA	protein coding	0.836914	0.877261	0.912247	0.833075	0.852347	0.763725
AAC75121	wzc	protein coding	0.798683	0.840095	0.869816	0.833603	0.702479	0.681507
AAC75122	wzb	protein coding	-0.549543	-0.0345904	-0.134941	-0.670701	0.30993	0.297596
AAC75123	wza	protein coding	0.368502	0.150711	0.145263	0.39205	0.342017	0.602657
AAC75124	yegH	protein coding	0.739445	0.791963	0.824368	0.784486	0.743929	0.965246
AAC75125	asmA	protein coding	0.794287	0.804849	0.867116	0.860505	0.769621	0.975586
AAC75126	dcd	protein coding	0.419067	0.763727	0.912176	0.620496	0.523549	0.928542
AAC75127	udk	protein coding	0.966877	0.95041	0.956763	0.966377	0.96279	0.971975
AAC75128	yegE	protein coding	0.18088	0.591149	0.868649	0.510663	0.215663	0.716466
AAC75129	alkA	protein coding	0.894383	0.906458	0.891534	0.800874	0.907878	0.901073
AAC75130	yegD	protein coding	0.664688	0.582534	0.584294	0.760505	0.519937	0.880598
AAC75131	yegI	protein coding	0.810278	0.914166	0.834807	0.821958	0.876316	0.870267
AAC75132	yegJ	protein coding	0.134785	0.774067	0.0780549	0.39962	0.168901	0.0513909
AAC75133	yegK	protein coding	0.605908	0.707365	0.780596	0.734901	0.440526	0.795508
AAC75134	yegL	protein coding	0.993891	0.997332	0.997068	0.996341	0.993703	0.994962
AAC75135	mdtA	protein coding	0.181386	0.681509	0.715603	0.569302	0.473735	0.779898
AAC75136	mdtB	protein coding	0.597871	0.730814	0.673455	0.665008	0.765419	0.768052
AAC75137	mdtC	protein coding	0.747015	0.84367	0.892194	0.825285	0.745744	0.816245
AAC75138	iceT	protein coding	0.278668	0.261883	0.815155	0.413076	0.270381	0.521896
AAC75139	baeS	protein coding	0.723427	0.835492	0.966681	0.826756	0.780787	0.746023
AAC75140	baeR	protein coding	0.540485	0.750166	0.81271	0.563027	0.572038	0.858818
AAC75141	yegP	protein coding	0.923722	0.992888	0.958596	0.944757	0.98271	0.994396
AAC75142	yegQ	protein coding	0.803834	0.96727	0.896885	0.830918	0.926016	0.95838
AAC75143	ogrK	protein coding	0.549865	0.628251	0.575346	0.549042	0.614992	0.932273
AAC75146	yegR	protein coding	0.9053	0.907889	0.916208	0.940991	0.851261	0.942339
AAC75147	yegS	protein coding	0.488711	0.820281	0.775707	0.548566	0.766948	0.933312
AAC75149	insE1	protein coding	0.92833	0.887157	0.761982	0.941854	0.731194	0.88361
AAC75150	insF1	protein coding	0.953097	0.97367	0.984494	0.979624	0.935899	0.952969
AAC75152	gatD	protein coding	0.933492	0.988492	0.940953	0.946069	0.911489	0.905177
AAC75154	gatB	protein coding	0.975999	0.977311	0.992558	0.965055	0.982629	0.99391
AAC75155	gatA	protein coding	0.936535	0.97511	0.944869	0.944727	0.971829	0.970244
AAC75156	gatZ	protein coding	0.949582	0.991574	0.982927	0.973378	0.97598	0.989079
AAC75157	gatY	protein coding	0.613348	0.965818	0.880649	0.807512	0.826686	0.907031
AAC75158	fbaB	protein coding	0.54898	0.805074	0.542531	0.827301	0.806857	0.860446
AAC75159	yegT	protein coding	0.574913	0.751432	0.812681	0.674308	0.56005	0.786177
AAC75160	yegU	protein coding	0.886642	0.726942	0.745103	0.686366	0.692935	0.731384
AAC75161	yegV	protein coding	0.826093	0.722687	0.877677	0.785978	0.905686	0.686961
AAC75162	yegW	protein coding	0.806729	0.831849	0.959509	0.824404	0.85585	0.827528
AAC75163	yegX	protein coding	0.875507	0.914339	0.917368	0.939657	0.891067	0.961305
AAC75164	thiD	protein coding	0.92685	0.909582	0.849349	0.907842	0.944682	0.949154
AAC75165	thiM	protein coding	0.980736	0.986505	0.978702	0.97127	0.973866	0.978274
AAC75166	rcnR	protein coding	0.611675	0.742785	0.895734	0.71628	0.79135	0.729298
AAC75167	rcnA	protein coding	0.747718	0.708883	0.795345	0.82837	0.655261	0.473467
AAC75168	rcnB	protein coding	0.526541	0.524875	0.513632	0.405246	0.385606	0.908408
AAC75169	yehA	protein coding	0.963478	0.963324	0.956146	0.933012	0.954164	0.961791
AAC75170	yehB	protein coding	0.0379572	0.346405	0.55731	0.34673	0.0747592	0.190376
AAC75171	yehC	protein coding	0.575183	0.538972	0.388091	0.511811	0.62033	0.487034
AAC75172	yehD	protein coding	0.0792392	-0.145818	-0.344382	-0.211987	0.131276	0.473372
AAC75173	yehE	protein coding	-0.242354	0.840219	0.612491	0.297753	0.486361	0.780318
AAC75174	mrp	protein coding	0.565684	0.940263	0.904945	0.835258	0.592722	0.742935
AAC75175	metG	protein coding	-0.0861838	0.623197	0.608349	0.146985	0.300155	0.845442
AAC75179	yehI	protein coding	0.793572	0.846711	0.9125	0.814905	0.808039	0.837834
AAC75180	yehL	protein coding	0.549679	0.850699	0.671767	0.736645	0.529231	0.540292
AAC75181	yehM	protein coding	0.846613	0.50076	0.707396	0.700109	0.613975	0.609215
AAC75182	yehP	protein coding	0.529517	0.559527	0.551255	0.222433	0.55273	0.466596
AAC75184	yehR	protein coding	0.933253	0.983752	0.953318	0.935386	0.96309	0.980741
AAC75185	yehS	protein coding	0.190016	0.760578	0.44566	-0.00701632	0.767436	0.906786
AAC75186	yehT	protein coding	0.69844	0.877411	0.7719	0.799417	0.818204	0.869995
AAC75187	yehU	protein coding	0.869131	0.959973	0.921818	0.882178	0.941625	0.913541
AAC75188	mlrA	protein coding	0.655965	0.822816	0.888803	0.94864	0.589387	0.649576
AAC75189	yehW	protein coding	0.940439	0.962409	0.991652	0.948767	0.935436	0.963403
AAC75190	yehX	protein coding	0.745639	0.824289	0.785782	0.825301	0.624428	0.711079
AAC75191	yehY	protein coding	0.915098	0.957012	0.967565	0.966778	0.916983	0.959514
AAC75192	osmF	protein coding	0.877565	0.934576	0.946246	0.907032	0.931072	0.969775
AAC75193	bglX	protein coding	0.815582	0.866396	0.888912	0.837843	0.822705	0.947637
AAC75194	dld	protein coding	0.880269	0.971395	0.979019	0.982674	0.866722	0.941902
AAC75195	pbpG	protein coding	0.981693	0.994397	0.991958	0.987221	0.990024	0.996829
AAC75196	yohC	protein coding	0.91198	0.976318	0.891774	0.945122	0.986168	0.982027
AAC75197	yohD	protein coding	0.826554	0.843935	0.775624	0.476658	0.906409	0.778242
AAC75198	yohF	protein coding	0.677387	0.933825	0.842562	0.796751	0.762069	0.83032
AAC75201	dusC	protein coding	0.903254	0.853759	0.939254	0.937877	0.931986	0.78864
AAC75202	yohJ	protein coding	0.968072	0.953282	0.988749	0.909217	0.974318	0.93683
AAC75203	yohK	protein coding	0.593975	0.594453	0.920792	0.777421	0.383095	0.855284
AAC75204	cdd	protein coding	0.59998	0.87575	0.820859	0.750212	0.712223	0.848119
AAC75205	sanA	protein coding	-0.0703939	0.800117	0.626027	0.901721	0.557113	0.254114
AAC75206	yeiS	protein coding	0.204283	0.709834	0.907406	0.541667	0.534619	0.789419
AAC75207	preT	protein coding	0.658197	0.827887	0.905168	0.796582	0.618803	0.700509
AAC75208	preA	protein coding	0.907132	0.66961	0.89601	0.72548	0.879777	0.821864
AAC75209	mglC	protein coding	0.975332	0.951501	0.963501	0.965144	0.963881	0.980562
AAC75210	mglA	protein coding	0.386334	0.574021	0.826566	0.521789	0.366143	0.342553
AAC75211	mglB	protein coding	0.649669	0.906801	0.816122	0.765466	0.795288	0.842696
AAC75212	galS	protein coding	0.0784506	0.861508	-0.0180059	-0.0688672	0.563333	0.705392
AAC75213	yeiB	protein coding	0.941877	0.984751	0.971846	0.969738	0.968135	0.980789
AAC75214	folE	protein coding	0.672072	0.967472	0.649245	0.612744	0.928309	0.959259
AAC75215	yeiG	protein coding	0.981946	0.996948	0.979857	0.986171	0.995128	0.997386
AAC75216	cirA	protein coding	0.703048	0.877143	0.847047	0.674653	0.84812	0.980334
AAC75217	lysP	protein coding	0.587617	0.857478	0.911741	0.768055	0.593753	0.833602
AAC75218	yeiE	protein coding	0.848478	0.826266	0.888114	0.91187	0.903451	0.841214
AAC75219	yeiH	protein coding	0.930241	0.948754	0.921325	0.890973	0.903608	0.937245
AAC75220	nfo	protein coding	0.865846	0.81054	0.91171	0.901584	0.721355	0.961833
AAC75221	yeiI	protein coding	0.977079	0.978853	0.976772	0.981516	0.963083	0.978577
AAC75222	nupX	protein coding	0.654427	0.689331	0.719488	0.719425	0.625794	0.840221
AAC75223	rihB	protein coding	0.506178	0.800591	0.547898	0.650247	0.861781	0.832365
AAC75224	yeiL	protein coding	0.871264	0.827737	0.786954	0.823026	0.822435	0.874537
AAC75225	psuT	protein coding	0.928037	0.910485	0.909435	0.941911	0.929878	0.961161
AAC75226	psuG	protein coding	0.470267	0.865396	0.797299	0.86886	0.627304	0.752475
AAC75227	psuK	protein coding	-0.0362188	0.0188038	0.209759	-0.187436	0.456266	0.301615
AAC75228	fruA	protein coding	0.871725	0.772639	0.840005	0.798109	0.79077	0.923473
AAC75229	fruK	protein coding	0.731081	0.728732	0.721722	0.762048	0.62294	0.715741
AAC75230	fruB	protein coding	0.279357	0.835232	0.878324	0.799783	0.362725	0.599987
AAC75231	setB	protein coding	0.982919	0.976283	0.983522	0.967519	0.974226	0.968476
AAC75232	yeiP	protein coding	0.845307	0.919293	0.973697	0.861688	0.922383	0.932336
AAC75233	yeiQ	protein coding	0.29988	0.801394	0.739757	0.683114	0.577722	0.65674
AAC75234	yeiR	protein coding	0.310207	0.648784	0.771242	0.621226	0.579388	0.561183
AAC75235	lpxT	protein coding	0.501038	0.776551	0.911293	0.784248	0.527237	0.806773
AAC75236	mepS	protein coding	0.670767	0.788966	0.864997	0.856303	0.573714	0.791716
AAC75237	rtn	protein coding	0.39175	0.791114	0.8315	0.559878	0.530573	0.508258
AAC75238	yejA	protein coding	0.857515	0.917463	0.944157	0.906338	0.884874	0.936416
AAC75239	yejB	protein coding	0.62144	0.700147	0.708304	0.634911	0.646173	0.873165
AAC75240	yejE	protein coding	0.277667	0.362653	0.293186	0.276973	0.30242	0.282032
AAC75241	yejF	protein coding	0.827761	0.938217	0.978411	0.905239	0.873875	0.948351
AAC75242	yejG	protein coding	-0.108393	0.9083	0.204593	0.193116	0.843558	0.926305
AAC75243	bcr	protein coding	0.851732	0.847009	0.900686	0.918792	0.654204	0.914324
AAC75244	rsuA	protein coding	0.914182	0.983939	0.847597	0.840154	0.866059	0.886705
AAC75245	yejH	protein coding	0.537634	0.746366	0.834982	0.793924	0.679935	0.671709
AAC75246	rplY	protein coding	0.417599	0.977131	0.532481	0.40838	0.973836	0.989872
AAC75247	yejK	protein coding	0.91204	0.940373	0.934307	0.924396	0.922903	0.948979
AAC75248	yejL	protein coding	0.941303	0.926479	0.976186	0.953671	0.921873	0.907178
AAC75249	yejM	protein coding	0.528232	0.590293	0.938465	0.729409	0.335863	0.846356
AAC75252	insH1	protein coding	0.661662	0.76859	0.847012	0.793476	0.747129	0.909408
AAC75253	narP	protein coding	0.725962	0.843814	0.930956	0.742053	0.797131	0.953159
AAC75254	ccmH	protein coding	0.785285	0.90599	0.896861	0.921636	0.884326	0.826839
AAC75255	dsbE	protein coding	0.94541	0.924915	0.923966	0.909146	0.944632	0.950319
AAC75256	ccmF	protein coding	0.868254	0.834455	0.90855	0.838745	0.884823	0.938384
AAC75257	ccmE	protein coding	0.907931	0.932699	0.916437	0.845193	0.930657	0.896746
[truncated: 2,546 more rows]

## Sheet: ΔmazF vs WT
Gene			Pearson Correlation Coefficient						Damage
Transcript	Name	Type	WT[1]&WT[2]	ΔmazF[1]&ΔmazF[2]	WT[1]&ΔmazF[1]	WT[1]&ΔmazF[2]	WT[2]&ΔmazF[1]	WT[2]&ΔmazF[2]	(asterist indicates potential damage)
AAC73112	thrL	protein coding	0.972481	0.998067	0.987045	0.982244	0.994346	0.989665
AAC73113	thrA	protein coding	0.876699	0.820175	0.80669	0.88392	0.902744	0.917583
AAC73114	thrB	protein coding	0.686731	0.922157	0.772713	0.829733	0.81557	0.842767
AAC73115	thrC	protein coding	0.7543	0.905517	0.883319	0.776133	0.86176	0.949268
AAC73116	yaaX	protein coding	0.945068	0.974758	0.909236	0.954577	0.94307	0.935255
AAC73117	yaaA	protein coding	0.838937	0.915421	0.804178	0.869643	0.830735	0.890752
AAC73118	yaaJ	protein coding	0.353414	0.751315	0.831478	0.606018	0.422562	0.539138
AAC73119	talB	protein coding	0.903668	0.997716	0.911414	0.920565	0.993155	0.994459
AAC73120	mog	protein coding	0.46716	0.953728	0.719341	0.659582	0.899135	0.900871
AAC73121	satP	protein coding	0.853288	0.934466	0.923406	0.863907	0.951074	0.946223
AAC73122	yaaW	protein coding	0.876325	0.920057	0.935092	0.954772	0.908021	0.826817
AAC73124	yaaI	protein coding	0.662088	0.0718614	0.662431	0.396579	0.269705	0.79561
AAC73125	dnaK	protein coding	0.887585	0.981507	0.974313	0.966113	0.903827	0.939965
AAC73126	dnaJ	protein coding	0.98581	0.997479	0.987571	0.985259	0.997633	0.995304
AAC73127	insL1	protein coding	0.586362	0.955928	0.727393	0.75227	0.834914	0.817047
AAC73129	mokC	protein coding	0.996529	0.980808	0.975963	0.99626	0.976409	0.99824
AAC73130	nhaA	protein coding	0.722676	0.921686	0.725318	0.811387	0.939737	0.944402
AAC73131	nhaR	protein coding	0.728821	0.920146	0.932686	0.92013	0.772017	0.805463
AAC73132	insB1	protein coding	0.98882	0.996359	0.984722	0.988852	0.992115	0.995702
AAC73133	insA	protein coding	0.476754	0.47092	0.62927	0.750001	-0.0675926	0.494855
AAC73134	rpsT	protein coding	0.990667	0.995926	0.989989	0.994548	0.992208	0.997579
AAC73135	yaaY	protein coding	0.996724	0.996322	0.997016	0.998026	0.993937	0.999306
AAC73136	ribF	protein coding	0.783761	0.980982	0.888575	0.891152	0.913316	0.941829
AAC73137	ileS	protein coding	0.67346	0.983929	0.816767	0.784359	0.906222	0.903896
AAC73138	lspA	protein coding	0.94325	0.986857	0.909078	0.952802	0.977253	0.989953
AAC73139	fkpB	protein coding	0.956934	0.985989	0.787917	0.779571	0.885167	0.888357
AAC73140	ispH	protein coding	0.848946	0.89806	0.904976	0.812517	0.952109	0.878175
AAC73141	rihC	protein coding	0.710813	0.506753	0.504465	0.526678	0.248524	0.317593
AAC73142	dapB	protein coding	0.980888	0.995483	0.984135	0.988419	0.995744	0.994531
AAC73143	carA	protein coding	0.389704	0.472062	0.424442	0.394982	0.423142	0.369558
AAC73144	carB	protein coding	0.572349	0.836363	0.779927	0.690102	0.66518	0.705956
AAC73145	caiF	protein coding	0.584955	0.839912	0.858591	0.660258	0.773558	0.954288
AAC73146	caiE	protein coding	0.949402	0.981114	0.977142	0.976726	0.965936	0.965326
AAC73147	caiD	protein coding	0.515162	0.700797	0.750921	0.687437	0.663154	0.239763
AAC73148	caiC	protein coding	0.829717	0.880237	0.88395	0.841886	0.763777	0.831659
AAC73149	caiB	protein coding	0.703412	0.664294	0.657973	0.672847	0.739371	0.719827
AAC73150	caiA	protein coding	0.94201	0.970748	0.947674	0.960229	0.91744	0.941195
AAC73151	caiT	protein coding	0.106771	0.483417	0.415415	0.540014	0.0429889	0.217391
AAC73152	fixA	protein coding	0.821733	0.870646	0.84313	0.937497	0.551374	0.760067
AAC73153	fixB	protein coding	-0.188577	0.114802	0.0601168	0.0890754	0.14483	-0.0630813
AAC73154	fixC	protein coding	0.319038	0.123683	0.420752	0.566527	-0.0582431	0.184988
AAC73155	fixX	protein coding	0.310071	0.0202902	0.521461	0.213609	-0.0153786	0.0702249
AAC73156	yaaU	protein coding	0.635263	0.735995	0.848176	0.730115	0.536177	0.647907
AAC73157	kefF	protein coding	0.891166	0.876857	0.770235	0.756506	0.737401	0.8432
AAC73158	kefC	protein coding	0.744228	0.885207	0.760862	0.775642	0.896925	0.890039
AAC73159	folA	protein coding	0.637536	0.945976	0.601979	0.661578	0.957287	0.940096
AAC73160	apaH	protein coding	0.761964	0.939047	0.847099	0.768692	0.900317	0.924238
AAC73161	apaG	protein coding	0.966098	0.988568	0.98475	0.980987	0.987907	0.982881
AAC73162	rsmA	protein coding	0.922657	0.947175	0.928112	0.923295	0.964584	0.976025
AAC73163	pdxA	protein coding	0.88877	0.98019	0.941121	0.969394	0.988037	0.95267
AAC73164	surA	protein coding	0.98078	0.998771	0.986499	0.987793	0.998658	0.997745
AAC73165	lptD	protein coding	0.336475	0.973925	0.565408	0.538137	0.893756	0.852791
AAC73166	djlA	protein coding	0.985802	0.994742	0.991645	0.9792	0.993927	0.990937
AAC73169	rluA	protein coding	0.712858	0.958204	0.777571	0.789932	0.965458	0.961542
AAC73170	rapA	protein coding	0.0882785	0.856839	0.266403	0.24615	0.801507	0.793288
AAC73171	polB	protein coding	0.771214	0.842633	0.779888	0.773327	0.836152	0.896417
AAC73172	araD	protein coding	0.0546504	0.521059	0.160322	0.64588	-0.0736505	0.00850198
AAC73173	araA	protein coding	0.76052	NA	NA	NA	NA	NA
AAC73174	araB	protein coding	0.362546	NA	NA	NA	NA	NA
AAC73175	araC	protein coding	0.860902	0.960095	0.811504	0.836837	0.930732	0.925437
AAC73176	yabI	protein coding	0.81992	0.94456	0.922245	0.966199	0.902789	0.907118
AAC73177	thiQ	protein coding	0.970338	0.983407	0.980525	0.990858	0.977897	0.962856
AAC73178	thiP	protein coding	0.355434	0.0505582	0.116215	0.327638	-0.00328789	0.64074
AAC73179	thiB	protein coding	0.564446	0.408843	0.269725	0.401148	-0.0776031	0.361246
AAC73180	sgrR	protein coding	0.891135	0.968919	0.926575	0.949396	0.960358	0.925191
AAC73182	leuD	protein coding	0.994553	0.999243	0.99793	0.997774	0.996974	0.998011
AAC73183	leuC	protein coding	0.950177	0.976259	0.974056	0.960055	0.98407	0.952305
AAC73184	leuB	protein coding	0.727613	0.960189	0.944794	0.92497	0.770936	0.872667
AAC73185	leuA	protein coding	0.337063	0.971406	0.417258	0.370025	0.951735	0.970159
AAC73186	leuL	protein coding	0.909547	0.995857	0.989184	0.978996	0.91449	0.925498
AAC73187	leuO	protein coding	0.713429	0.953457	0.820892	0.767417	0.939579	0.950724
AAC73188	ilvI	protein coding	0.870038	0.930264	0.693156	0.795209	0.75673	0.879806
AAC73189	ilvH	protein coding	0.97763	0.958458	0.979983	0.981932	0.963937	0.996687
AAC73191	cra	protein coding	0.934957	0.975373	0.907358	0.938373	0.964518	0.975102
AAC73192	mraZ	protein coding	0.874149	0.969149	0.963786	0.878224	0.96708	0.996998
AAC73193	rsmH	protein coding	0.80714	0.995199	0.851268	0.842643	0.988752	0.993998
AAC73194	ftsL	protein coding	0.971965	0.992511	0.98774	0.984168	0.967786	0.989116
AAC73195	ftsI	protein coding	0.999293	0.998563	0.997911	0.997796	0.997896	0.998388
AAC73196	murE	protein coding	0.949467	0.956456	0.953231	0.970924	0.960939	0.977678
AAC73197	murF	protein coding	0.222537	0.966335	0.638866	0.537141	0.834559	0.883157
AAC73198	mraY	protein coding	0.757147	0.927194	0.886627	0.912489	0.879605	0.828033
AAC73199	murD	protein coding	0.830336	0.899458	0.79158	0.845946	0.901433	0.928697
AAC73200	ftsW	protein coding	0.830154	0.951438	0.87474	0.861101	0.903178	0.895372
AAC73201	murG	protein coding	0.842289	0.915576	0.967497	0.866322	0.889263	0.953478
AAC73202	murC	protein coding	0.882397	0.936674	0.900238	0.886057	0.969747	0.947903
AAC73203	ddlB	protein coding	0.893177	0.977968	0.89606	0.943064	0.984358	0.980186
AAC73204	ftsQ	protein coding	0.780144	0.945804	0.765965	0.824325	0.954243	0.958738
AAC73205	ftsA	protein coding	0.961127	0.985748	0.972938	0.966031	0.991042	0.980553
AAC73206	ftsZ	protein coding	0.93712	0.900971	0.923081	0.939086	0.947671	0.95494
AAC73207	lpxC	protein coding	0.715424	0.992968	0.860679	0.83318	0.954596	0.971421
AAC73208	secM	protein coding	0.749627	0.972689	0.740688	0.809039	0.98334	0.96464
AAC73209	secA	protein coding	0.840174	0.976241	0.876636	0.865528	0.977224	0.980038
AAC73210	mutT	protein coding	0.992389	0.997435	0.996212	0.993303	0.996967	0.994726
AAC73212	yacG	protein coding	0.709879	0.995842	0.994291	0.991902	0.741111	0.774995
AAC73213	zapD	protein coding	0.880808	0.923487	0.6814	0.836513	0.857992	0.957514
AAC73214	coaE	protein coding	0.647757	0.84761	0.560808	0.738949	0.789676	0.878765
AAC73215	guaC	protein coding	0.522619	0.985501	0.581723	0.599214	0.821729	0.811357
AAC73217	hofC	protein coding	0.992167	0.939267	0.901336	0.990302	0.853276	0.976115
AAC73218	hofB	protein coding	0.8406	0.802364	0.837954	0.814651	0.617424	0.837093
AAC73219	ppdD	protein coding	0.220124	0.642228	-0.133881	0.0508388	-0.260193	-0.353504
AAC73220	nadC	protein coding	0.721191	0.822495	0.491516	0.653801	0.615815	0.886036
AAC73221	ampD	protein coding	0.594171	0.813114	0.726936	0.583536	0.844447	0.783628
AAC73222	ampE	protein coding	0.959686	0.989231	0.966971	0.957368	0.986327	0.983455
AAC73223	aroP	protein coding	0.377585	0.957558	0.435001	0.472059	0.892498	0.951822
AAC73224	pdhR	protein coding	0.83976	0.853925	0.880151	0.889556	0.82638	0.944035
AAC73225	aceE	protein coding	0.29891	0.978037	0.633158	0.675243	0.863198	0.827954
AAC73226	aceF	protein coding	0.95082	0.979352	0.943237	0.93123	0.974026	0.973371
AAC73227	lpd	protein coding	0.952641	0.990322	0.959385	0.951236	0.984151	0.980197
AAC73228	yacH	protein coding	0.688048	0.860237	0.864736	0.798496	0.723656	0.709088
AAC73229	acnB	protein coding	0.589125	0.984412	0.677068	0.663513	0.803633	0.871304
AAC73230	yacL	protein coding	0.168692	0.903953	0.469466	0.734842	0.926054	0.752942
AAC73231	speD	protein coding	0.633015	0.9815	0.86802	0.828664	0.902468	0.938218
AAC73232	speE	protein coding	-0.4745	0.605869	-0.202129	0.0841437	0.75836	0.698038
AAC73233	yacC	protein coding	0.9654	0.994025	0.984935	0.989909	0.98408	0.985155
AAC73234	cueO	protein coding	0.522283	0.856195	0.867573	0.783931	0.597962	0.564337
AAC73235	gcd	protein coding	0.0139231	0.917445	0.190363	0.031381	0.824814	0.81224
AAC73236	hpt	protein coding	0.902709	0.991718	0.959542	0.937569	0.978305	0.989756
AAC73237	can	protein coding	0.0888861	0.995387	0.206936	0.156944	0.973349	0.981667
AAC73238	yadG	protein coding	0.724955	0.890329	0.628708	0.691757	0.814226	0.926199
AAC73239	yadH	protein coding	0.931939	0.949388	0.91867	0.955729	0.984643	0.970585
AAC73240	yadI	protein coding	0.937142	0.977038	0.921868	0.958501	0.979892	0.97656
AAC73241	yadE	protein coding	0.997714	0.999757	0.996516	0.997403	0.997523	0.997852
AAC73242	panD	protein coding	0.895176	0.986691	0.840714	0.881397	0.989563	0.996019
AAC73243	yadD	protein coding	0.936989	0.985499	0.951413	0.979504	0.965566	0.967862
AAC73244	panC	protein coding	0.886644	0.961665	0.924132	0.943527	0.963953	0.927465
AAC73245	panB	protein coding	0.758988	0.969379	0.899712	0.876521	0.922742	0.9483
AAC73246	yadC	protein coding	0.440141	0.7014	0.400165	0.476719	0.676019	0.652701
AAC73247	yadK	protein coding	0.46759	0.313188	0.350306	0.359287	0.136579	-0.219409
AAC73248	yadL	protein coding	0.332657	-0.299462	-0.247151	-0.0977536	0.159241	-0.282653
AAC73249	yadM	protein coding	0.731709	0.396459	0.608758	0.90814	0.519811	0.835279
AAC73250	htrE	protein coding	0.864478	0.860729	0.864123	0.894403	0.853572	0.77631
AAC73251	yadV	protein coding	0.963708	0.93855	0.976562	0.941147	0.965854	0.928602
AAC73252	yadN	protein coding	0.075418	0.548631	0.822081	0.628596	0.331912	0.134008
AAC73253	folK	protein coding	0.932663	0.99768	0.939542	0.929693	0.994389	0.992759
AAC73254	pcnB	protein coding	0.520449	0.960026	0.431106	0.503228	0.947932	0.974766
AAC73255	gluQ	protein coding	0.996726	0.999379	0.997983	0.998171	0.996341	0.996047
AAC73256	dksA	protein coding	0.953969	0.981013	0.936808	0.963507	0.995997	0.985193
AAC73257	sfsA	protein coding	0.987877	0.995305	0.99216	0.991014	0.992809	0.995837
AAC73258	ligT	protein coding	0.817252	0.919563	0.900556	0.855159	0.843932	0.874895
AAC73259	hrpB	protein coding	0.946592	0.969034	0.966246	0.950703	0.941548	0.965756
AAC73260	mrcB	protein coding	0.4729	0.954652	0.623213	0.722796	0.860312	0.885426
AAC73261	fhuA	protein coding	0.299735	0.986912	0.53027	0.516288	0.824966	0.866841
AAC73262	fhuC	protein coding	0.861151	0.944285	0.876854	0.840997	0.948528	0.965846
AAC73263	fhuD	protein coding	0.501444	0.948789	0.740211	0.620404	0.907484	0.948427
AAC73264	fhuB	protein coding	0.899507	0.919228	0.9049	0.893501	0.935623	0.964956
AAC73265	hemL	protein coding	0.945635	0.969282	0.940929	0.948071	0.955855	0.988621
AAC73266	clcA	protein coding	0.227424	0.933538	0.255021	0.368072	0.952803	0.937985
AAC73267	erpA	protein coding	0.835231	0.989183	0.860729	0.869623	0.991551	0.995496
AAC73268	yadS	protein coding	0.88795	0.968191	0.936222	0.94564	0.968782	0.962424
AAC73269	btuF	protein coding	0.995395	0.998777	0.99448	0.99561	0.997312	0.998961
AAC73270	mtn	protein coding	0.493621	0.980047	0.6282	0.508604	0.97261	0.993797
AAC73271	dgt	protein coding	0.553403	0.805578	0.556583	0.624761	0.63484	0.77089
AAC73272	degP	protein coding	0.508417	0.954933	0.763421	0.760389	0.890515	0.877325
AAC73273	cdaR	protein coding	0.76268	0.849148	0.824119	0.806176	0.872367	0.830428
AAC73274	yaeH	protein coding	0.980457	0.988378	0.983417	0.977115	0.993105	0.996131
AAC73275	yaeI	protein coding	0.951042	0.982061	0.925566	0.951377	0.988368	0.991086
AAC73277	dapD	protein coding	0.573157	0.948037	0.512701	0.639515	0.914485	0.98379
AAC73278	glnD	protein coding	0.744886	0.91323	0.872939	0.821563	0.840212	0.880113
AAC73279	map	protein coding	0.966773	0.996622	0.976773	0.971795	0.994335	0.996778
AAC73280	rpsB	protein coding	0.543028	0.99503	0.657947	0.619522	0.98465	0.992642
AAC73281	tsf	protein coding	0.994419	0.998767	0.995547	0.994317	0.996936	0.998678
AAC73282	pyrH	protein coding	0.710924	0.981591	0.755741	0.796381	0.981221	0.970765
AAC73283	frr	protein coding	0.958108	0.997033	0.96658	0.955151	0.998298	0.996613
AAC73284	dxr	protein coding	0.970395	0.998785	0.985148	0.982639	0.995148	0.995381
AAC73285	ispU	protein coding	0.905716	0.909249	0.831289	0.909909	0.886047	0.971107
AAC73286	cdsA	protein coding	0.985561	0.996608	0.9951	0.99139	0.986479	0.991204
AAC73287	rseP	protein coding	0.868666	0.850307	0.837441	0.942929	0.797713	0.943615
AAC73288	bamA	protein coding	0.945759	0.980502	0.947311	0.945691	0.974367	0.956343
AAC73289	skp	protein coding	0.942281	0.942381	0.858387	0.89958	0.950735	0.936904
AAC73290	lpxD	protein coding	0.95783	0.986196	0.928481	0.945777	0.970896	0.989842
AAC73291	fabZ	protein coding	0.710129	0.969385	0.846156	0.848567	0.898158	0.95968
AAC73292	lpxA	protein coding	0.690888	0.962099	0.776481	0.697994	0.901374	0.965589
AAC73293	lpxB	protein coding	0.89667	0.995581	0.898817	0.879226	0.995904	0.997191
AAC73294	rnhB	protein coding	0.876878	0.972452	0.825258	0.900298	0.97938	0.990866
AAC73295	dnaE	protein coding	0.978942	0.992048	0.966905	0.979423	0.990815	0.992997
AAC73296	accA	protein coding	0.625842	0.904342	0.841586	0.857893	0.805688	0.842465
AAC73297	ldcC	protein coding	0.750679	0.875502	0.818965	0.770329	0.818746	0.790895
AAC73298	yaeR	protein coding	0.319221	0.930821	0.456142	0.482882	0.817536	0.933349
AAC73299	tilS	protein coding	0.733556	0.909827	0.843856	0.803439	0.934483	0.911331
AAC73300	rof	protein coding	0.921547	0.991879	0.878867	0.911076	0.951231	0.965601
AAC73301	yaeQ	protein coding	0.509421	0.855512	0.0552909	0.0946021	0.744378	0.823324
AAC73302	arfB	protein coding	0.945426	0.96325	0.843837	0.916122	0.91685	0.983155
AAC73303	nlpE	protein coding	0.782115	0.981581	0.879366	0.849157	0.95856	0.97087
AAC73304	yaeF	protein coding	0.995307	0.994208	0.992523	0.987121	0.990805	0.990641
AAC73305	proS	protein coding	0.634636	0.984289	0.619511	0.640377	0.980002	0.980133
AAC73306	tsaA	protein coding	0.970846	0.97481	0.980508	0.965212	0.975077	0.97653
AAC73307	rcsF	protein coding	0.952687	0.804101	0.813146	0.83541	0.794921	0.831815
AAC73308	metQ	protein coding	0.989917	0.991763	0.990627	0.987911	0.989905	0.995164
AAC73309	metI	protein coding	0.876507	0.958392	0.939105	0.866239	0.971219	0.981769
AAC73310	metN	protein coding	0.657581	0.874353	0.497142	0.78186	0.647483	0.831641
AAC73311	gmhB	protein coding	0.543831	0.971557	0.645826	0.719449	0.948264	0.922181
AAC73312	dkgB	protein coding	0.639324	0.963579	0.681182	0.747932	0.984774	0.943584
AAC73313	yafC	protein coding	0.589807	0.931531	0.45561	0.49667	0.836597	0.887945
AAC73314	yafD	protein coding	0.490516	0.968762	0.743448	0.704192	0.925849	0.934659
AAC73315	yafE	protein coding	0.878436	0.957069	0.81517	0.905228	0.909588	0.941645
AAC73316	mltD	protein coding	0.828897	0.971356	0.866005	0.895406	0.978653	0.967914
AAC73317	gloB	protein coding	0.866338	0.941851	0.949496	0.934901	0.911626	0.95276
AAC73318	yafS	protein coding	0.785743	0.851336	0.672566	0.813706	0.901811	0.934589
AAC73319	rnhA	protein coding	0.595242	0.941926	0.743279	0.736242	0.946813	0.955402
AAC73320	dnaQ	protein coding	0.85345	0.914259	0.809014	0.914373	0.941118	0.950132
AAC73321	yafT	protein coding	-0.0897198	0.0270972	-0.0674129	0.247217	0.603367	-0.150271
AAC73323	yafV	protein coding	0.392903	0.858786	0.327319	0.40221	0.870904	0.959118
AAC73324	ivy	protein coding	0.861815	0.99163	0.753504	0.804674	0.977632	0.986672
AAC73325	fadE	protein coding	0.9082	0.963518	0.957475	0.93648	0.943632	0.939185
AAC73326	gmhA	protein coding	0.814816	0.966614	0.781381	0.842068	0.960748	0.990315
AAC73327	yafJ	protein coding	0.884105	0.982033	0.899718	0.866556	0.983713	0.985269
AAC73328	yafK	protein coding	0.28317	0.935548	0.432657	0.688888	0.918021	0.835843
AAC73329	yafQ	protein coding	0.969149	0.998697	0.988029	0.98261	0.994556	0.997447
AAC73330	dinJ	protein coding	0.774767	0.982417	0.800094	0.731887	0.992748	0.979777
AAC73331	yafL	protein coding	0.771701	0.8643	0.817234	0.876807	0.791951	0.773115
AAC73332	rayT	protein coding	0.38668	0.820042	0.362463	0.583715	0.857057	0.727255
AAC73335	dinB	protein coding	0.443455	0.609246	0.797745	0.687266	0.551604	0.562288
AAC73336	yafN	protein coding	0.935869	0.948329	0.812912	0.847228	0.792005	0.850836
AAC73337	yafO	protein coding	0.917414	0.979179	0.951427	0.962789	0.936137	0.937424
AAC73338	yafP	protein coding	0.669509	0.437485	0.850075	0.118866	0.624241	0.0835218
AAC73341	pepD	protein coding	0.92719	0.990599	0.909957	0.910026	0.974274	0.970374
AAC73342	gpt	protein coding	0.645531	0.971876	0.594987	0.602757	0.903657	0.890717
AAC73343	frsA	protein coding	0.489471	0.926812	0.672495	0.701809	0.920297	0.873064
AAC73345	phoE	protein coding	0.520626	0.984112	-0.0697122	0.00420928	0.122945	0.167544
AAC73346	proB	protein coding	0.831637	0.900747	0.737631	0.866897	0.872199	0.970086
AAC73347	proA	protein coding	0.504433	0.89943	0.738492	0.624191	0.849678	0.927314
AAC73348	ykfI	protein coding	0.899231	0.977889	0.950997	0.919723	0.968873	0.992135
AAC73349	yafW	protein coding	0.955226	0.718976	0.871204	0.712679	0.870984	0.715017
AAC73350	ykfG	protein coding	0.310941	0.533546	0.518494	0.641092	0.435992	0.528529
AAC73351	yafX	protein coding	0.728827	0.781441	0.608959	0.732105	0.889209	0.905769
AAC73352	ykfF	protein coding	0.816022	0.942163	0.965933	0.965169	0.845197	0.795605
AAC73353	ykfB	protein coding	0.280871	0.949806	0.555474	0.535312	0.853168	0.920637
AAC73354	yafY	protein coding	0.925822	0.876696	0.927892	0.962166	0.892035	0.93058
AAC73355	yafZ	protein coding	0.955916	0.955216	0.936063	0.935641	0.925089	0.913594
AAC73356	ykfA	protein coding	0.95616	0.937737	0.937087	0.950136	0.957867	0.948763
AAC73357	perR	protein coding	0.677945	0.870229	0.921657	0.78705	0.717541	0.861984
AAC73359	insI1	protein coding	0.93134	0.98642	0.954007	0.967063	0.871921	0.897045
AAC73362	insH1	protein coding	0.688984	0.949542	0.706354	0.672494	0.873309	0.835545
AAC73363	mmuP	protein coding	0.405706	0.937742	0.280139	0.210952	0.871294	0.899351
AAC73364	mmuM	protein coding	0.530528	0.969664	0.955878	0.917278	0.564606	0.607907
AAC73365	afuC	protein coding	0.976449	0.97413	0.975481	0.973097	0.968682	0.99066
AAC73367	insB1	protein coding	0.688198	0.919811	0.272274	0.197586	0.607986	0.482406
AAC73368	insA	protein coding	0.883154	0.844219	0.850072	0.506669	0.83388	0.587326
AAC73370	yagA	protein coding	0.966637	0.960596	0.976338	0.945557	0.98907	0.970212
AAC73371	yagE	protein coding	0.333359	-0.0421217	0.0133547	0.32248	0.214977	0.256806
AAC73372	yagF	protein coding	0.645392	0.803672	0.73923	0.658893	0.757944	0.781159
AAC73373	yagG	protein coding	0.718103	0.49305	0.392617	0.593165	0.652757	0.71316
AAC73374	yagH	protein coding	0.853947	0.895602	0.842092	0.866083	0.719501	0.768206
AAC73375	yagI	protein coding	0.311688	0.798507	0.405158	0.659146	0.899737	0.725648
AAC73376	argF	protein coding	0.582317	0.692532	0.257864	0.533268	0.805082	0.797954
AAC73377	insB1	protein coding	0.867958	0.979087	0.6878	0.719654	0.884948	0.855415
AAC73378	insA	protein coding	0.572256	0.86611	0.133769	0.130506	0.246524	0.115556
AAC73380	yagK	protein coding	0.518337	0.926338	0.536104	0.418062	0.903505	0.885524
AAC73381	yagL	protein coding	0.580851	0.533987	0.71296	0.665613	0.56447	0.463299
AAC73382	yagM	protein coding	0.818226	0.823909	0.854471	0.759137	0.592329	0.680845
AAC73383	yagN	protein coding	0.734313	0.967175	0.912514	0.929419	0.879129	0.879706
AAC73384	intF	protein coding	0.46458	0.975349	0.507318	0.520454	0.966883	0.983735
AAC73386	paoD	protein coding	0.560106	0.693696	0.641236	0.818362	0.330951	0.725073
AAC73387	paoC	protein coding	0.719235	0.864252	0.780021	0.784614	0.80764	0.847466
AAC73388	paoB	protein coding	0.836637	0.905471	0.879754	0.899516	0.880285	0.871569
AAC73389	paoA	protein coding	0.272553	-0.0391346	-0.152383	0.397006	0.101379	0.206883
AAC73390	yagU	protein coding	0.265653	0.809468	0.212437	0.498121	0.940116	0.838622
AAC73391	ykgJ	protein coding	0.748921	0.88491	0.86322	0.891357	0.834459	0.826262
AAC73392	ecpE	protein coding	0.874027	0.924615	0.949566	0.969155	0.878853	0.857436
AAC73393	ecpD	protein coding	0.845161	0.920192	0.854245	0.875935	0.923729	0.955749
AAC73394	ecpC	protein coding	0.954154	0.968445	0.962335	0.957538	0.972444	0.954287
AAC73395	ecpB	protein coding	0.404576	0.453287	0.151205	-0.186422	-0.0190827	0.00859759
AAC73396	ecpA	protein coding	0.956399	0.95021	0.938302	0.904136	0.925902	0.945999
AAC73397	ecpR	protein coding	0.060953	0.478879	0.412706	0.362621	0.62232	0.563243
AAC73398	ykgL	protein coding	0.998609	0.999832	0.999693	0.999464	0.998319	0.998026
AAC73399	ykgM	protein coding	0.991585	0.983362	0.992246	0.972601	0.998473	0.980127
AAC73401	insE1	protein coding	0.548975	0.926655	0.775747	0.875696	0.691221	0.69814
AAC73402	insF1	protein coding	0.4402	0.787687	0.717582	0.518117	0.514286	0.464375
AAC73404	rclC	protein coding	0.404688	0.108477	0.354225	-0.230776	0.581824	0.563679
AAC73406	rclB	protein coding	0.606269	0.779224	0.00749959	-0.0942535	0.391276	0.46917
AAC73407	rclA	protein coding	0.704723	0.727144	0.634961	0.591747	0.872276	0.827968
AAC73408	rclR	protein coding	0.360608	0.316922	0.311943	0.642906	0.188328	0.749395
AAC73409	ykgE	protein coding	-0.0040072	0.732733	0.671012	0.901441	0.191315	0.156242
AAC73410	ykgF	protein coding	0.609961	0.573011	0.438529	0.563633	0.328234	0.636869
AAC73411	ykgG	protein coding	0.193965	0.668222	0.547426	0.512994	0.334925	0.177787
AAC73413	ykgH	protein coding	0.759334	0.745425	0.84675	0.804315	0.711957	0.671166
AAC73414	betA	protein coding	0.718907	0.962593	0.920887	0.936615	0.829716	0.769176
AAC73415	betB	protein coding	0.618166	0.896744	0.658698	0.65542	0.929115	0.881995
AAC73416	betI	protein coding	0.942954	0.981373	0.880727	0.938435	0.97553	0.992968
AAC73417	betT	protein coding	0.488902	0.963548	0.390065	0.459354	0.948469	0.942451
AAC73418	yahA	protein coding	0.570364	0.845847	0.712608	0.733381	0.684954	0.782201
AAC73419	yahB	protein coding	0.965188	0.956231	0.960562	0.968227	0.954142	0.97947
AAC73420	yahC	protein coding	0.460583	0.594416	0.168025	0.0700734	0.575947	0.454134
AAC73421	yahD	protein coding	-0.0240805	0.238745	-0.556892	0.113698	0.501957	0.265035
AAC73422	yahE	protein coding	0.792038	0.589579	0.792464	0.627895	0.916917	0.544652
AAC73423	yahF	protein coding	0.679985	0.455646	0.525764	0.504391	0.452852	0.668613
AAC73424	yahG	protein coding	0.735497	0.701553	0.73248	0.769512	0.538553	0.593332
AAC73426	yahI	protein coding	0.442443	0.544193	0.45152	0.663025	0.126915	0.481559
AAC73427	yahJ	protein coding	0.582704	0.874985	0.70921	0.737095	0.773652	0.757622
AAC73428	yahK	protein coding	0.791508	0.810884	0.641921	0.825086	0.771331	0.829793
AAC73429	yahL	protein coding	0.545403	0.271304	0.465302	0.272886	0.284364	0.41915
AAC73430	yahM	protein coding	-0.209637	0.967066	-0.0850367	0.0361015	0.960664	0.924488
AAC73431	yahN	protein coding	0.593825	0.421357	0.139054	-0.105456	-0.150633	0.16406
AAC73432	yahO	protein coding	0.987564	0.996014	0.988877	0.99284	0.998433	0.997346
AAC73433	prpR	protein coding	0.948968	0.982145	0.92365	0.947767	0.94113	0.974949
AAC73434	prpB	protein coding	0.930753	0.935613	0.925191	0.92429	0.873146	0.926491
AAC73436	prpC	protein coding	0.665229	0.297694	0.746297	0.446884	0.743722	0.570485
AAC73437	prpD	protein coding	0.447001	0.662652	0.769452	0.500547	0.431609	0.131796
AAC73438	prpE	protein coding	0.869549	0.943285	0.86916	0.936373	0.919263	0.95545
AAC73439	codB	protein coding	0.791619	0.901824	0.943865	0.912059	0.884908	0.832618
AAC73440	codA	protein coding	0.406172	0.82523	0.520391	0.467551	0.930485	0.85421
AAC73441	cynR	protein coding	0.514813	0.683392	0.762714	0.620595	0.6116	0.689432
AAC73442	cynT	protein coding	0.717277	0.52256	0.903931	0.516975	0.662072	0.516755
AAC73443	cynS	protein coding	0.530905	0.889298	0.936299	0.845181	0.568214	0.773815
AAC73444	cynX	protein coding	0.615464	0.890805	0.647335	0.760091	0.778358	0.797851
AAC73445	lacA	protein coding	-0.113101	0.56105	0.749772	0.552979	-0.109482	-0.272048
AAC73446	lacY	protein coding	0.868822	0.89367	0.942942	0.908033	0.868015	0.912528
AAC73447	lacZ	protein coding	0.683527	0.982883	0.923145	0.913616	0.821502	0.831598
AAC73448	lacI	protein coding	0.707371	0.917453	-0.142177	-0.212138	-0.217033	-0.319066
AAC73449	mhpR	protein coding	0.342962	0.49053	0.361371	0.324616	0.342023	0.776563
AAC73450	mhpA	protein coding	0.32487	0.495058	0.517131	0.440929	0.299694	0.303822
AAC73451	mhpB	protein coding	0.524112	0.286109	0.533503	0.400474	0.285796	0.520902
AAC73452	mhpC	protein coding	0.0932197	0.996318	0.156524	0.175475	0.152419	0.132675
AAC73453	mhpD	protein coding	0.79054	0.974677	0.823654	0.830349	0.68266	0.697157
AAC73454	mhpF	protein coding	0.73357	0.921471	0.867307	0.882962	0.695174	0.833502
AAC73455	mhpE	protein coding	0.733284	0.955096	0.762571	0.779178	0.804497	0.861911
AAC73456	mhpT	protein coding	0.648385	0.816726	0.655523	0.698934	0.690662	0.879644
AAC73457	yaiL	protein coding	0.988323	0.992198	0.982375	0.986742	0.985937	0.988942
AAC73458	frmB	protein coding	0.95177	0.970599	0.968807	0.936564	0.977724	0.981213
AAC73459	frmA	protein coding	0.794031	0.706288	0.753077	0.762869	0.734339	0.852499
AAC73460	frmR	protein coding	0.906624	0.87615	0.69849	0.613661	0.759145	0.727194
AAC73461	yaiO	protein coding	0.638695	0.802728	0.713548	0.747629	0.764915	0.905423
AAC73463	insC1	protein coding	0.894014	0.970075	0.924928	0.915586	0.947955	0.959338
AAC73464	insD1	protein coding	0.703787	0.916327	0.576172	0.630442	0.776668	0.840007
AAC73466	yaiP	protein coding	0.908881	0.927891	0.935431	0.926314	0.899126	0.884479
AAC73467	yaiS	protein coding	0.338143	0.0774211	-0.0484879	0.547172	-0.0498405	0.0386778
AAC73468	tauA	protein coding	0.0693783	0.652917	0.268792	0.382521	0.68669	0.660525
AAC73469	tauB	protein coding	0.645556	0.760223	0.671006	0.796907	0.725996	0.68807
AAC73470	tauC	protein coding	0.906885	0.882511	0.882002	0.922973	0.830187	0.918245
AAC73471	tauD	protein coding	0.729946	0.857063	0.722694	0.841306	0.577267	0.696307
AAC73472	hemB	protein coding	0.881006	0.974627	0.812933	0.884843	0.979637	0.991883
AAC73475	insF1	protein coding	0.754029	0.704599	0.889474	0.796194	0.757491	0.687697
AAC73476	insE1	protein coding	0.847323	0.466304	0.474598	0.91189	0.326835	0.804467
AAC73478	yaiV	protein coding	0.961119	0.987488	0.972267	0.953664	0.992943	0.994535
AAC73479	ampH	protein coding	0.385715	0.94896	0.37529	0.448792	0.974621	0.924574
AAC73480	sbmA	protein coding	0.96099	0.984064	0.977171	0.969558	0.958552	0.971085
AAC73481	yaiW	protein coding	0.79732	0.985149	0.812493	0.787283	0.966468	0.953382
AAC73482	yaiY	protein coding	0.778461	0.947421	0.732326	0.813476	0.979453	0.927244
AAC73483	yaiZ	protein coding	0.715632	0.970253	0.754707	0.712969	0.969814	0.95541
AAC73484	ddlA	protein coding	0.858007	0.977866	0.826555	0.81568	0.793562	0.781699
AAC73485	iraP	protein coding	-0.471178	0.939314	-0.220504	-0.120326	0.922907	0.859944
AAC73486	phoA	protein coding	0.998114	0.999176	0.997788	0.997855	0.998802	0.999046
AAC73487	psiF	protein coding	0.939587	0.972283	0.920924	0.924342	0.980656	0.990299
AAC73488	yaiC	protein coding	0.997867	0.996725	0.982262	0.992385	0.98698	0.995951
AAC73489	proC	protein coding	0.988993	0.998575	0.995489	0.991888	0.995127	0.998291
AAC73490	yaiI	protein coding	0.943695	0.980798	0.954609	0.918921	0.985929	0.978804
AAC73491	aroL	protein coding	0.844269	0.982796	0.9059	0.874016	0.951091	0.983668
AAC73492	yaiA	protein coding	0.929503	0.984605	0.961557	0.951157	0.965893	0.992668
AAC73493	aroM	protein coding	0.954178	0.947875	0.910131	0.938885	0.950073	0.966462
AAC73494	yaiE	protein coding	0.924747	0.960263	0.942894	0.953048	0.978644	0.984745
AAC73496	rdgC	protein coding	0.827127	0.952777	0.850943	0.797198	0.87771	0.850574
AAC73497	mak	protein coding	0.78435	0.911179	0.880902	0.855659	0.810024	0.857148
AAC73499	araJ	protein coding	0.839735	0.949702	0.87728	0.819606	0.874126	0.902921
AAC73500	sbcC	protein coding	0.655298	0.841394	0.768053	0.733069	0.755415	0.801709
AAC73501	sbcD	protein coding	0.140548	0.725553	0.560524	0.296492	0.700985	0.676401
AAC73502	phoB	protein coding	0.91012	0.949812	0.919031	0.914191	0.934134	0.961758
AAC73503	phoR	protein coding	0.462831	0.679364	0.737292	0.343582	0.513224	0.548756
AAC73504	brnQ	protein coding	0.739651	0.984327	0.745409	0.767747	0.979538	0.9952
AAC73505	proY	protein coding	0.76254	0.958202	0.808521	0.767879	0.899749	0.93636
AAC73506	malZ	protein coding	0.798003	0.961205	0.820122	0.832005	0.929303	0.925316
AAC73507	acpH	protein coding	0.952681	0.983196	0.950419	0.92225	0.988297	0.986419
AAC73508	queA	protein coding	0.636371	0.892174	0.601964	0.591601	0.794469	0.865825
AAC73509	tgt	protein coding	0.977006	0.99634	0.985316	0.977464	0.991707	0.991621
AAC73510	yajC	protein coding	0.618579	0.977553	0.578799	0.540004	0.961465	0.950166
AAC73511	secD	protein coding	0.925441	0.983632	0.941983	0.93327	0.976062	0.993388
AAC73512	secF	protein coding	0.961942	0.980741	0.931359	0.960641	0.952064	0.981454
AAC73513	yajD	protein coding	0.502964	0.953929	0.360766	0.489313	0.968754	0.956401
AAC73514	tsx	protein coding	0.682255	0.947764	0.78442	0.778133	0.73576	0.751307
AAC73515	yajI	protein coding	0.837502	0.843388	0.708545	0.718426	0.812677	0.861555
AAC73516	nrdR	protein coding	0.969574	0.995993	0.991925	0.987815	0.982981	0.985225
AAC73517	ribD	protein coding	0.829278	0.965329	0.89898	0.874729	0.960864	0.96707
AAC73518	ribE	protein coding	0.569262	0.799711	0.645233	0.864867	0.903401	0.67967
AAC73519	nusB	protein coding	0.93895	0.980016	0.962581	0.949062	0.987204	0.989144
AAC73520	thiL	protein coding	0.974082	0.989347	0.969622	0.98386	0.976783	0.974729
AAC73521	pgpA	protein coding	0.694412	0.9221	0.452799	0.610527	0.932162	0.955015
AAC73522	yajO	protein coding	0.673474	0.929386	0.759273	0.797514	0.950838	0.929708
AAC73523	dxs	protein coding	0.908995	0.958588	0.947408	0.910169	0.975245	0.909287
AAC73524	ispA	protein coding	0.912785	0.933638	0.934065	0.896651	0.946385	0.968046
AAC73525	xseB	protein coding	0.990742	0.994282	0.98803	0.991859	0.995977	0.988515
AAC73526	thiI	protein coding	0.873709	0.984782	0.91079	0.878603	0.975361	0.984063
AAC73527	yajL	protein coding	0.912516	0.988169	0.959287	0.928603	0.980944	0.994724
AAC73528	panE	protein coding	0.724959	0.971133	0.741587	0.812114	0.974363	0.957965
AAC73529	yajQ	protein coding	0.545536	0.963006	0.625039	0.527877	0.948883	0.961198
AAC73530	yajR	protein coding	0.958024	0.979729	0.955503	0.979029	0.976759	0.977203
AAC73531	cyoE	protein coding	0.970008	0.98366	0.922912	0.959824	0.91455	0.954336
AAC73532	cyoD	protein coding	0.945164	0.966638	0.955545	0.880854	0.969804	0.91683
AAC73533	cyoC	protein coding	0.774094	0.881673	0.869679	0.785844	0.884538	0.876379
AAC73534	cyoB	protein coding	0.287107	0.949901	0.910545	0.817751	0.388986	0.302639
AAC73535	cyoA	protein coding	0.513417	0.96324	0.35185	0.552464	0.96617	0.981934
AAC73536	ampG	protein coding	0.691435	0.773453	0.558282	0.646692	0.671567	0.694682
AAC73537	yajG	protein coding	0.520838	0.916975	0.557388	0.746009	0.92243	0.914314
AAC73538	bolA	protein coding	0.925199	0.988312	0.948771	0.954405	0.991705	0.985776
AAC73539	tig	protein coding	0.651709	0.988858	0.679406	0.634925	0.977763	0.984623
AAC73540	clpP	protein coding	0.652746	0.967686	0.846334	0.856839	0.896707	0.83282
AAC73541	clpX	protein coding	0.526302	0.92134	0.633528	0.821139	0.927998	0.873229
AAC73542	lon	protein coding	0.891198	0.989368	0.939714	0.914856	0.9803	0.983595
AAC73543	hupB	protein coding	0.982122	0.996949	0.971741	0.970406	0.9978	0.997238
AAC73544	ppiD	protein coding	0.525243	0.84583	0.39497	0.606058	0.882805	0.908891
AAC73545	ybaV	protein coding	0.49949	0.44249	0.886148	0.6696	0.515786	0.483163
AAC73546	fadM	protein coding	0.935559	0.987599	0.979659	0.983216	0.926122	0.956236
AAC73547	queC	protein coding	0.242588	0.957977	0.0843177	0.103242	0.904733	0.925116
AAC73548	ybaE	protein coding	0.849369	0.974753	0.828547	0.787437	0.941551	0.945576
AAC73549	cof	protein coding	0.707723	0.990343	0.726632	0.765601	0.996372	0.989127
AAC73550	ybaO	protein coding	0.960193	0.832966	0.869196	0.928025	0.89528	0.927967
AAC73551	mdlA	protein coding	0.60158	0.897991	0.74306	0.687884	0.793081	0.837384
AAC73552	mdlB	protein coding	0.468964	0.679784	0.816019	0.648028	0.58684	0.732464
AAC73553	glnK	protein coding	-0.180659	0.368306	0.55749	0.212212	-0.695804	-0.150002
AAC73554	amtB	protein coding	0.938654	0.964397	0.96054	0.965528	0.983382	0.952054
AAC73555	tesB	protein coding	0.267382	0.979577	0.372773	0.296272	0.974107	0.973405
AAC73556	ybaY	protein coding	0.976705	0.996687	0.986228	0.986713	0.99629	0.992424
AAC73557	ybaZ	protein coding	0.995569	0.997767	0.997332	0.996143	0.997388	0.994851
AAC73558	ybaA	protein coding	0.720025	0.879236	0.749509	0.830553	0.781395	0.830426
AAC73559	ylaB	protein coding	0.747361	0.89701	0.855021	0.831584	0.909296	0.914102
AAC73560	ylaC	protein coding	0.826378	0.908648	0.772786	0.558189	0.947601	0.857823
AAC73561	maa	protein coding	0.984702	0.990127	0.992083	0.976484	0.992565	0.990605
AAC73562	hha	protein coding	0.921931	0.986623	0.921172	0.93697	0.94237	0.926318
AAC73563	tomB	protein coding	0.986372	0.981622	0.992375	0.963691	0.983908	0.963276
AAC73564	acrB	protein coding	0.943901	0.994095	0.975415	0.981318	0.983811	0.975586
AAC73565	acrA	protein coding	0.79531	0.961369	0.853276	0.92008	0.961726	0.939422
AAC73566	acrR	protein coding	0.988086	0.990709	0.996451	0.991344	0.995682	0.986119
AAC73567	mscK	protein coding	0.506929	0.981205	0.497806	0.51209	0.931295	0.95865
AAC73568	ybaM	protein coding	0.467706	0.93473	0.898914	0.952941	0.68121	0.586365
AAC73569	priC	protein coding	0.752381	0.926843	0.807098	0.809148	0.940892	0.89051
AAC73570	ybaN	protein coding	0.995025	0.997239	0.993984	0.997036	0.996408	0.997001
AAC73571	apt	protein coding	0.542297	0.809688	0.836285	0.759576	0.724334	0.826536
AAC73572	dnaX	protein coding	0.840411	0.978358	0.855801	0.843308	0.972701	0.952294
AAC73573	ybaB	protein coding	0.566681	0.746473	0.515346	0.892289	0.952651	0.74377
AAC73574	recR	protein coding	0.895103	0.976923	0.871979	0.929344	0.978446	0.980914
AAC73575	htpG	protein coding	0.791685	0.978744	0.826221	0.842799	0.969272	0.951178
AAC73576	adk	protein coding	0.792142	0.985394	0.804582	0.827918	0.962707	0.964371
AAC73577	hemH	protein coding	0.529965	0.67455	0.504226	0.58692	0.720399	0.824408
AAC73578	aes	protein coding	0.791634	0.889875	0.854802	0.803868	0.954977	0.884019
AAC73579	gsk	protein coding	0.0989005	0.955155	0.0347386	0.0568961	0.928249	0.922017
AAC73580	ybaL	protein coding	0.347039	0.949449	0.671589	0.719896	0.768946	0.734302
AAC73581	fsr	protein coding	0.837201	0.945458	0.794425	0.88505	0.937577	0.95306
AAC73582	ushA	protein coding	0.935402	0.980404	0.95445	0.949882	0.961346	0.95185
AAC73583	ybaK	protein coding	0.979513	0.993808	0.989377	0.984311	0.992377	0.980512
AAC73584	ybaP	protein coding	0.997941	0.99982	0.999603	0.999692	0.998234	0.998457
AAC73585	ybaQ	protein coding	0.531959	0.943623	0.577769	0.632182	0.951079	0.977916
AAC73586	copA	protein coding	0.576706	0.830226	0.565461	0.673874	0.729386	0.898878
AAC73587	glsA	protein coding	0.806679	0.84425	0.85538	0.832969	0.746424	0.667226
AAC73588	ybaT	protein coding	0.82737	0.871414	0.87686	0.894698	0.86448	0.88108
AAC73589	cueR	protein coding	0.301629	0.931644	0.266615	0.514301	0.940414	0.944085
AAC73590	ybbJ	protein coding	0.865822	0.971961	0.938939	0.879466	0.958462	0.979741
AAC73591	qmcA	protein coding	0.943778	0.933165	0.946775	0.95101	0.896888	0.962552
AAC73592	fetA	protein coding	0.955189	0.970158	0.932747	0.933191	0.96952	0.954928
AAC73593	fetB	protein coding	0.830884	0.995617	0.862934	0.842734	0.989967	0.991225
AAC73594	ybbN	protein coding	0.664098	0.976916	0.75782	0.767884	0.970963	0.918268
AAC73595	ybbO	protein coding	0.838801	0.941516	0.768823	0.755915	0.899451	0.877026
AAC73596	tesA	protein coding	0.891756	0.97734	0.780228	0.803186	0.940646	0.95318
AAC73597	ybbA	protein coding	0.965296	0.963147	0.959302	0.967217	0.934529	0.95069
AAC73598	ybbP	protein coding	0.527543	0.865373	0.778941	0.739626	0.701938	0.730102
AAC73599	rhsD	protein coding	0.498356	0.954367	0.627666	0.617851	0.929515	0.918423
AAC73600	ybbC	protein coding	0.514674	0.845906	0.480432	0.556209	0.670568	0.686372
AAC73605	mnmH	protein coding	0.346624	0.609342	0.256096	0.622724	0.838189	0.684946
AAC73606	allS	protein coding	0.839794	0.88409	0.801555	0.850198	0.909835	0.905936
AAC73607	allA	protein coding	0.886728	0.905145	0.929745	0.879623	0.886246	0.931286
AAC73608	allR	protein coding	0.967274	0.998439	0.971253	0.970688	0.993968	0.995142
AAC73609	gcl	protein coding	0.819448	0.899026	0.850967	0.809606	0.876157	0.858748
AAC73610	hyi	protein coding	0.764772	0.795792	0.586166	0.723336	0.650936	0.781098
AAC73611	glxR	protein coding	0.480376	0.438979	0.0943094	0.315897	0.0310763	0.653186
AAC73613	ybbW	protein coding	0.00716659	0.0490637	0.0104323	0.525362	0.479343	0.362576
AAC73614	allB	protein coding	0.964006	0.977038	0.982788	0.959527	0.984041	0.969244
AAC73615	ybbY	protein coding	0.735691	0.878498	0.869301	0.86289	0.801241	0.830231
AAC73616	glxK	protein coding	0.797335	0.557558	0.740667	0.439989	0.629682	0.349157
AAC73617	allE	protein coding	0.990965	0.997025	0.988193	0.993404	0.998837	0.997583
AAC73618	allC	protein coding	0.915917	0.752793	0.925183	0.928857	0.73901	0.987144
AAC73619	allD	protein coding	0.485917	0.741162	0.691101	0.63979	0.254915	0.626215
AAC73620	fdrA	protein coding	0.554301	0.771984	0.483744	0.557767	0.445428	0.368656
AAC73622	ylbF	protein coding	0.511119	0.73374	0.7285	0.700769	0.503654	0.742692
AAC73623	ybcF	protein coding	0.821632	0.823402	0.883511	0.85979	0.851842	0.840959
AAC73624	purK	protein coding	-0.112478	0.876017	-0.127479	-0.154517	0.662303	0.921949
AAC73625	purE	protein coding	-0.0745393	0.861253	0.741051	0.487119	0.341899	0.511772
AAC73626	lpxH	protein coding	0.999741	0.999827	0.999803	0.999719	0.999836	0.999942
AAC73627	ppiB	protein coding	0.857136	0.998597	0.868165	0.864576	0.997836	0.99633
AAC73628	cysS	protein coding	0.270172	0.899947	0.156321	0.326439	0.887367	0.817292
AAC73629	ybcI	protein coding	0.825525	0.982872	0.891085	0.842058	0.968725	0.990667
AAC73630	ybcJ	protein coding	0.975215	0.998681	0.990241	0.988477	0.989792	0.992251
AAC73631	folD	protein coding	0.818514	0.955745	0.864295	0.879291	0.849248	0.889959
AAC73632	sfmA	protein coding	0.148495	0.3099	0.307671	-0.182922	0.629859	0.69407
AAC73633	sfmC	protein coding	0.364889	0.333601	0.795031	0.301026	0.448437	0.419841
AAC73634	sfmD	protein coding	0.735755	0.457784	0.55732	0.593714	0.605337	0.430836
AAC73635	sfmH	protein coding	0.153016	0.542506	0.241625	0.244068	0.16755	0.362697
AAC73636	sfmF	protein coding	0.840579	0.847606	0.890453	0.774738	0.902284	0.840129
AAC73637	sfmZ	protein coding	0.566695	0.237675	0.768986	0.269278	0.372234	-0.102062
AAC73638	intD	protein coding	0.947767	0.974981	0.922352	0.960279	0.946608	0.943739
AAC73641	insE1	protein coding	0.59508	0.66635	0.632539	0.336413	0.809841	0.860608
AAC73642	insF1	protein coding	0.503457	0.863221	0.787556	0.689416	0.61097	0.686307
AAC73644	emrE	protein coding	0.263125	0.972174	0.240853	0.396969	0.981299	0.971073
AAC73645	ybcK	protein coding	0.359482	0.617801	0.403896	0.602077	0.695486	0.569168
AAC73646	ybcL	protein coding	0.989765	0.996195	0.993335	0.98907	0.993193	0.994899
AAC73647	ybcM	protein coding	0.780632	0.985053	0.921063	0.897658	0.927604	0.954221
AAC73648	ybcN	protein coding	-0.3933	-0.13032	0.650144	-0.514016	0.134582	0.558894
AAC73649	ninE	protein coding	-0.044188	-0.658497	-0.546318	0.887007	0.186475	0.114321
AAC73650	ybcO	protein coding	0.158471	0.40291	0.82406	0.747741	0.27416	-0.0454819
AAC73651	rusA	protein coding	-0.438386	0.0849549	0.525832	0.0210732	0.0494588	0.325601
AAC73652	quuD	protein coding	0.908047	0.955552	0.945918	0.980913	0.918119	0.943916
AAC73653	insH1	protein coding	0.657547	0.885747	0.62703	0.644977	0.819029	0.821272
AAC73655	essD	protein coding	0.197607	0.23603	0.484897	0.55179	-0.34818	0.529669
AAC73656	rrrD	protein coding	0.934591	0.858877	0.734921	0.898445	0.887573	0.941848
AAC73657	rzpD	protein coding	0.989221	0.945462	0.973952	0.974551	0.972798	0.963153
AAC73658	borD	protein coding	0.725549	0.941559	0.547206	0.515832	0.635706	0.627359
AAC73659	ybcV	protein coding	0.956036	0.986994	0.954311	0.963987	0.976482	0.987313
AAC73660	ybcW	protein coding	0.698664	0.812409	0.894595	0.785401	0.757182	0.854156
AAC73661	nohD	protein coding	0.698926	0.580201	0.748479	0.604839	0.743063	0.697781
AAC73665	appY	protein coding	0.931592	0.95205	0.918699	0.91813	0.954234	0.925508
AAC73666	ompT	protein coding	0.66734	0.98473	0.63801	0.669076	0.978738	0.988194
AAC73667	envY	protein coding	0.730151	0.677115	0.566038	0.725895	0.760108	0.904056
AAC73668	ybcH	protein coding	0.74523	0.848972	0.925526	0.759676	0.834089	0.914605
AAC73669	nfrA	protein coding	0.736274	0.90752	0.814169	0.848389	0.685985	0.789519
AAC73670	nfrB	protein coding	0.91687	0.923745	0.916934	0.930682	0.901166	0.931362
AAC73671	cusS	protein coding	0.67994	0.793031	0.638784	0.456447	0.815196	0.720362
AAC73672	cusR	protein coding	0.405585	0.7862	0.689394	0.918904	0.552513	0.571876
AAC73673	cusC	protein coding	0.203917	0.547814	0.584564	0.53071	-0.0150327	0.114666
AAC73674	cusF	protein coding	0.125211	0.206914	0.34508	0.588706	0.676165	0.36555
AAC73675	cusB	protein coding	0.728648	0.688197	0.801787	0.711823	0.67583	0.843085
AAC73676	cusA	protein coding	0.717742	0.644655	0.617966	0.830949	0.651718	0.784062
AAC73677	pheP	protein coding	0.632997	0.949269	0.507536	0.580146	0.888781	0.927504
AAC73678	ybdG	protein coding	-0.0284892	0.864109	-0.117512	0.0854618	0.769004	0.892792
AAC73679	nfsB	protein coding	0.891391	0.993645	0.868711	0.86007	0.991713	0.986251
AAC73680	ybdF	protein coding	0.829059	0.995222	0.977679	0.974891	0.854171	0.852941
AAC73681	ybdJ	protein coding	0.788401	0.685742	0.974697	0.735564	0.746236	0.950719
AAC73682	ybdK	protein coding	0.831193	0.946551	0.943781	0.931103	0.89257	0.904409
AAC73683	insL1	protein coding	0.563129	0.90931	0.600519	0.734354	0.926197	0.901875
AAC73684	entD	protein coding	0.51355	0.807105	0.494902	0.744807	0.916696	0.827419
AAC73685	fepA	protein coding	-0.0849826	0.938658	0.0502014	0.229489	0.918576	0.865994
AAC73686	fes	protein coding	0.714827	0.8723	0.733181	0.757752	0.813647	0.961186
AAC73687	entF	protein coding	0.561609	0.959848	0.941924	0.917306	0.611611	0.662507
AAC73688	fepE	protein coding	0.900466	0.994167	0.845197	0.863697	0.968602	0.980176
AAC73689	fepC	protein coding	0.919421	0.982053	0.971264	0.963238	0.920752	0.892392
AAC73690	fepG	protein coding	0.512913	0.787325	0.826862	0.487259	0.651521	0.810654
AAC73691	fepD	protein coding	0.825708	0.880311	0.768047	0.8821	0.7714	0.914558
AAC73692	entS	protein coding	0.833911	0.955199	0.751021	0.763096	0.915138	0.949288
AAC73693	fepB	protein coding	0.719058	0.975917	0.701988	0.734512	0.964294	0.94719
AAC73694	entC	protein coding	0.94902	0.99357	0.938354	0.938759	0.981584	0.983902
AAC73695	entE	protein coding	0.322037	0.923262	0.889739	0.766149	0.60335	0.702129
AAC73696	entB	protein coding	0.7426	0.904228	0.856107	0.794482	0.898791	0.942985
AAC73697	entA	protein coding	0.848324	0.923769	0.929944	0.951448	0.883473	0.926969
AAC73698	entH	protein coding	0.634633	0.867042	0.658581	0.810432	0.938108	0.771152
AAC73699	cstA	protein coding	0.994108	0.995878	0.987293	0.993043	0.994754	0.996526
AAC73700	ybdH	protein coding	0.936406	0.922389	0.764699	0.898556	0.772338	0.940195
AAC73701	ybdL	protein coding	0.125342	0.977863	0.144576	0.139645	0.926259	0.941114
AAC73702	ybdM	protein coding	0.974115	0.995062	0.967392	0.981348	0.989842	0.993104
AAC73703	ybdN	protein coding	0.71954	0.798012	0.796404	0.835186	0.527497	0.615569
AAC73704	ybdO	protein coding	0.609438	0.929096	0.868102	0.886641	0.710542	0.755291
AAC73705	dsbG	protein coding	0.628064	0.875287	0.72667	0.859723	0.701798	0.764497
AAC73706	ahpC	protein coding	0.386834	0.98629	0.560319	0.555665	0.96411	0.974006
AAC73707	ahpF	protein coding	0.295615	0.944718	0.23804	0.219913	0.881654	0.904628
AAC73708	uspG	protein coding	0.757533	0.908015	0.855108	0.906354	0.741207	0.839145
AAC73709	ybdR	protein coding	0.168758	0.398981	0.11264	0.366969	0.559461	0.294478
AAC73711	rnk	protein coding	0.750935	0.796644	0.689159	0.931267	0.859134	0.713297
AAC73712	rna	protein coding	0.850155	0.782783	0.759866	0.76376	0.762656	0.85882
AAC73713	citT	protein coding	0.936939	0.764781	0.880888	0.802995	0.890934	0.75778
AAC73714	citG	protein coding	0.564682	0.801975	0.771379	0.857155	0.799276	0.681418
AAC73715	citX	protein coding	0.995343	0.974704	0.96698	0.984329	0.970535	0.988833
AAC73716	citF	protein coding	0.503252	0.465498	0.214828	0.388742	0.393174	0.765977
AAC73717	citE	protein coding	0.235931	0.722677	0.684188	0.699129	0.575003	0.440011
AAC73718	citD	protein coding	-0.0161906	0.469063	-0.0530085	0.152277	-0.484617	-0.379839
AAC73719	citC	protein coding	0.963756	0.983255	0.96262	0.971597	0.961335	0.974792
AAC73720	citA	protein coding	0.636749	0.95785	0.812471	0.883019	0.921369	0.829472
AAC73721	citB	protein coding	0.668043	0.961669	0.644089	0.701845	0.898366	0.855967
AAC73722	dcuC	protein coding	0.960478	0.97794	0.946127	0.955951	0.969253	0.975676
AAC73723	pagP	protein coding	0.794412	0.754896	0.157559	0.636157	0.282651	0.646432	*
AAC73724	cspE	protein coding	0.956701	0.993921	0.912648	0.938412	0.983642	0.993776
AAC73725	flc	protein coding	0.218101	0.41536	0.715995	-0.0463813	0.509854	0.850275
AAC73728	tatE	protein coding	0.23392	0.670448	0.123617	0.743255	0.967511	0.696635
AAC73729	lipA	protein coding	0.0767405	0.948126	0.0390041	0.126367	0.936529	0.96379
AAC73730	ybeF	protein coding	0.959624	0.942198	0.898679	0.941719	0.89527	0.927471
AAC73731	lipB	protein coding	0.686667	0.841827	0.689529	0.795186	0.755293	0.735026
AAC73732	ybeD	protein coding	0.922823	0.997144	0.928468	0.924121	0.99434	0.996726
AAC73733	dacA	protein coding	0.807947	0.966419	0.758104	0.850901	0.962369	0.951877
AAC73734	rlpA	protein coding	0.867182	0.991989	0.904808	0.929244	0.973225	0.978763
AAC73735	mrdB	protein coding	0.987052	0.993814	0.974248	0.989445	0.993252	0.996187
AAC73736	mrdA	protein coding	0.772668	0.957623	0.862126	0.848445	0.923571	0.89147
AAC73737	rlmH	protein coding	0.981742	0.966538	0.974967	0.942033	0.983877	0.958047
AAC73738	rsfS	protein coding	0.766088	0.965176	0.598203	0.694	0.943119	0.966153
AAC73739	cobC	protein coding	0.879215	0.969994	0.90266	0.850833	0.959812	0.965734
AAC73740	nadD	protein coding	0.611173	0.527805	0.8766	0.549637	0.759195	0.727808
AAC73741	holA	protein coding	0.88172	0.932555	0.875335	0.978539	0.994103	0.943525
AAC73742	lptE	protein coding	0.910802	0.995137	0.933011	0.935437	0.987624	0.991706
AAC73743	leuS	protein coding	0.819748	0.972447	0.880359	0.945704	0.948177	0.926144
AAC73744	ybeL	protein coding	0.663911	0.941069	0.877852	0.901391	0.897774	0.809735
AAC73745	ybeQ	protein coding	0.910162	0.986566	0.948247	0.945828	0.97373	0.958834
AAC73746	ybeR	protein coding	0.0925363	0.617211	0.181925	0.311161	0.373096	0.625442
AAC73747	djlB	protein coding	0.847965	0.927836	0.852379	0.89914	0.887801	0.867148
AAC73748	ybeT	protein coding	0.687916	0.877938	0.852342	0.831595	0.889961	0.902172
AAC73749	ybeU	protein coding	0.601003	0.296144	0.520024	0.557749	0.661782	0.453059
AAC73750	djlC	protein coding	0.687122	0.876844	0.883907	0.839442	0.650258	0.712927
AAC73751	hscC	protein coding	0.822631	0.898483	0.886738	0.945493	0.932353	0.82765
AAC73752	rihA	protein coding	0.642538	0.918386	0.754045	0.728957	0.812299	0.841982
AAC73753	gltL	protein coding	0.935767	0.789092	0.871382	0.903871	0.745586	0.930161
AAC73754	gltK	protein coding	0.971128	0.867898	0.844995	0.948097	0.88526	0.975925
AAC73755	gltJ	protein coding	0.961316	0.952575	0.959072	0.947857	0.973722	0.938618
AAC73756	gltI	protein coding	0.990409	0.994285	0.95723	0.977813	0.981524	0.993458
AAC73757	insH1	protein coding	0.657546	0.909807	0.64876	0.682859	0.824516	0.914224
AAC73758	lnt	protein coding	0.979119	0.995512	0.991886	0.985871	0.989641	0.99652
AAC73759	ybeX	protein coding	0.0814503	0.902933	0.56203	0.283115	0.714093	0.905538
AAC73760	ybeY	protein coding	0.975134	0.990902	0.98779	0.983447	0.984508	0.99419
AAC73761	ybeZ	protein coding	0.927606	0.963344	0.903631	0.945778	0.984619	0.989376
AAC73762	miaB	protein coding	0.532339	0.993021	0.611625	0.577333	0.970986	0.976737
AAC73763	ubiF	protein coding	0.941331	0.964755	0.939525	0.950094	0.954377	0.974221
AAC73768	asnB	protein coding	0.279909	0.959573	0.30379	0.439444	0.933803	0.939852
AAC73769	umpH	protein coding	0.350128	0.953402	0.381393	0.387277	0.901339	0.961432
AAC73770	nagC	protein coding	0.804057	0.978749	0.874499	0.843397	0.919904	0.943254
AAC73771	nagA	protein coding	0.993297	0.997773	0.989708	0.983219	0.995555	0.993426
AAC73772	nagB	protein coding	0.835404	0.918369	0.851816	0.718393	0.909332	0.861146
AAC73773	nagE	protein coding	0.873177	0.794649	0.781086	0.829124	0.87882	0.914623
AAC73774	glnS	protein coding	0.804864	0.97663	0.803686	0.85433	0.976755	0.981828
AAC73775	chiP	protein coding	0.878092	0.889132	0.865009	0.826337	0.933404	0.837667
AAC73776	chiQ	protein coding	0.963294	0.890035	0.84521	0.952488	0.887323	0.957109
AAC73777	fur	protein coding	0.91118	0.981005	0.962835	0.903227	0.979368	0.993657
AAC73778	fldA	protein coding	0.861066	0.99172	0.930634	0.910363	0.974397	0.982814
AAC73779	ybfE	protein coding	0.360184	0.904311	0.360517	0.478972	0.943889	0.88832
AAC73780	ybfF	protein coding	0.852821	0.915383	0.763997	0.688019	0.834143	0.776675
AAC73781	seqA	protein coding	0.956029	0.978796	0.889121	0.939687	0.973061	0.983321
AAC73782	pgm	protein coding	0.653064	0.959537	0.560121	0.610711	0.896326	0.920948
AAC73783	ybfP	protein coding	0.382107	0.638047	0.764495	0.550387	0.102776	0.186762
AAC73786	potE	protein coding	0.731976	0.77555	0.605628	0.699291	0.711669	0.883397
AAC73787	speF	protein coding	0.769297	0.778337	0.895401	0.807792	0.742634	0.780063
AAC73788	kdpE	protein coding	0.98522	0.99812	0.98639	0.982881	0.996039	0.99681
AAC73789	kdpD	protein coding	0.812895	0.938992	0.798622	0.799722	0.934669	0.942536
AAC73790	kdpC	protein coding	0.959561	0.983997	0.967584	0.98004	0.938792	0.962273
AAC73791	kdpB	protein coding	0.720918	0.734713	0.779333	0.737859	0.761171	0.714976
AAC73792	kdpA	protein coding	0.510456	0.789068	0.5815	0.656494	0.708926	0.748719
AAC73793	ybfA	protein coding	0.996963	0.998826	0.991535	0.995472	0.99328	0.994912
AAC73794	rhsC	protein coding	0.606679	0.95825	0.865965	0.787367	0.782125	0.871729
AAC73796	ybfB	protein coding	0.899835	0.745941	0.92234	0.72527	0.8575	0.784403
AAC73798	ybfC	protein coding	0.754416	0.906522	0.902196	0.859929	0.879043	0.916479
AAC73800	ybfD	protein coding	0.190542	0.236877	0.417953	0.413033	-0.0241123	-0.203673
AAC73801	ybgA	protein coding	0.605658	0.680666	0.479521	0.661367	0.0307765	0.338628
AAC73802	phr	protein coding	0.822391	0.801253	0.871281	0.887405	0.805605	0.854491
AAC73803	dtpD	protein coding	0.739789	0.713672	0.774241	0.5894	0.811684	0.579659
AAC73804	ybgI	protein coding	0.866008	0.925533	0.907018	0.81218	0.946749	0.970925
AAC73805	ybgJ	protein coding	0.972533	0.983094	0.966948	0.95261	0.985427	0.989176
AAC73806	ybgK	protein coding	0.919932	0.962121	0.934971	0.949506	0.964441	0.97089
AAC73807	ybgL	protein coding	0.980382	0.992762	0.962315	0.964923	0.982389	0.973164
AAC73808	nei	protein coding	0.922242	0.983231	0.898735	0.929863	0.9824	0.994054
AAC73809	abrB	protein coding	0.959286	0.946865	0.952358	0.964518	0.964383	0.988056
AAC73810	ybgO	protein coding	0.616631	0.786379	0.788908	0.74684	0.748154	0.675312
AAC73811	ybgP	protein coding	0.943021	0.913593	0.964845	0.938109	0.936434	0.892364
AAC73812	ybgQ	protein coding	0.490046	0.259078	0.408493	0.60157	0.182691	0.631478
AAC73813	ybgD	protein coding	0.0204024	0.338294	0.430315	0.121612	0.629734	0.58909
AAC73814	gltA	protein coding	0.656643	0.993079	0.699508	0.694076	0.993165	0.99182
AAC73815	sdhC	protein coding	0.140669	0.892243	0.480843	0.287118	0.854524	0.928116
AAC73816	sdhD	protein coding	0.809507	0.503284	0.454962	0.613331	0.329142	0.756021
AAC73817	sdhA	protein coding	0.813047	0.934554	0.886937	0.917255	0.89958	0.900538
AAC73818	sdhB	protein coding	0.453973	0.781912	0.647314	0.37678	0.55335	0.686165
AAC73820	sucA	protein coding	0.63473	0.929406	0.821367	0.857078	0.885927	0.853381
AAC73821	sucB	protein coding	0.867494	0.973699	0.833363	0.852308	0.958592	0.980031
AAC73822	sucC	protein coding	0.908421	0.973408	0.939029	0.964948	0.954206	0.962235
AAC73823	sucD	protein coding	0.944101	0.987059	0.937722	0.968737	0.993132	0.987527
AAC73824	mngR	protein coding	0.746969	0.801844	0.800569	0.763011	0.930494	0.785682
AAC73825	mngA	protein coding	0.251967	0.437724	0.355139	0.413586	0.227657	0.142555
AAC73826	mngB	protein coding	0.823786	0.826741	0.877182	0.808846	0.840833	0.792716
AAC73827	cydA	protein coding	0.927078	0.99329	0.987469	0.980707	0.930704	0.945127
AAC73828	cydB	protein coding	0.920196	0.964405	0.926443	0.900587	0.93942	0.942689
AAC73829	ybgE	protein coding	0.886763	0.998048	0.947404	0.950411	0.984758	0.986008
AAC73830	ybgC	protein coding	0.765703	0.945827	0.781462	0.773841	0.824603	0.884947
AAC73831	tolQ	protein coding	0.227152	0.912449	0.638893	0.378169	0.842066	0.960593
AAC73832	tolR	protein coding	0.408563	0.947396	0.905736	0.936185	0.726974	0.580533
AAC73833	tolA	protein coding	0.915122	0.952874	0.925931	0.956033	0.812455	0.92619
AAC73834	tolB	protein coding	0.754586	0.987452	0.892814	0.857949	0.946524	0.96867
AAC73835	pal	protein coding	0.593025	0.949164	0.555789	0.673827	0.889615	0.965666
AAC73836	ybgF	protein coding	0.909925	0.995124	0.854748	0.893711	0.987226	0.997484
AAC73837	nadA	protein coding	0.801594	0.962483	0.791975	0.878801	0.990407	0.966208
AAC73838	pnuC	protein coding	0.981016	0.989353	0.96192	0.972422	0.988078	0.984054
AAC73839	zitB	protein coding	0.987722	0.996561	0.993611	0.993006	0.992723	0.994828
AAC73840	ybgS	protein coding	0.991442	0.993386	0.992888	0.996267	0.994887	0.995415
AAC73841	aroG	protein coding	0.496236	0.855458	0.463894	0.732022	0.969325	0.913655
AAC73842	gpmA	protein coding	0.616098	0.885978	0.430376	0.679322	0.835009	0.876538
AAC73843	galM	protein coding	0.763815	0.920111	0.7397	0.884363	0.954627	0.963766
AAC73844	galK	protein coding	0.99577	0.997822	0.998931	0.999215	0.994725	0.997696
AAC73845	galT	protein coding	0.793426	0.794552	0.630976	0.744034	0.642622	0.749241	*
AAC73846	galE	protein coding	0.248083	0.46231	-0.0940994	0.521941	0.42818	0.777072
AAC73847	modF	protein coding	0.604722	0.78594	0.638138	0.734372	0.651202	0.805369
AAC73848	modE	protein coding	0.848567	0.837348	0.832753	0.801348	0.839665	0.79048
AAC73849	acrZ	protein coding	0.987515	0.977387	0.997445	0.988025	0.978863	0.996617
AAC73850	modA	protein coding	0.880435	0.98811	0.894628	0.885953	0.92231	0.948734
AAC73851	modB	protein coding	0.945151	0.996355	0.93083	0.934587	0.986751	0.99023
AAC73852	modC	protein coding	0.992471	0.988058	0.987998	0.994272	0.985682	0.995733
AAC73853	ybhA	protein coding	0.784224	0.874928	0.712988	0.911218	0.968574	0.919938
AAC73854	pgl	protein coding	0.535818	0.959223	0.638644	0.648196	0.865724	0.837282
AAC73855	ybhD	protein coding	0.795343	0.875255	0.872315	0.764419	0.869923	0.83169
AAC73856	ybhH	protein coding	0.747842	0.155936	0.384785	0.536489	0.102996	0.516419
AAC73857	ybhI	protein coding	0.389377	0.545419	0.280811	0.590443	0.423149	0.61793
AAC73858	ybhJ	protein coding	0.655365	0.689769	0.805918	0.669476	0.679633	0.667819
AAC73859	ybhC	protein coding	0.972017	0.983712	0.96051	0.975862	0.963858	0.989613
AAC73860	ybhB	protein coding	0.55042	0.930464	0.811592	0.793024	0.843098	0.919744
AAC73861	bioA	protein coding	0.690872	0.971538	0.682799	0.755944	0.918454	0.95395
AAC73862	bioB	protein coding	0.784237	0.987339	0.743954	0.78295	0.971397	0.972742
AAC73863	bioF	protein coding	0.873517	0.970354	0.943564	0.894001	0.941166	0.96161
AAC73864	bioC	protein coding	0.880868	0.965431	0.905065	0.888591	0.964747	0.93793
AAC73865	bioD	protein coding	0.339867	0.913446	0.723813	0.738172	0.768569	0.614302
AAC73866	uvrB	protein coding	0.894438	0.9682	0.900451	0.955966	0.984987	0.960343
AAC73867	ybhK	protein coding	0.872637	0.983703	0.874989	0.859001	0.987755	0.995203
AAC73868	moaA	protein coding	0.946547	0.994558	0.924693	0.93499	0.992162	0.996563
AAC73869	moaB	protein coding	0.662012	0.902031	0.925829	0.803035	0.773759	0.825563
AAC73870	moaC	protein coding	0.691674	0.874041	0.746894	0.719444	0.931925	0.944826
AAC73871	moaD	protein coding	0.873951	0.974999	0.807822	0.821097	0.980396	0.964353
AAC73872	moaE	protein coding	0.96208	0.984268	0.961148	0.96374	0.937848	0.935512
AAC73873	ybhL	protein coding	0.996058	0.996368	0.995064	0.985125	0.996739	0.988582
AAC73874	ybhM	protein coding	0.683097	0.705242	0.65863	0.484411	0.784738	0.651045
AAC73875	ybhN	protein coding	0.207491	0.711166	0.286654	-0.0399939	0.758554	0.849517
AAC73876	clsB	protein coding	0.256641	0.724315	0.799803	0.750246	0.317374	0.59281
AAC73877	ybhP	protein coding	0.743263	0.877076	0.956304	0.906479	0.760592	0.802361
AAC73878	ybhQ	protein coding	-0.0207217	0.757781	0.812274	0.874415	0.40285	-0.162718
AAC73879	ybhR	protein coding	0.99011	0.994723	0.992122	0.996141	0.995636	0.991444
AAC73880	ybhS	protein coding	0.767086	0.944197	0.578332	0.687369	0.724798	0.771417
AAC73881	ybhF	protein coding	0.903321	0.951643	0.846182	0.884039	0.941542	0.952435
AAC73882	ybhG	protein coding	0.815132	0.963364	0.850418	0.832995	0.897369	0.870893
AAC73883	ybiH	protein coding	0.78278	0.848608	0.788445	0.93639	0.834584	0.828328
AAC73884	rhlE	protein coding	0.911141	0.949845	0.908372	0.923427	0.925982	0.977011
AAC73885	ybiA	protein coding	0.453751	0.409156	0.328687	0.664873	0.365247	0.631174
AAC73886	dinG	protein coding	0.79695	0.931619	0.880258	0.817368	0.908087	0.908397
AAC73887	ybiB	protein coding	0.911756	0.927488	0.890222	0.971728	0.974883	0.938249
AAC73888	ybiC	protein coding	0.846573	0.995164	0.861892	0.848011	0.993569	0.997705
AAC73889	ybiJ	protein coding	0.906893	0.941743	0.865112	0.948909	0.98182	0.958371
AAC73890	ybiI	protein coding	0.943116	0.936105	0.977022	0.947256	0.901485	0.909907
AAC73891	ybiX	protein coding	0.822725	0.947713	0.685265	0.741679	0.867322	0.932495
AAC73892	fiu	protein coding	0.643729	0.968703	0.681174	0.573047	0.937803	0.92383
AAC73893	mcbA	protein coding	0.979577	0.996546	0.980899	0.985375	0.996695	0.994027
AAC73894	rlmF	protein coding	0.93476	0.968833	0.961534	0.937922	0.961215	0.996381
AAC73895	ybiO	protein coding	0.829246	0.915634	0.815474	0.860956	0.907036	0.909762
AAC73896	glnQ	protein coding	0.579537	0.906167	0.802399	0.805796	0.838922	0.881628
AAC73897	glnP	protein coding	0.652992	0.831317	0.579896	0.700826	0.868268	0.679097
AAC73898	glnH	protein coding	0.945122	0.984549	0.983435	0.964523	0.978039	0.990392
AAC73899	dps	protein coding	0.467841	0.992695	0.512271	0.528789	0.987852	0.989022
AAC73900	rhtA	protein coding	0.964867	0.959689	0.927112	0.95687	0.918131	0.943184
AAC73901	ompX	protein coding	0.756652	0.989971	0.730049	0.721106	0.993876	0.993297
AAC73902	opgE	protein coding	0.882064	0.961091	0.914778	0.896054	0.948658	0.959307
AAC73904	mntR	protein coding	0.952588	0.964029	0.964756	0.986406	0.959322	0.965564
AAC73905	ybiR	protein coding	0.958366	0.859039	0.967936	0.882498	0.949591	0.950723
AAC73906	ldtB	protein coding	0.636185	0.847592	0.401901	0.741169	0.879674	0.938883
AAC73907	ybiT	protein coding	0.822018	0.891183	0.790362	0.911058	0.895098	0.906131
AAC73908	ybiU	protein coding	0.764707	0.910963	0.818795	0.750508	0.899207	0.842106
AAC73909	ybiV	protein coding	0.178228	0.875858	0.39706	0.181931	0.609428	0.664321
AAC73910	ybiW	protein coding	0.9743	0.957986	0.991342	0.966811	0.980705	0.914402
AAC73911	ybiY	protein coding	0.857402	0.739398	0.658248	0.662469	0.515506	0.596748
AAC73912	fsaA	protein coding	0.940385	0.96947	0.90697	0.846633	0.98051	0.959714
AAC73913	moeB	protein coding	0.783537	0.905769	0.913307	0.939064	0.837002	0.840185
AAC73914	moeA	protein coding	0.807542	0.986524	0.806254	0.815173	0.972573	0.977737
AAC73915	iaaA	protein coding	0.692927	0.968065	0.790349	0.717068	0.926876	0.966044
AAC73916	gsiA	protein coding	0.415138	0.901682	0.806386	0.630119	0.805874	0.910469
AAC73917	gsiB	protein coding	0.89105	0.976641	0.933248	0.947763	0.960481	0.95455
AAC73918	gsiC	protein coding	0.742562	0.942496	0.909514	0.85066	0.903628	0.959761
AAC73919	gsiD	protein coding	0.894266	0.930374	0.929996	0.906534	0.842598	0.930687
AAC73920	yliE	protein coding	0.692355	0.792028	0.723335	0.838799	0.775145	0.745858
AAC73921	yliF	protein coding	0.879115	0.958166	0.982733	0.958648	0.864064	0.919716
AAC73922	rimO	protein coding	0.260666	0.822896	0.171738	0.117874	0.714248	0.747857
AAC73923	bssR	protein coding	0.990753	0.991396	0.991946	0.995909	0.995535	0.995214
AAC73924	yliI	protein coding	0.863781	0.899012	0.984075	0.893145	0.853247	0.99089
AAC73925	gstB	protein coding	0.893267	0.979138	0.873018	0.916118	0.979826	0.979174
AAC73926	dacC	protein coding	0.942598	0.957822	0.85737	0.934268	0.954553	0.975642
AAC73927	deoR	protein coding	0.889378	0.961636	0.954259	0.96043	0.829843	0.879005
AAC73928	ybjG	protein coding	0.881146	0.947848	0.908118	0.899652	0.903387	0.986054
AAC73929	mdfA	protein coding	0.646972	0.925836	0.826511	0.866618	0.836506	0.704976
AAC73930	ybjH	protein coding	0.937002	0.964645	0.943221	0.981556	0.961673	0.967924
AAC73931	ybjI	protein coding	0.507824	0.774472	0.500204	0.496353	0.652934	0.62783
AAC73932	ybjJ	protein coding	0.569251	0.577839	0.227148	0.501221	0.459033	0.768117
AAC73933	rcdA	protein coding	0.258197	0.900961	0.189806	0.349369	0.933486	0.92312
AAC73934	ybjL	protein coding	0.506081	0.908853	0.573681	0.680289	0.896725	0.907134
AAC73935	ybjM	protein coding	0.894414	0.98964	0.940964	0.905473	0.989045	0.99628
AAC73936	grxA	protein coding	0.971949	0.994606	0.924648	0.920116	0.971744	0.96799
AAC73937	ybjC	protein coding	0.996115	0.996766	0.995826	0.995674	0.998163	0.998673
AAC73938	nfsA	protein coding	0.542558	0.567162	0.557048	0.614629	0.653873	0.736761
AAC73939	rimK	protein coding	0.967027	0.996286	0.984734	0.97098	0.99492	0.99878
AAC73940	ybjN	protein coding	0.97449	0.991972	0.981346	0.980228	0.980294	0.981431
AAC73941	potF	protein coding	0.955848	0.967513	0.923703	0.958157	0.950863	0.99517
AAC73942	potG	protein coding	0.904807	0.947809	0.936741	0.914019	0.941792	0.957762
AAC73943	potH	protein coding	0.924819	0.937384	0.893487	0.929334	0.941886	0.950662
AAC73944	potI	protein coding	0.874084	0.927989	0.875751	0.864598	0.914959	0.978963
AAC73945	ybjO	protein coding	0.332118	0.445745	0.795354	0.614931	0.107772	0.824564
AAC73946	rlmC	protein coding	0.587716	0.788619	0.769118	0.606885	0.474385	0.306128
AAC73947	artJ	protein coding	0.34232	0.674865	0.575548	0.645866	0.527488	0.379276
AAC73948	artM	protein coding	0.876854	0.980734	0.882913	0.920384	0.975896	0.976642
AAC73949	artQ	protein coding	0.926292	0.980465	0.945276	0.951081	0.959484	0.982907
AAC73950	artI	protein coding	0.756585	0.935836	0.847385	0.782811	0.898317	0.929464
AAC73951	artP	protein coding	0.846899	0.915635	0.772996	0.923849	0.736131	0.853128
AAC73952	ybjP	protein coding	0.850476	0.982859	0.842572	0.87478	0.960371	0.958061
AAC73953	ybjQ	protein coding	0.925162	0.756242	0.866543	0.93795	0.947153	0.828514
AAC73954	amiD	protein coding	0.853717	0.970348	0.96849	0.928772	0.905145	0.965865
AAC73955	ybjS	protein coding	0.696468	0.959379	0.588125	0.451527	0.956453	0.917446
AAC73956	ybjT	protein coding	0.948726	0.982716	0.9702	0.969929	0.965044	0.970475
AAC73957	ltaE	protein coding	0.251853	0.943603	0.348063	0.248603	0.945553	0.970261
AAC73958	poxB	protein coding	0.493683	0.881448	0.571036	0.528637	0.880535	0.969946
AAC73959	hcr	protein coding	0.638866	0.448758	0.525376	0.421665	0.665626	0.420692
AAC73960	hcp	protein coding	0.447013	0.279957	0.214831	0.710428	0.292638	0.513261
AAC73961	ybjE	protein coding	0.398521	0.815575	0.666193	0.389193	0.835552	0.908346
AAC73962	aqpZ	protein coding	0.782557	0.936878	0.887523	0.887032	0.870703	0.890123
AAC73963	ybjD	protein coding	0.992822	0.996367	0.979637	0.980785	0.984641	0.984057
AAC73964	ybjX	protein coding	0.839929	0.992785	0.778609	0.752679	0.967079	0.955695
AAC73965	macA	protein coding	0.547452	0.952816	0.530068	0.675399	0.972355	0.972411
AAC73966	macB	protein coding	0.645199	0.896204	0.890091	0.84296	0.802385	0.86894
AAC73967	cspD	protein coding	0.607097	0.955407	0.712058	0.651756	0.973992	0.96995
AAC73968	clpS	protein coding	0.999395	0.999599	0.999078	0.998559	0.99943	0.999602
AAC73969	clpA	protein coding	0.969052	0.992681	0.979934	0.977937	0.990603	0.996697
AAC73970	infA	protein coding	0.626164	0.986635	0.693064	0.681595	0.985572	0.988527
AAC73971	aat	protein coding	0.0911974	0.906271	0.805293	0.651581	0.571661	0.730443
AAC73972	cydC	protein coding	0.675913	0.926622	0.814673	0.838555	0.544187	0.597098
AAC73973	cydD	protein coding	0.545099	0.952386	0.715767	0.595881	0.923758	0.95107
AAC73974	trxB	protein coding	0.958109	0.995647	0.939772	0.934899	0.981475	0.971189
AAC73975	lrp	protein coding	0.606951	0.980125	0.737853	0.664337	0.949557	0.985191
AAC73976	ftsK	protein coding	0.855194	0.977175	0.920966	0.885929	0.926741	0.960403
AAC73977	lolA	protein coding	0.613707	0.975907	0.640451	0.599262	0.898932	0.948969
AAC73978	rarA	protein coding	0.846217	0.950439	0.89323	0.894544	0.92171	0.910032
AAC73979	serS	protein coding	0.422547	0.927089	0.694562	0.488026	0.873568	0.950413
AAC73980	dmsA	protein coding	0.926155	0.957172	0.937613	0.949978	0.923836	0.964658
AAC73981	dmsB	protein coding	0.520115	0.318514	0.483472	0.679297	0.0354744	0.631166
AAC73982	dmsC	protein coding	0.927994	0.928701	0.947914	0.931259	0.927122	0.904572
AAC73983	ycaC	protein coding	0.936964	0.99067	0.96081	0.976009	0.974948	0.967735
AAC73984	ycaD	protein coding	0.41471	0.958426	0.377785	0.465226	0.917318	0.92611
AAC73985	ycaM	protein coding	0.912675	0.976577	0.953565	0.919773	0.976409	0.991886
AAC73986	ycaN	protein coding	0.992485	0.996837	0.99342	0.987372	0.998094	0.997689
AAC73987	ycaK	protein coding	0.993225	0.993245	0.997277	0.994563	0.993327	0.99224
AAC73988	pflA	protein coding	0.0993411	0.873044	0.476574	0.639991	0.739909	0.661624
AAC73989	pflB	protein coding	0.945422	0.986479	0.970511	0.948736	0.982624	0.986194
AAC73990	focA	protein coding	0.773853	0.993396	0.65809	0.729278	0.97202	0.983349
AAC73991	ycaO	protein coding	0.884284	0.946956	0.940557	0.941533	0.94498	0.924863
AAC73992	ycaP	protein coding	0.85348	0.946785	0.920083	0.897217	0.913076	0.907937
AAC73993	serC	protein coding	0.656736	0.989826	0.52785	0.572077	0.949794	0.975334
AAC73994	aroA	protein coding	0.968283	0.992278	0.978508	0.967437	0.988627	0.988954
AAC73995	ycaL	protein coding	0.6009	0.92634	0.811867	0.858771	0.779525	0.779456
AAC73996	cmk	protein coding	0.948492	0.99115	0.956608	0.96257	0.988925	0.989021
AAC73997	rpsA	protein coding	0.871489	0.918471	0.867501	0.905293	0.946584	0.98429
AAC73998	ihfB	protein coding	0.989096	0.99386	0.979742	0.985714	0.992193	0.999098
AAC73999	ycaI	protein coding	0.770111	0.575745	0.643154	0.442832	0.680915	0.471002
AAC74000	msbA	protein coding	0.0585654	0.959848	0.0285699	0.0844008	0.935004	0.938991
AAC74001	lpxK	protein coding	0.967199	0.986948	0.934658	0.944965	0.918514	0.927697
AAC74002	ycaQ	protein coding	0.969792	0.961436	0.961094	0.950474	0.971408	0.987705
AAC74003	ycaR	protein coding	0.897316	0.530039	0.926337	0.568502	0.952348	0.434079
AAC74004	kdsB	protein coding	0.925728	0.976046	0.962483	0.948397	0.958936	0.982611
AAC74005	ycbJ	protein coding	0.584841	0.922524	0.505047	0.592423	0.919236	0.932725
AAC74006	elyC	protein coding	0.690947	0.958841	0.784542	0.683029	0.967854	0.954473
AAC74007	smtA	protein coding	0.951939	0.962519	0.959356	0.961514	0.956405	0.945312
AAC74008	mukF	protein coding	0.882018	0.964476	0.920577	0.917716	0.943583	0.947064
AAC74009	mukE	protein coding	0.218963	0.67016	0.495225	0.762702	0.803948	0.512605
AAC74010	mukB	protein coding	0.930726	0.977597	0.963895	0.969661	0.947712	0.970314
AAC74011	ldtD	protein coding	0.879952	0.954264	0.785429	0.867554	0.957464	0.979389
AAC74012	ycbK	protein coding	0.758793	0.891499	0.743899	0.820089	0.969299	0.938221
AAC74013	ycbL	protein coding	0.891203	0.953001	0.915489	0.909806	0.985796	0.958288
AAC74014	aspC	protein coding	0.941074	0.992397	0.939413	0.945498	0.994426	0.99484
AAC74015	ompF	protein coding	0.967624	0.993432	0.966289	0.972845	0.978038	0.992638
AAC74016	asnS	protein coding	0.968005	0.998502	0.980279	0.982057	0.993793	0.993685
AAC74017	pncB	protein coding	-0.113053	0.90124	0.0155062	0.259648	0.896662	0.891799
AAC74018	pepN	protein coding	0.717067	0.992022	0.736138	0.763881	0.989819	0.988795
AAC74019	ssuB	protein coding	0.912393	0.990239	0.899369	0.913039	0.986579	0.99359
AAC74020	ssuC	protein coding	0.53751	0.269921	0.154358	0.675572	0.36678	0.613994
AAC74021	ssuD	protein coding	0.362032	0.541129	0.366523	0.403462	0.157252	0.425307
AAC74022	ssuA	protein coding	0.911243	0.917482	0.903906	0.952977	0.887419	0.911936
AAC74023	ssuE	protein coding	0.25598	0.662642	0.887276	0.734343	0.192463	0.682404
AAC74024	elfA	protein coding	0.756911	0.753933	0.760276	0.767655	0.702867	0.853295
AAC74025	elfD	protein coding	0.683564	0.754747	0.832085	0.77535	0.549148	0.573832
AAC74026	elfC	protein coding	0.88147	0.873115	0.856083	0.823171	0.866325	0.871393
AAC74027	elfG	protein coding	0.802511	0.763078	0.566508	0.778932	0.556074	0.735319
AAC74028	ycbU	protein coding	0.546179	0.700954	0.866529	0.591411	0.446499	0.716705
AAC74029	ycbV	protein coding	0.713697	0.66106	0.776076	0.468805	0.815203	0.679509
AAC74030	ycbF	protein coding	0.958604	0.976585	0.920992	0.950534	0.966618	0.975777
AAC74031	pyrD	protein coding	0.77082	0.745718	0.770823	0.776826	0.776971	0.860249
AAC74032	zapC	protein coding	0.729278	0.908602	0.686844	0.430767	0.974578	0.832749
AAC74033	ycbX	protein coding	0.74723	0.970948	0.688224	0.785905	0.988462	0.978714
AAC74034	rlmL	protein coding	0.433678	0.930513	0.493049	0.368265	0.862533	0.93516
AAC74035	uup	protein coding	0.982214	0.990568	0.975767	0.971551	0.990638	0.98809
AAC74036	pqiA	protein coding	0.991174	0.977377	0.988881	0.980231	0.985186	0.993208
AAC74037	pqiB	protein coding	0.814634	0.926908	0.901279	0.795364	0.94042	0.955112
AAC74038	pqiC	protein coding	0.954768	0.987113	0.973423	0.98571	0.976461	0.976958
AAC74039	rmf	protein coding	0.981163	0.956155	0.843888	0.960708	0.747232	0.907
AAC74040	fabA	protein coding	0.100492	0.992327	0.0648833	0.0936791	0.989708	0.991004
AAC74041	ycbZ	protein coding	0.846452	0.954003	0.837969	0.878646	0.954218	0.951764
AAC74042	matP	protein coding	0.799341	0.754674	0.71769	0.723467	0.883181	0.935992
AAC74043	ompA	protein coding	0.947933	0.993951	0.957496	0.959155	0.995297	0.998277
AAC74044	sulA	protein coding	0.874585	0.943449	0.933886	0.906934	0.965463	0.972073
AAC74045	sxy	protein coding	0.922547	0.967836	0.943157	0.919287	0.984503	0.956096
AAC74046	yccS	protein coding	0.688741	0.791753	0.802055	0.682204	0.827951	0.854688
AAC74047	yccF	protein coding	0.582698	0.250173	0.768249	0.30556	0.787471	0.0949687
AAC74048	helD	protein coding	0.624302	0.923934	0.676893	0.619947	0.870418	0.9508
AAC74049	mgsA	protein coding	0.808434	0.996447	0.827208	0.853645	0.99735	0.994966
AAC74050	yccT	protein coding	0.927006	0.948991	0.948597	0.941276	0.914813	0.956492
AAC74051	yccU	protein coding	0.403214	0.8878	0.220725	0.431126	0.928965	0.953158
AAC74052	hspQ	protein coding	0.333654	0.87937	0.909029	0.812487	0.606329	0.716496
AAC74053	rlmI	protein coding	0.757878	0.984471	0.83137	0.819531	0.980853	0.98423
AAC74054	yccX	protein coding	0.980294	0.999185	0.971912	0.974329	0.99353	0.995757
AAC74055	tusE	protein coding	0.405631	0.986626	0.414179	0.291638	0.966673	0.968675
AAC74056	yccA	protein coding	0.723223	0.992982	0.73852	0.753686	0.996522	0.993255
AAC74057	hyaA	protein coding	0.548371	0.844211	0.702186	0.760472	0.626708	0.768746
AAC74058	hyaB	protein coding	0.500339	0.523789	0.706681	0.558305	0.444778	0.554863
AAC74059	hyaC	protein coding	0.677365	0.516081	0.474138	-0.206806	0.355765	-0.17977
AAC74060	hyaD	protein coding	0.185293	0.323119	0.305442	0.606316	0.138352	0.49896
AAC74061	hyaE	protein coding	0.182694	0.457303	0.46998	0.221906	0.0213843	-0.103404
AAC74062	hyaF	protein coding	0.832681	0.828035	0.718411	0.822159	0.861495	0.888138
AAC74063	cbdA	protein coding	0.61354	0.59914	0.307379	0.370025	0.530928	0.469056
AAC74064	cbdB	protein coding	0.571426	0.742496	0.500951	0.298898	0.815573	0.778855
AAC74065	appA	protein coding	0.934212	0.931706	0.950871	0.945971	0.920106	0.939684
AAC74066	etk	protein coding	0.938872	0.937734	0.929307	0.949166	0.917531	0.955783
AAC74067	etp	protein coding	0.574279	0.943504	0.933206	0.884774	0.383859	0.4367
AAC74068	gfcE	protein coding	0.791545	0.334653	0.630262	0.747556	0.706358	0.507881
AAC74069	gfcD	protein coding	0.80498	0.812971	0.851219	0.882525	0.78409	0.887993
AAC74070	gfcC	protein coding	0.584603	0.762086	0.527642	0.441828	0.825386	0.794155
AAC74071	gfcB	protein coding	0.821905	0.913081	0.899529	0.930053	0.927608	0.781482
AAC74072	gfcA	protein coding	0.595856	0.8047	0.733444	0.750521	0.744673	0.888949
AAC74073	insB1	protein coding	0.998296	0.99975	0.998925	0.998801	0.999594	0.999562
AAC74074	cspH	protein coding	0.971326	0.961641	0.966374	0.98703	0.953326	0.99172
AAC74075	cspG	protein coding	0.761329	0.915955	0.778307	0.704484	0.904703	0.907838
AAC74076	ymcE	protein coding	0.992224	0.996871	0.98777	0.994134	0.993429	0.996033
AAC74077	yccM	protein coding	0.78487	0.812072	0.813245	0.844724	0.804384	0.733791
AAC74078	torS	protein coding	0.723187	0.773994	0.64366	0.826557	0.759243	0.909728
AAC74079	torT	protein coding	0.859675	0.916448	0.73578	0.885262	0.804984	0.904731
AAC74080	torR	protein coding	0.587564	0.728903	0.567089	0.520783	0.679339	0.827777
AAC74081	torC	protein coding	0.907271	0.908921	0.948347	0.966809	0.894264	0.896138
AAC74082	torA	protein coding	0.732865	0.689659	0.802951	0.80548	0.787384	0.677983
AAC74083	torD	protein coding	0.949127	0.937619	0.936952	0.929027	0.977645	0.951188
AAC74084	cbpM	protein coding	0.702072	0.921539	0.706267	0.808343	0.967394	0.940609
AAC74085	cbpA	protein coding	0.529288	0.855703	0.647856	0.774017	0.878689	0.863879
AAC74086	yccE	protein coding	0.290303	0.487654	0.521969	0.411745	0.488827	0.315357
AAC74087	agp	protein coding	0.642148	0.834989	0.513836	0.561392	0.685072	0.664787
AAC74088	yccJ	protein coding	0.907362	0.988653	0.957571	0.972014	0.982899	0.972098
AAC74089	wrbA	protein coding	0.438978	0.94547	0.509	0.48425	0.969632	0.974024
AAC74090	ymdF	protein coding	0.876292	0.980814	0.96789	0.905556	0.965733	0.996207
AAC74091	rutG	protein coding	0.853722	0.796643	0.782076	0.748126	0.887746	0.818241
AAC74092	rutF	protein coding	-0.370788	0.337046	0.234403	-0.192714	0.060652	0.136327
AAC74093	rutE	protein coding	0.69401	0.148011	0.00938773	0.366645	0.384974	0.619351
AAC74094	rutD	protein coding	0.544724	0.492777	0.485595	0.815997	0.257564	0.745243
AAC74095	rutC	protein coding	0.910552	0.815766	0.959031	0.896469	0.875299	0.903313
AAC74096	rutB	protein coding	0.782838	0.902346	0.889573	0.726306	0.664321	0.557767
AAC74097	rutA	protein coding	0.591932	-0.104279	-0.253708	0.205946	-0.192204	0.20692
AAC74098	rutR	protein coding	0.876441	0.971012	0.964331	0.934888	0.954331	0.960453
AAC74099	putA	protein coding	0.413739	0.809476	0.640122	0.526757	0.827796	0.877845
AAC74100	putP	protein coding	0.631641	0.923646	0.783338	0.847788	0.928949	0.850946
AAC74103	efeO	protein coding	0.550799	0.857398	0.74041	0.646172	0.716111	0.898113
AAC74104	efeB	protein coding	0.630165	0.958976	0.856578	0.845903	0.890687	0.855212
AAC74105	phoH	protein coding	0.486672	0.945186	0.581503	0.681659	0.96622	0.931495
AAC74106	pgaD	protein coding	0.942252	0.951651	0.860962	0.957285	0.955209	0.971658
AAC74107	pgaC	protein coding	0.184942	0.477105	0.384207	0.57463	0.189274	0.438399
AAC74108	pgaB	protein coding	0.769989	0.908828	0.881979	0.927042	0.734167	0.814322
AAC74109	pgaA	protein coding	0.742934	0.787095	0.639575	0.808615	0.726756	0.777943
AAC74110	ycdT	protein coding	0.968731	0.999571	0.97671	0.981047	0.997593	0.997105
AAC74111	insF1	protein coding	0.319805	0.678528	0.503678	0.530691	0.655747	0.647878
AAC74112	insE1	protein coding	0.326458	0.886762	0.662574	0.401222	0.741955	0.725412
AAC74114	ycdU	protein coding	0.9524	0.923999	0.964317	0.942938	0.957198	0.916066
AAC74117	ghrA	protein coding	0.431775	0.612964	0.110552	0.649225	0.493931	0.68018
AAC74118	ycdX	protein coding	0.801487	0.911181	0.827598	0.831301	0.889858	0.94269
AAC74119	ycdY	protein coding	0.857537	0.809135	0.944875	0.843321	0.839586	0.969817
AAC74120	ycdZ	protein coding	0.934365	0.949503	0.959353	0.972571	0.920708	0.958736
AAC74121	csgG	protein coding	0.830555	0.827361	0.837183	0.913371	0.797567	0.883723
AAC74122	csgF	protein coding	0.985274	0.990139	0.995768	0.985844	0.988526	0.99463
AAC74123	csgE	protein coding	0.771982	0.969463	0.883297	0.850555	0.949297	0.95397
AAC74124	csgD	protein coding	0.571121	0.489202	0.171898	0.583241	0.67347	0.66125
AAC74125	csgB	protein coding	0.534765	0.675775	0.408622	0.826616	0.757029	0.611587
AAC74126	csgA	protein coding	0.945465	0.973197	0.968127	0.944447	0.907495	0.930227
AAC74127	csgC	protein coding	0.0136504	0.557773	0.134585	0.56179	-0.491198	-0.304076
AAC74128	ymdA	protein coding	0.912091	0.960708	0.907378	0.938337	0.917785	0.876635
AAC74129	ymdB	protein coding	0.893516	0.906445	0.937831	0.84056	0.912481	0.943127
AAC74130	clsC	protein coding	0.97357	0.983319	0.969059	0.975167	0.965693	0.976499
AAC74131	opgC	protein coding	0.914481	0.94961	0.880671	0.92585	0.948072	0.983534
AAC74132	opgG	protein coding	0.547657	0.967739	0.670826	0.778532	0.965762	0.921876
AAC74133	opgH	protein coding	0.709578	0.954429	0.862355	0.8499	0.849164	0.89855
AAC74134	yceK	protein coding	0.888571	0.857932	0.81561	0.963723	0.576425	0.903744
AAC74135	msyB	protein coding	0.882904	0.992066	0.968231	0.971641	0.954447	0.95413
AAC74137	mdtG	protein coding	0.816101	0.875697	0.909549	0.898748	0.796235	0.865428
AAC74138	lpxL	protein coding	0.610812	0.903641	0.784147	0.838604	0.898666	0.745865
AAC74139	yceA	protein coding	0.716392	0.981873	0.703828	0.748683	0.883554	0.858878
AAC74140	yceI	protein coding	0.948517	0.960908	0.980975	0.94323	0.951805	0.94068
AAC74141	yceJ	protein coding	0.777804	0.87696	0.76973	0.723915	0.966887	0.875146
AAC74142	yceO	protein coding	0.994067	0.999459	0.997727	0.997757	0.996765	0.997662
AAC74143	solA	protein coding	0.497507	0.965957	0.336341	0.465324	0.871192	0.907698
AAC74144	bssS	protein coding	0.995268	0.987058	0.975796	0.989032	0.97645	0.989416
AAC74145	dinI	protein coding	0.996072	0.994506	0.99249	0.996404	0.988644	0.998613
AAC74146	pyrC	protein coding	0.0557793	0.977669	-0.0181749	-0.0183305	0.961858	0.958848
AAC74147	yceB	protein coding	0.991647	0.99846	0.993127	0.99247	0.995437	0.995585
AAC74148	grxB	protein coding	0.835033	0.988474	0.928065	0.928692	0.961487	0.959236
AAC74149	mdtH	protein coding	0.861632	0.893584	0.918025	0.941442	0.704824	0.8159
AAC74150	rimJ	protein coding	0.705653	0.875415	0.871476	0.956067	0.867157	0.783933
AAC74151	yceH	protein coding	0.486601	0.955342	0.663722	0.698378	0.885394	0.86067
AAC74152	yceM	protein coding	0.803016	0.817647	0.711671	0.905531	0.917055	0.896464
AAC74153	murJ	protein coding	0.889982	0.971832	0.792294	0.815113	0.914375	0.934349
AAC74154	flgN	protein coding	-0.20751	0.75359	-0.21558	-0.154523	0.376346	0.810189
AAC74155	flgM	protein coding	0.960231	0.95286	0.970917	0.976429	0.949224	0.962599
AAC74156	flgA	protein coding	0.867201	0.778162	0.712365	0.895511	0.734125	0.843975
AAC74157	flgB	protein coding	-0.371929	0.421626	-0.54311	-0.525745	0.666583	0.423054
AAC74158	flgC	protein coding	0.0521916	-0.490786	0.417804	0.061691	-0.255177	0.0814394
AAC74159	flgD	protein coding	-0.346434	0.37334	0.183152	0.104134	-0.187579	0.198777
AAC74160	flgE	protein coding	0.808182	0.645066	0.650724	0.862351	0.504971	0.802149
AAC74161	flgF	protein coding	0.823772	0.933579	0.955577	0.960534	0.829429	0.794316
AAC74162	flgG	protein coding	0.528799	0.262476	0.450684	0.605813	0.194753	0.647357
AAC74163	flgH	protein coding	0.250612	0.255856	0.389276	0.238905	0.361799	-0.0590976
AAC74164	flgI	protein coding	0.449436	0.56527	0.446318	0.536826	0.580228	0.812457
AAC74165	flgJ	protein coding	0.772819	0.534874	0.83736	0.446533	0.719449	0.674017
AAC74166	flgK	protein coding	0.782082	0.73614	0.685112	0.796215	0.606059	0.677913
AAC74167	flgL	protein coding	0.963227	0.807151	0.874764	0.89808	0.815037	0.890986
AAC74168	rne	protein coding	0.434103	0.928904	0.594574	0.639639	0.860694	0.863746
AAC74169	yceQ	protein coding	0.977161	0.959893	0.947281	0.964349	0.971568	0.971499
AAC74170	rluC	protein coding	0.735997	0.984692	0.600889	0.566147	0.938264	0.925795
AAC74171	yceF	protein coding	0.968074	0.993622	0.987783	0.987472	0.981503	0.983034
AAC74172	yceD	protein coding	0.198575	0.932119	0.104907	0.204465	0.902926	0.961159
AAC74173	rpmF	protein coding	0.83212	0.970266	0.938042	0.832544	0.969318	0.995766
AAC74174	plsX	protein coding	0.912514	0.992302	0.927685	0.919015	0.996986	0.996201
AAC74175	fabH	protein coding	0.880221	0.987253	0.906918	0.894214	0.966389	0.966652
AAC74176	fabD	protein coding	0.309401	0.760314	0.422282	0.565007	0.752391	0.881097
AAC74177	fabG	protein coding	0.920107	0.981349	0.964743	0.955484	0.969789	0.982792
AAC74178	acpP	protein coding	0.989655	0.997245	0.98962	0.990275	0.996487	0.999838
AAC74179	fabF	protein coding	0.739883	0.969171	0.862957	0.736509	0.964695	0.993636
AAC74180	pabC	protein coding	0.829735	0.97699	0.907612	0.89804	0.94658	0.946363
AAC74181	yceG	protein coding	0.682929	0.911992	0.580565	0.579485	0.828787	0.888615
AAC74182	tmk	protein coding	0.884656	0.956256	0.876413	0.90814	0.91976	0.927255
AAC74183	holB	protein coding	0.593802	0.809345	0.550573	0.646901	0.720928	0.663415
AAC74184	ycfH	protein coding	0.984491	0.998464	0.99313	0.995492	0.995181	0.991801
AAC74185	ptsG	protein coding	0.878247	0.935156	0.762721	0.828126	0.731706	0.876825
AAC74186	fhuE	protein coding	0.265708	0.904526	0.294899	0.244727	0.797795	0.939879
AAC74187	hinT	protein coding	0.508858	0.910274	0.574363	0.478006	0.957439	0.892
AAC74188	ycfL	protein coding	0.904421	0.916026	0.823727	0.954308	0.957886	0.9693
AAC74189	lpoB	protein coding	0.883418	0.991163	0.967109	0.976379	0.943898	0.916877
AAC74190	thiK	protein coding	0.807223	0.959402	0.81351	0.865278	0.945317	0.944723
AAC74191	nagZ	protein coding	0.903675	0.930555	0.921462	0.888404	0.976481	0.95527
AAC74192	ycfP	protein coding	0.90516	0.952863	0.910331	0.939159	0.941885	0.950794
AAC74193	ndh	protein coding	0.911838	0.97368	0.877725	0.916648	0.958385	0.962494
AAC74194	ycfJ	protein coding	0.563898	0.972638	0.514316	0.490715	0.964167	0.97333
AAC74195	ycfQ	protein coding	0.198396	0.855391	0.668028	0.363032	0.76666	0.821708
AAC74196	bhsA	protein coding	0.917931	0.880741	0.952777	0.884524	0.926028	0.982461
AAC74197	ldtC	protein coding	0.298624	0.836077	0.577514	0.659607	0.524244	0.535208
AAC74198	mfd	protein coding	0.668191	0.969337	0.769	0.776733	0.942398	0.95537
AAC74199	ycfT	protein coding	0.904978	0.89411	0.899025	0.923911	0.865118	0.930798
AAC74200	lolC	protein coding	0.688826	0.967263	0.694518	0.67635	0.874848	0.917229
AAC74201	lolD	protein coding	0.0907777	0.959823	0.317378	0.449869	0.93998	0.908778
AAC74202	lolE	protein coding	0.546228	0.908943	0.549462	0.560102	0.92447	0.895583
AAC74203	nagK	protein coding	0.983506	0.99741	0.993808	0.992643	0.992526	0.996079
AAC74204	cobB	protein coding	0.976247	0.954015	0.922763	0.934736	0.916119	0.932385
AAC74205	ycfZ	protein coding	0.887294	0.787746	0.750593	0.824028	0.786328	0.799835
AAC74206	ymfA	protein coding	0.945299	0.931653	0.978896	0.882928	0.980511	0.929811
AAC74207	potD	protein coding	0.923607	0.975473	0.942198	0.925633	0.974946	0.969049
AAC74208	potC	protein coding	0.773796	0.820331	0.258953	0.48167	0.15631	0.505501	*
AAC74209	potB	protein coding	0.917075	0.965861	0.911391	0.840422	0.834204	0.791319
AAC74210	potA	protein coding	0.719029	0.894921	0.586088	0.531661	0.847823	0.855975
AAC74211	pepT	protein coding	0.957414	0.99842	0.973352	0.969263	0.994737	0.994292
AAC74212	roxA	protein coding	0.212789	0.985824	0.370687	0.345166	0.959848	0.965802
AAC74213	phoQ	protein coding	0.683951	0.930277	0.881888	0.831965	0.867986	0.92555
AAC74214	phoP	protein coding	0.907387	0.990884	0.956189	0.969451	0.966186	0.95909
AAC74215	purB	protein coding	0.928577	0.990836	0.932155	0.930308	0.981916	0.988803
AAC74216	hflD	protein coding	0.886376	0.909367	0.9025	0.928392	0.892754	0.976886
AAC74217	mnmA	protein coding	0.832977	0.969231	0.862855	0.90234	0.954509	0.934871
AAC74218	nudJ	protein coding	0.582687	0.86993	0.666406	0.74491	0.855276	0.856594
AAC74219	rluE	protein coding	0.709597	0.78439	0.526183	0.85006	0.852137	0.861089
AAC74220	icd	protein coding	0.961858	0.998157	0.970856	0.964906	0.997716	0.9991
AAC74221	ymfD	protein coding	0.307864	0.852666	0.732013	0.750974	0.19113	0.254135
AAC74222	ymfE	protein coding	0.694544	0.773618	0.866234	0.70923	0.616025	0.351351
AAC74223	lit	protein coding	0.621522	0.75746	0.702938	0.638947	0.491623	0.508784
AAC74224	intE	protein coding	0.924836	0.930169	0.931421	0.93618	0.891333	0.928428
AAC74225	xisE	protein coding	0.839116	0.843015	0.734267	0.947802	0.824984	0.899367
AAC74227	ymfI	protein coding	-0.0943432	0.934534	0.070162	0.201737	0.94135	0.930777
AAC74228	ymfJ	protein coding	0.930724	0.981864	0.974273	0.987501	0.927629	0.961225
AAC74229	cohE	protein coding	0.822919	0.973448	0.883807	0.864359	0.97389	0.973265
AAC74230	croE	protein coding	0.977621	0.998397	0.985687	0.985003	0.996667	0.995671
AAC74231	ymfL	protein coding	0.998075	0.998582	0.999716	0.997693	0.998671	0.999867
AAC74232	ymfM	protein coding	0.992165	0.995188	0.996571	0.997403	0.988154	0.996493
AAC74234	ymfR	protein coding	0.397501	0.38527	-0.417135	-0.20434	-0.490143	0.12247
AAC74237	ymfQ	protein coding	-0.403864	0.0146847	-0.338688	-0.0724059	0.757893	0.140632
AAC74238	stfP	protein coding	0.230284	0.231342	0.614633	0.489732	0.0778124	0.725975
AAC74239	tfaP	protein coding	0.973526	0.968397	0.954537	0.986725	0.978656	0.978986
AAC74240	tfaE	protein coding	0.881294	0.954049	0.820353	0.886035	0.893161	0.936772
AAC74242	pinE	protein coding	0.640354	0.40153	0.769729	0.371081	0.555309	0.459688
AAC74243	mcrA	protein coding	0.72406	0.93809	0.910766	0.939615	0.822764	0.854875
AAC74244	iraM	protein coding	-0.196839	-0.385299	0.0506195	-0.0413111	0.332725	-0.126527
AAC74245	ycgX	protein coding	0.755539	0.59915	0.466798	0.74477	0.427491	0.638336
AAC74246	bluR	protein coding	0.965176	0.993562	0.992306	0.980987	0.987626	0.9954
AAC74247	bluF	protein coding	0.711651	0.804903	0.672414	0.683776	0.867031	0.809464
AAC74248	ycgZ	protein coding	0.948633	0.767917	0.784405	0.500793	0.722724	0.309699
AAC74249	ymgA	protein coding	0.224399	0.858927	0.735938	0.825777	0.376687	0.318038
AAC74250	ariR	protein coding	0.903514	0.700078	0.820063	0.62368	0.663725	0.709046
AAC74251	ymgC	protein coding	0.929307	0.753885	0.820246	0.908046	0.850327	0.950475
AAC74252	ycgG	protein coding	0.870099	0.950746	0.9618	0.926462	0.872309	0.904323
AAC74255	ymgD	protein coding	0.442596	0.816317	0.901048	0.566811	0.312713	0.223533
AAC74256	ymgG	protein coding	-0.0913837	0.558167	0.0458045	0.265666	0.733163	0.696867
AAC74258	minE	protein coding	0.817053	0.978643	0.908692	0.819832	0.979931	0.997337
AAC74259	minD	protein coding	0.876436	0.927823	0.860949	0.920944	0.96938	0.9344
AAC74260	minC	protein coding	0.587889	0.850512	0.463045	0.74565	0.769713	0.883427
AAC74261	ycgJ	protein coding	0.973466	0.972791	0.9901	0.959819	0.981939	0.982378
AAC74262	pliG	protein coding	0.940877	0.989829	0.924762	0.960053	0.993683	0.994662
AAC74263	ycgL	protein coding	0.911213	0.989292	0.833283	0.88873	0.965513	0.978451
AAC74264	ycgM	protein coding	0.877558	0.964007	0.828839	0.895416	0.954402	0.948661
AAC74265	ycgN	protein coding	0.987736	0.995413	0.982133	0.969571	0.993184	0.988496
AAC74266	hlyE	protein coding	0.768242	0.439071	0.731049	0.609049	0.586295	0.423773
AAC74267	umuD	protein coding	0.910692	0.900157	0.946638	0.900312	0.918845	0.906457
AAC74268	umuC	protein coding	0.945287	0.955738	0.973892	0.970887	0.928841	0.949854
AAC74269	dsbB	protein coding	0.214059	0.963571	0.261278	0.468277	0.988131	0.955449
AAC74270	nhaB	protein coding	0.275707	0.831767	0.550554	0.503605	0.650464	0.775228
AAC74271	fadR	protein coding	0.116428	0.90174	0.215239	0.3279	0.93596	0.944824
AAC74272	ycgB	protein coding	0.443572	0.939151	0.764617	0.790749	0.847112	0.814231
AAC74273	dadA	protein coding	0.692606	0.985003	0.672719	0.649532	0.918043	0.938477
AAC74274	dadX	protein coding	0.601232	0.966087	0.785295	0.707304	0.93099	0.964824
AAC74275	cvrA	protein coding	0.66733	0.985242	0.712364	0.752787	0.978469	0.984426
AAC74276	ldcA	protein coding	0.50179	0.9356	0.767109	0.838264	0.666571	0.734136
AAC74277	emtA	protein coding	0.685101	0.873451	0.544912	0.821899	0.916369	0.907271
AAC74278	ycgR	protein coding	0.986247	0.998639	0.989387	0.988251	0.99618	0.995295
AAC74279	ymgE	protein coding	0.344459	0.681387	0.264481	0.806713	0.952373	0.718484
AAC74280	ycgY	protein coding	0.39886	0.70701	0.681666	0.627054	0.693341	0.908577
AAC74281	treA	protein coding	0.45148	0.631771	0.390667	0.59167	0.577332	0.706561
AAC74282	dhaM	protein coding	0.966647	0.985679	0.973546	0.959898	0.989658	0.969489
AAC74283	dhaL	protein coding	0.911523	0.933804	0.91131	0.957465	0.928761	0.902873
AAC74284	dhaK	protein coding	0.934751	0.99455	0.926851	0.94319	0.990908	0.994721
AAC74285	dhaR	protein coding	0.856638	0.918137	0.801817	0.863167	0.927897	0.940933
AAC74286	ycgV	protein coding	0.786794	0.914703	0.923441	0.853486	0.849941	0.94992
AAC74287	ychF	protein coding	0.791387	0.869016	0.792084	0.781178	0.815916	0.805965
AAC74288	pth	protein coding	0.816678	0.675142	0.890589	0.760775	0.839939	0.601461
AAC74289	ychH	protein coding	0.945391	0.992587	0.977278	0.977525	0.966109	0.973479
AAC74290	dauA	protein coding	0.895351	0.990507	0.876085	0.883574	0.978946	0.983957
AAC74291	prs	protein coding	0.977195	0.998436	0.974742	0.978436	0.997737	0.998035
AAC74292	ispE	protein coding	0.994913	0.99895	0.994195	0.997675	0.999673	0.999207
AAC74293	lolB	protein coding	0.9175	0.919748	0.941499	0.931155	0.867001	0.878634
AAC74294	hemA	protein coding	0.442936	0.962988	0.538773	0.590459	0.884752	0.811435
AAC74295	prfA	protein coding	0.216428	0.91588	0.527118	0.276904	0.785038	0.862259
AAC74296	prmC	protein coding	0.943902	0.985552	0.946821	0.932783	0.981376	0.990501
AAC74297	ychQ	protein coding	0.994939	0.99734	0.992961	0.993575	0.985569	0.986329
AAC74298	ychA	protein coding	0.720093	0.960027	0.89915	0.827665	0.888271	0.864408
AAC74299	kdsA	protein coding	0.8596	0.983879	0.897899	0.914755	0.98005	0.983064
AAC74300	chaA	protein coding	0.681007	0.9613	0.665598	0.779533	0.957465	0.945905
AAC74301	chaB	protein coding	0.844203	0.680885	0.506022	0.929129	0.817497	0.925624
AAC74302	chaC	protein coding	0.899306	0.903205	0.892739	0.926256	0.884261	0.97897
AAC74303	ychN	protein coding	0.823159	0.98728	0.803082	0.869009	0.990656	0.990328
AAC74304	ychO	protein coding	0.640852	0.932486	0.600282	0.716665	0.826811	0.948627
AAC74305	narL	protein coding	0.762954	0.953085	0.879885	0.835225	0.806072	0.830502
AAC74306	narX	protein coding	0.658019	0.757964	0.248826	0.425348	0.556629	0.67378
AAC74307	narK	protein coding	0.996237	0.994371	0.993995	0.988595	0.995665	0.988599
AAC74308	narG	protein coding	0.782149	0.986489	0.77114	0.781983	0.931669	0.897966
AAC74309	narH	protein coding	0.365548	0.648378	0.428638	0.790777	0.759752	0.609259
AAC74310	narJ	protein coding	0.57945	0.713771	0.40458	0.171678	0.807466	0.729501
AAC74311	narI	protein coding	0.841438	0.942324	0.654472	0.72949	0.798106	0.808779
AAC74313	tpr	protein coding	0.73396	0.786772	0.922691	0.598428	0.896701	0.960391
AAC74314	purU	protein coding	-0.0693587	0.945159	0.165225	0.0490495	0.812694	0.876334
AAC74315	ychJ	protein coding	0.822005	0.939311	0.894081	0.868352	0.853093	0.972504
AAC74316	rssA	protein coding	0.835494	0.846419	0.832497	0.76761	0.794226	0.876696
AAC74317	rssB	protein coding	0.92536	0.978498	0.920398	0.921868	0.974971	0.983161
AAC74318	galU	protein coding	0.867036	0.964096	0.867367	0.932655	0.841986	0.881352
AAC74319	hns	protein coding	0.761593	0.994587	0.81285	0.819791	0.993296	0.992341
AAC74320	tdk	protein coding	0.828599	0.972842	0.865064	0.866108	0.991464	0.965272
AAC74323	adhE	protein coding	0.592242	0.969536	0.717097	0.706147	0.923142	0.903441
AAC74324	ychE	protein coding	0.607816	0.957738	0.592555	0.67759	0.954885	0.926436
AAC74325	oppA	protein coding	0.786403	0.927224	0.867535	0.947813	0.910674	0.792672
AAC74326	oppB	protein coding	0.884379	0.994273	0.885214	0.874154	0.95817	0.97713
AAC74327	oppC	protein coding	0.853326	0.881103	0.829988	0.838366	0.914929	0.9711
AAC74329	oppF	protein coding	0.680685	0.886541	0.776413	0.725707	0.954039	0.899382
AAC74330	yciU	protein coding	0.974143	0.997035	0.98267	0.984086	0.992317	0.994261
AAC74331	clsA	protein coding	-0.18063	0.939311	-0.109636	-0.219779	0.881924	0.931935
AAC74332	kch	protein coding	0.963453	0.989743	0.984611	0.996217	0.983726	0.970153
AAC74333	yciI	protein coding	0.990294	0.999099	0.984304	0.986174	0.995663	0.996854
AAC74334	tonB	protein coding	0.845727	0.997793	0.84782	0.843907	0.995964	0.997183
AAC74335	yciA	protein coding	0.968664	0.995355	0.959655	0.967382	0.994804	0.998639
AAC74336	yciB	protein coding	0.352649	0.976886	0.382848	0.353197	0.954942	0.971375
AAC74337	yciC	protein coding	0.940243	0.993109	0.96202	0.971212	0.980814	0.977195
AAC74338	ompW	protein coding	0.735278	0.931562	0.852575	0.909094	0.715926	0.754281
AAC74339	yciE	protein coding	0.985013	0.987299	0.98646	0.979163	0.988697	0.985874
AAC74340	yciF	protein coding	0.904939	0.907224	0.871914	0.946796	0.83467	0.921211
AAC74341	yciG	protein coding	0.983663	0.993557	0.98116	0.988383	0.983045	0.982198
AAC74342	trpA	protein coding	0.980861	0.98793	0.995695	0.995209	0.97018	0.985508
AAC74343	trpB	protein coding	0.773424	0.960636	0.96528	0.953146	0.821193	0.806406
AAC74344	trpC	protein coding	0.878153	0.97229	0.969726	0.9449	0.941675	0.945518
AAC74345	trpD	protein coding	0.884505	0.984923	0.976617	0.974891	0.9365	0.92991
AAC74346	trpE	protein coding	0.479285	0.992583	0.618428	0.62782	0.973341	0.97619
AAC74347	trpL	protein coding	0.997165	0.99942	0.999722	0.999032	0.995799	0.99595
AAC74348	yciV	protein coding	0.895094	0.941193	0.925745	0.923554	0.935015	0.934678
AAC74349	yciO	protein coding	0.884169	0.91382	0.958233	0.893353	0.916915	0.96334
AAC74350	yciQ	protein coding	0.924008	0.98984	0.934764	0.920533	0.991095	0.986732
AAC74351	rluB	protein coding	0.595677	0.968962	0.585963	0.631453	0.954092	0.984706
AAC74352	btuR	protein coding	0.851177	0.943033	0.948741	0.953379	0.80874	0.843766
AAC74353	yciK	protein coding	0.249198	0.726087	0.532669	0.701207	0.629588	0.534813
AAC74354	sohB	protein coding	0.799395	0.979393	0.816895	0.853115	0.970639	0.980956
AAC74355	yciN	protein coding	0.987581	0.998486	0.977182	0.974368	0.992835	0.992915
AAC74356	topA	protein coding	0.496085	0.922457	0.332367	0.498593	0.762994	0.768308
AAC74357	cysB	protein coding	0.571192	0.889786	0.573638	0.628486	0.808533	0.960074
AAC74358	acnA	protein coding	0.485999	0.885224	0.519463	0.526015	0.857679	0.909642
AAC74359	ribA	protein coding	0.188258	0.974937	0.503724	0.554479	0.791044	0.769313
AAC74360	pgpB	protein coding	0.582039	0.91696	0.76969	0.803425	0.843502	0.868079
AAC74361	yciS	protein coding	0.904343	0.972072	0.891862	0.875462	0.983619	0.985879
AAC74362	yciM	protein coding	0.905154	0.986469	0.919481	0.936057	0.989965	0.981697
AAC74363	pyrF	protein coding	0.314136	0.768903	0.507849	0.196349	0.784767	0.803565
AAC74364	yciH	protein coding	0.850851	0.967526	0.951353	0.93957	0.89912	0.912764
AAC74365	osmB	protein coding	0.894792	0.991602	0.86109	0.895581	0.941591	0.953661
AAC74366	yciT	protein coding	0.882669	0.953355	0.864034	0.871938	0.936885	0.971219
AAC74367	gmr	protein coding	0.696854	0.802747	0.66388	0.754685	0.862428	0.792008
AAC74368	rnb	protein coding	0.0990642	0.872275	0.533097	0.28657	0.777294	0.903696
AAC74369	yciW	protein coding	-0.12556	0.870227	0.414296	0.117775	0.646643	0.833367
AAC74370	fabI	protein coding	0.512088	0.921218	0.777654	0.71575	0.864603	0.954918
AAC74371	ycjD	protein coding	0.740053	0.947266	0.779611	0.840395	0.887244	0.875811
AAC74372	sapF	protein coding	0.977906	0.983013	0.979649	0.989405	0.967868	0.980952
AAC74373	sapD	protein coding	0.528009	0.521358	0.813347	0.619412	0.62851	0.65256
AAC74374	sapC	protein coding	0.562905	0.908542	0.830657	0.798136	0.721927	0.826431
AAC74375	sapB	protein coding	0.635703	0.717214	0.758762	0.687781	0.680114	0.791039
AAC74376	sapA	protein coding	0.588864	0.969823	0.482406	0.507075	0.956059	0.965033
AAC74377	ymjA	protein coding	0.802935	0.648613	0.970602	0.655552	0.821724	0.781205
AAC74378	puuP	protein coding	0.872558	0.945373	0.928974	0.923578	0.871959	0.88963
AAC74379	puuA	protein coding	0.866373	0.905378	0.706419	0.829771	0.910847	0.930756
AAC74380	puuD	protein coding	0.408777	0.79252	0.872274	0.601418	0.642388	0.881619
AAC74381	puuR	protein coding	0.557747	0.783896	0.846017	0.652973	0.663366	0.835806
AAC74382	puuC	protein coding	0.534163	0.101797	0.623415	0.247686	0.275406	0.549212
AAC74383	puuB	protein coding	0.157746	0.299254	0.176056	0.506348	0.16631	0.362268
AAC74384	puuE	protein coding	0.57773	0.513792	0.459041	0.747263	0.636012	0.708972
AAC74385	pspF	protein coding	0.278715	0.627777	0.681279	0.580993	0.562788	0.688956
AAC74386	pspA	protein coding	0.986466	0.995974	0.993007	0.989814	0.975941	0.963996
AAC74387	pspB	protein coding	0.957751	0.915242	0.940002	0.993191	0.915023	0.957664
AAC74388	pspC	protein coding	0.975041	0.994053	0.969704	0.965219	0.986396	0.989119
AAC74389	pspD	protein coding	0.995046	0.99426	0.992624	0.991916	0.995862	0.994219
AAC74390	pspE	protein coding	0.96971	0.996742	0.996924	0.989566	0.976318	0.969292
AAC74391	ycjM	protein coding	0.585012	0.834992	0.897491	0.857221	0.702518	0.580585
AAC74392	ycjN	protein coding	0.562452	0.49342	0.294843	0.706513	0.394423	0.794667
AAC74393	ycjO	protein coding	0.848127	0.201503	0.476305	0.765661	0.262958	0.877789
AAC74394	ycjP	protein coding	0.785345	0.0740163	-0.239266	0.608204	-0.360832	0.231654
AAC74395	ycjQ	protein coding	0.357842	0.731153	0.542211	0.591635	0.700077	0.548386
AAC74396	ycjR	protein coding	0.794997	0.631773	0.600507	0.82499	0.748884	0.88333
AAC74397	ycjS	protein coding	0.693523	0.632054	0.495917	0.580063	0.603132	0.725237
AAC74398	ycjT	protein coding	0.757072	0.901542	0.877137	0.907762	0.865547	0.862592
AAC74399	ycjU	protein coding	0.270676	0.0813751	0.0274076	0.699666	0.163748	0.448481
AAC74401	ompG	protein coding	-0.406975	0.27268	-0.0244503	0.132011	-0.040663	0.0286494
AAC74402	ycjW	protein coding	0.497852	0.68666	0.779895	0.688019	0.384055	0.375736
AAC74403	ycjX	protein coding	0.758249	0.921908	0.650522	0.709429	0.859477	0.876421
AAC74404	ycjF	protein coding	0.75614	0.955729	0.968665	0.944751	0.770505	0.806098
AAC74405	tyrR	protein coding	0.718637	0.96404	0.802174	0.769333	0.939552	0.978608
AAC74406	tpx	protein coding	0.978986	0.99749	0.976734	0.983748	0.998228	0.998405
AAC74407	ycjG	protein coding	0.701432	0.979261	0.759993	0.726108	0.980663	0.981217
AAC74408	mpaA	protein coding	0.823808	0.967445	0.836042	0.81528	0.972055	0.984914
AAC74409	ycjY	protein coding	0.445864	0.305265	0.420189	0.339393	0.122553	0.215972
AAC74410	pgrR	protein coding	0.757298	0.623004	0.778596	0.718123	0.67548	0.762736
AAC74411	mppA	protein coding	0.667831	0.832132	0.495505	0.458576	0.751997	0.731532
AAC74412	ynaI	protein coding	0.843332	0.938351	0.7729	0.836848	0.917374	0.959298
AAC74413	insH1	protein coding	0.584813	0.827884	0.557492	0.667908	0.819858	0.892884
AAC74414	ynaJ	protein coding	0.743385	0.998097	0.727124	0.693931	0.997403	0.994263
AAC74415	uspE	protein coding	0.944399	0.978795	0.932891	0.959934	0.977854	0.987552
AAC74416	fnr	protein coding	0.784214	0.942682	0.846243	0.897813	0.910612	0.942176
AAC74417	ogt	protein coding	0.453203	0.974912	0.898693	0.918216	0.711258	0.657267
AAC74418	abgT	protein coding	0.936915	0.996204	0.997238	0.996622	0.929174	0.943356
AAC74419	abgB	protein coding	0.87635	0.897733	0.920019	0.907889	0.904032	0.892723
AAC74420	abgA	protein coding	0.241578	-0.0126165	0.118795	0.250847	0.0799738	0.291583
AAC74421	abgR	protein coding	0.463673	0.593659	0.523066	0.504922	0.615779	0.787626
AAC74422	smrA	protein coding	0.671792	0.954877	0.728052	0.704456	0.973026	0.969444
AAC74423	ydaM	protein coding	0.843485	0.954962	0.811506	0.914088	0.924977	0.920668
AAC74424	ydaN	protein coding	0.902355	0.943696	0.939267	0.981638	0.910219	0.912361
AAC74425	dbpA	protein coding	0.848972	0.891403	0.948315	0.900541	0.859552	0.982489
AAC74426	ttcA	protein coding	0.908592	0.990302	0.906085	0.897723	0.984074	0.971414
AAC74427	intR	protein coding	0.949048	0.97588	0.956195	0.978118	0.976745	0.9668
AAC74428	ydaQ	protein coding	-0.665576	-0.517001	-0.00504205	-0.366518	-0.0192214	0.0949706
AAC74429	ydaC	protein coding	0.986337	0.995208	0.982536	0.990438	0.988176	0.996142
AAC74430	ralR	protein coding	0.833308	0.822268	0.918589	0.818373	0.862357	0.932598
AAC74431	recT	protein coding	-0.126231	0.453416	0.149663	0.173886	0.546886	0.59608
AAC74432	recE	protein coding	0.962725	0.954163	0.954776	0.971743	0.935307	0.959356
AAC74433	racC	protein coding	0.963729	0.953741	0.945006	0.938458	0.982833	0.978167
AAC74434	kilR	protein coding	0.0583781	-0.291922	0.176335	-0.123746	0.797892	-0.616266
AAC74435	sieB	protein coding	0.76214	0.600362	0.898441	0.579313	0.746473	0.921605
AAC74436	ydaF	protein coding	0.885398	0.814581	0.771723	0.717759	0.835947	0.758679
AAC74437	ydaG	protein coding	-0.0562156	-0.0915274	-0.0716772	-0.621976	-0.177669	0.525832
AAC74438	racR	protein coding	0.17235	0.886261	0.417579	0.167834	0.906372	0.904407
AAC74439	ydaS	protein coding	0.931475	0.854776	0.953264	0.73838	0.861472	0.644329
AAC74440	ydaT	protein coding	0.384018	0.181439	0.67925	0.413687	0.644298	0.194834
AAC74441	ydaU	protein coding	0.913611	0.940543	0.935728	0.972887	0.906322	0.950416
AAC74442	ydaV	protein coding	0.66655	0.285728	0.804267	0.294514	0.532641	0.195318
AAC74445	trkG	protein coding	0.853744	0.959122	0.894091	0.908118	0.776858	0.767046
AAC74447	ynaK	protein coding	-0.0621284	0.768474	0.133412	-0.260208	0.732686	0.828928
AAC74452	insH1	protein coding	0.969828	0.794945	0.891237	0.838085	0.917839	0.868656
AAC74454	stfR	protein coding	0.616885	0.820482	0.823121	0.751398	0.754648	0.692438
AAC74455	tfaR	protein coding	0.850065	0.94193	0.907664	0.952503	0.868105	0.858892
AAC74456	pinR	protein coding	0.468953	0.70892	0.661961	0.713632	0.796013	0.548328
AAC74457	ynaE	protein coding	0.595889	0.940899	0.716414	0.791979	0.875833	0.917553
AAC74458	uspF	protein coding	0.795583	0.966648	0.919215	0.904464	0.857756	0.894533
AAC74459	ompN	protein coding	0.946294	0.990463	0.969175	0.967225	0.968987	0.968858
AAC74460	pfo	protein coding	0.646564	0.852879	0.766723	0.799381	0.85172	0.809555
AAC74461	hslJ	protein coding	0.466208	0.967347	0.754323	0.805944	0.915025	0.845053
AAC74462	ldhA	protein coding	0.967902	0.994681	0.970142	0.957342	0.993826	0.994691
AAC74463	ydbH	protein coding	0.468956	0.86667	0.425282	0.383792	0.691908	0.715282
AAC74464	ynbE	protein coding	0.924923	0.926887	0.815208	0.911015	0.7578	0.835339
AAC74465	ydbL	protein coding	0.980396	0.983145	0.972621	0.970544	0.983989	0.981385
AAC74466	feaR	protein coding	0.572794	0.845617	0.709236	0.877532	0.818924	0.831618
AAC74467	feaB	protein coding	0.762705	0.883805	0.897803	0.885104	0.855018	0.860864
AAC74468	tynA	protein coding	0.794789	0.698347	0.925258	0.772642	0.776514	0.76331
AAC74469	paaZ	protein coding	0.446454	0.480104	0.262526	0.663288	0.185941	0.330369
AAC74470	paaA	protein coding	0.237357	0.206401	0.12816	0.296318	0.215588	0.474102
AAC74471	paaB	protein coding	0.917109	0.809062	0.792298	0.610454	0.840425	0.658638
AAC74472	paaC	protein coding	0.127439	0.43141	0.214322	0.0309589	0.142553	0.65753
AAC74473	paaD	protein coding	0.674501	0.494566	0.19108	0.237592	0.42441	0.573441
AAC74474	paaE	protein coding	0.594152	0.571862	0.24212	0.304181	0.249708	0.507377
AAC74475	paaF	protein coding	0.347262	0.0145109	0.59373	0.128841	0.249637	0.393838
AAC74476	paaG	protein coding	0.604252	0.228363	0.372563	0.756964	0.490863	0.616731
AAC74477	paaH	protein coding	0.489432	0.579207	0.706417	0.742722	0.277172	0.61471
AAC74478	paaI	protein coding	-0.149005	-0.38499	-0.241886	0.113359	-0.102223	0.346496
AAC74479	paaJ	protein coding	0.838891	0.938623	0.877616	0.859012	0.958769	0.966028
AAC74480	paaK	protein coding	0.639165	0.942477	0.804453	0.837701	0.845049	0.789498
AAC74481	paaX	protein coding	0.847268	0.911	0.892597	0.878662	0.893029	0.902027
AAC74482	paaY	protein coding	0.467163	0.844838	0.559417	0.42702	0.476659	0.59501
AAC74484	insD1	protein coding	0.889182	0.755782	0.788174	0.736446	0.854821	0.813572
AAC74485	insC1	protein coding	0.890822	0.88447	0.873543	0.965959	0.865287	0.963576
AAC74486	insI1	protein coding	0.94596	0.985374	0.974498	0.971826	0.948927	0.923195
AAC74488	ydbC	protein coding	0.885079	0.817642	0.893544	0.936766	0.966614	0.819219
AAC74489	ydbD	protein coding	0.44956	0.739903	0.384055	0.585156	0.472847	0.610035
AAC74490	ynbA	protein coding	0.698884	0.129762	0.141078	0.611364	0.104441	0.755608
AAC74491	ynbB	protein coding	0.242577	0.406224	-0.0705971	0.162607	0.535546	0.00941363
AAC74492	ynbC	protein coding	0.819199	0.739358	0.714354	0.820755	0.686471	0.891327
AAC74493	ynbD	protein coding	0.960122	0.973157	0.955506	0.955878	0.963629	0.978175
AAC74494	azoR	protein coding	0.839112	0.995484	0.868324	0.837812	0.992616	0.995639
AAC74495	hrpA	protein coding	0.556204	0.935113	0.686702	0.76909	0.934559	0.88993
AAC74496	ydcF	protein coding	0.219481	0.991023	0.119619	0.161621	0.908016	0.934997
AAC74497	aldA	protein coding	0.833401	0.952843	0.901492	0.86454	0.953962	0.948312
AAC74500	cybB	protein coding	0.550246	0.98438	0.513845	0.603584	0.989859	0.984198
AAC74501	ydcA	protein coding	0.674989	0.8684	0.574125	0.554651	0.778664	0.904856
AAC74502	mokB	protein coding	0.797873	0.865667	0.708643	0.953836	0.982092	0.91751
AAC74503	trg	protein coding	0.783779	0.819846	0.712742	0.831153	0.564788	0.756315
AAC74504	ydcI	protein coding	-0.240834	0.780918	0.143063	0.363963	0.550499	0.517381
AAC74505	ydcJ	protein coding	0.646695	0.796564	0.613848	0.815329	0.414663	0.567807
AAC74506	opgD	protein coding	0.240484	0.857834	0.439955	0.311952	0.7433	0.813963
AAC74508	ydcH	protein coding	0.992666	0.998537	0.991731	0.994887	0.997637	0.999056
AAC74509	rimL	protein coding	0.0614493	0.88965	0.28885	0.437335	0.853586	0.859052
AAC74510	ydcK	protein coding	0.811081	0.945261	0.846502	0.851912	0.943694	0.937262
AAC74511	tehA	protein coding	0.810929	0.900372	0.795984	0.830714	0.872702	0.850379
AAC74512	tehB	protein coding	0.810768	0.967118	0.728671	0.681911	0.87118	0.911336
AAC74513	ydcL	protein coding	0.763657	0.992718	0.788938	0.830641	0.995757	0.99018
AAC74514	insQ	protein coding	0.708589	0.965376	0.794049	0.876757	0.957201	0.912073
AAC74515	ydcO	protein coding	0.977742	0.983254	0.968745	0.983276	0.985154	0.989588
AAC74516	ydcN	protein coding	0.220872	0.477063	0.419267	0.393629	0.362037	0.0889718
AAC74517	ydcP	protein coding	0.872069	0.982049	0.866317	0.873654	0.979205	0.970949
AAC74518	yncJ	protein coding	0.115369	0.894073	0.19336	0.427312	0.989761	0.888075
AAC74519	hicA	protein coding	0.960515	0.995925	0.994116	0.992396	0.960134	0.971344
AAC74520	hicB	protein coding	0.931261	0.958258	0.934252	0.949882	0.966019	0.942918
AAC74521	ydcR	protein coding	0.944516	0.931265	0.912224	0.946704	0.936251	0.963646
AAC74522	ydcS	protein coding	0.713372	0.902339	0.546976	0.491235	0.261728	0.136761
AAC74523	ydcT	protein coding	0.537384	0.777683	0.553702	0.698071	0.862166	0.670163
AAC74524	ydcU	protein coding	0.900224	0.887318	0.869954	0.891681	0.842928	0.878029
AAC74525	ydcV	protein coding	0.606434	0.490895	0.661416	0.559461	0.619342	0.672323
AAC74526	patD	protein coding	0.891876	0.98151	0.966984	0.962639	0.964897	0.961898
AAC74527	ydcX	protein coding	0.563609	0.907621	0.879666	0.788068	0.741121	0.815335
AAC74528	ydcY	protein coding	0.94802	0.992981	0.892242	0.899217	0.979358	0.988447
AAC74529	ydcZ	protein coding	0.966462	0.995386	0.967985	0.959765	0.996503	0.998171
AAC74530	mnaT	protein coding	0.325897	0.837284	0.393835	0.703149	0.903236	0.833376
AAC74531	curA	protein coding	0.768158	0.909735	0.763721	0.811975	0.821432	0.85452
AAC74532	mcbR	protein coding	0.728262	0.856316	0.827696	0.766967	0.753764	0.738912
AAC74533	yncD	protein coding	0.854269	0.967547	0.870439	0.887796	0.881518	0.871381
AAC74534	yncE	protein coding	0.721147	0.99631	0.737042	0.722508	0.993331	0.993381
AAC74535	ansP	protein coding	0.961129	0.972861	0.967573	0.971503	0.963847	0.9622
AAC74536	yncG	protein coding	0.375172	0.588181	0.556059	0.858333	0.426871	0.378012
AAC74537	yncH	protein coding	0.727761	0.729639	0.93542	0.855103	0.550705	0.914717
AAC74539	ydcD	protein coding	0.77502	0.943633	0.611607	0.713144	0.908319	0.876923
AAC74542	ydcC	protein coding	0.792569	0.760622	0.737477	0.704817	0.832405	0.746782
AAC74543	pptA	protein coding	0.859837	0.707596	0.821355	0.398992	0.844211	0.630317
AAC74544	yddH	protein coding	0.983776	0.988131	0.989132	0.985461	0.99071	0.992213
AAC74545	nhoA	protein coding	0.562339	0.821543	0.731252	0.715589	0.387731	0.622862
AAC74546	yddE	protein coding	0.49838	0.846117	0.515832	0.41125	0.908858	0.881807
AAC74547	narV	protein coding	0.609735	0.771327	0.629139	0.654857	0.706625	0.732968
AAC74548	narW	protein coding	0.521729	0.856107	0.38988	0.521659	0.749566	0.795907
AAC74549	narY	protein coding	0.875673	0.840281	0.71628	0.758221	0.804154	0.856654
AAC74550	narZ	protein coding	0.893335	0.865598	0.824427	0.893549	0.852143	0.95806
AAC74551	adhP	protein coding	0.547359	0.965618	0.84065	0.81187	0.768622	0.820893
AAC74552	maeA	protein coding	0.739913	0.976776	0.850714	0.807773	0.940226	0.972057
AAC74553	sra	protein coding	0.999541	0.99984	0.99978	0.999531	0.999102	0.998661
AAC74554	bdm	protein coding	0.868338	0.953749	0.934309	0.882908	0.967133	0.97408
AAC74555	osmC	protein coding	0.962514	0.995746	0.969995	0.977136	0.996093	0.995032
AAC74556	ddpF	protein coding	0.981836	0.997653	0.979957	0.973477	0.992064	0.990969
AAC74557	ddpD	protein coding	0.774796	0.743558	0.880655	0.789329	0.837173	0.745972
AAC74558	ddpC	protein coding	0.809087	0.731574	0.761866	0.870275	0.686671	0.944824
AAC74559	ddpB	protein coding	0.959552	0.862297	0.857194	0.926144	0.788224	0.917176
AAC74560	ddpA	protein coding	0.764791	0.84805	0.845776	0.854137	0.863349	0.83791
AAC74561	ddpX	protein coding	-0.126237	0.371332	0.00896106	-0.109419	-0.286364	-0.211253
AAC74562	dosP	protein coding	0.403559	0.785385	0.786721	0.729516	0.45422	0.450794
AAC74563	dosC	protein coding	0.689958	0.926195	0.814957	0.816323	0.875938	0.824628
AAC74564	yddW	protein coding	0.468032	0.920351	0.0119838	0.211835	0.532419	0.609828
AAC74565	gadC	protein coding	0.78391	0.967493	0.811471	0.825795	0.959548	0.933145
AAC74566	gadB	protein coding	0.324942	0.695033	0.431444	0.551252	0.523728	0.805841
AAC74567	pqqL	protein coding	0.859334	0.799246	0.900027	0.860804	0.868882	0.794311
AAC74568	yddB	protein coding	0.766499	0.877144	0.912248	0.869416	0.694358	0.659652
AAC74569	yddA	protein coding	-0.0443005	0.756267	0.316826	0.393231	0.626213	0.616672
AAC74570	ydeM	protein coding	0.432041	0.782324	0.774215	0.853596	0.376626	0.371439
AAC74571	ydeN	protein coding	0.588334	0.754791	0.774286	0.774585	0.724583	0.381747
AAC74572	ydeO	protein coding	0.873727	0.72294	0.500608	0.74016	0.657918	0.878113
AAC74573	safA	protein coding	0.652765	-0.557243	0.0736508	0.418033	-0.420974	0.625433
AAC74574	ydeP	protein coding	0.855979	0.879371	0.800691	0.846995	0.892027	0.941828
AAC74575	ydeQ	protein coding	0.270269	0.932453	0.914801	0.897321	0.286708	0.416599
AAC74576	ydeR	protein coding	0.45563	0.240332	0.654996	0.608272	0.457985	-0.0012042
AAC74577	ydeS	protein coding	0.423663	0.519541	0.468267	0.268931	0.285132	0.455363
AAC74580	hipA	protein coding	0.461531	0.876668	0.796588	0.866786	0.751269	0.666136
AAC74581	hipB	protein coding	0.983315	0.913862	0.935522	0.983958	0.917439	0.971807
AAC74584	lsrK	protein coding	0.815711	0.821608	0.650508	0.771642	0.843624	0.758038
AAC74585	lsrR	protein coding	0.859268	0.889344	0.927804	0.965141	0.899156	0.836756
AAC74586	lsrA	protein coding	0.667938	0.741385	0.881828	0.708049	0.714907	0.802803
AAC74587	lsrC	protein coding	0.0810898	0.348231	0.322777	0.39254	-0.00809774	0.338309
AAC74588	lsrD	protein coding	0.685649	0.366325	0.650941	0.708946	0.435524	0.669352
AAC74589	lsrB	protein coding	0.446974	0.632368	0.648423	0.58275	0.692349	0.47936
AAC74590	lsrF	protein coding	0.440211	0.435501	0.737542	0.708346	0.685762	0.337345
AAC74591	lsrG	protein coding	0.406504	0.911973	0.0947256	0.153123	0.819552	0.886408
AAC74592	tam	protein coding	0.671905	0.853071	0.919426	0.85852	0.659812	0.750169
AAC74593	yneE	protein coding	0.552642	0.876445	0.549001	0.709434	0.780561	0.821723
AAC74595	yneF	protein coding	0.863055	0.98652	0.910708	0.902598	0.985705	0.985494
AAC74596	yneG	protein coding	0.965278	0.975301	0.972303	0.932234	0.990563	0.957439
AAC74597	glsB	protein coding	0.883254	0.917251	0.874596	0.95584	0.881646	0.931547
AAC74598	sad	protein coding	0.855911	0.956441	0.895996	0.918688	0.923178	0.946737
AAC74599	yneJ	protein coding	0.774542	0.89207	0.699316	0.861915	0.916333	0.897257
AAC74600	yneK	protein coding	0.124534	0.523217	0.0623663	0.136929	0.0601342	0.651345
AAC74601	ydeA	protein coding	0.858188	0.997393	0.837529	0.840453	0.99235	0.991106
AAC74602	marC	protein coding	0.91221	0.941683	0.855942	0.918353	0.940271	0.96205
AAC74603	marR	protein coding	0.977227	0.994445	0.987179	0.983458	0.988939	0.994275
AAC74604	marA	protein coding	0.520488	0.926984	0.789879	0.647047	0.7842	0.892018
AAC74605	marB	protein coding	0.902805	0.992666	0.906411	0.894072	0.98912	0.979311
AAC74606	eamA	protein coding	0.966936	0.918065	0.902396	0.934501	0.952466	0.982699
AAC74607	ydeE	protein coding	0.905615	0.904594	0.79761	0.851551	0.902078	0.904362
AAC74608	dgcZ	protein coding	0.851083	0.967854	0.907419	0.925306	0.954715	0.947243
AAC74609	ydeI	protein coding	0.98512	0.993803	0.986764	0.992766	0.996708	0.993618
AAC74610	ydeJ	protein coding	0.871045	0.977231	0.866956	0.877164	0.980696	0.967937
AAC74611	dcp	protein coding	0.87128	0.989244	0.897893	0.894021	0.987039	0.987675
AAC74612	ydfG	protein coding	0.748781	0.981185	0.668738	0.721501	0.968249	0.988061
AAC74613	rspR	protein coding	0.640772	0.937034	0.909964	0.84914	0.792268	0.877982
AAC74614	ydfZ	protein coding	0.906779	0.973096	0.957887	0.915744	0.976752	0.975252
AAC74615	ydfI	protein coding	0.912009	0.955225	0.926025	0.886113	0.932285	0.93778
AAC74617	ydfK	protein coding	0.889648	0.825565	0.950219	0.800083	0.907534	0.841015
AAC74618	pinQ	protein coding	-0.213203	0.906407	-0.449269	-0.31068	0.85171	0.863647
AAC74619	tfaQ	protein coding	0.944279	0.932373	0.900513	0.925014	0.927287	0.963286
AAC74620	stfQ	protein coding	0.287574	0.837228	0.784002	0.742153	0.346003	0.316197
AAC74622	ydfO	protein coding	0.910686	0.71732	0.913813	0.773873	0.94236	0.625922
AAC74623	gnsB	protein coding	0.922569	0.998423	0.898743	0.884802	0.995384	0.99466
AAC74624	ynfN	protein coding	0.83624	-0.242884	0.952408	-0.239314	0.897804	-0.48896
AAC74625	cspI	protein coding	0.875933	0.761054	0.885893	0.745119	0.947334	0.611603
AAC74626	rzpQ	protein coding	0.761022	0.674345	0.541782	0.669347	0.536402	0.712793
AAC74627	rrrQ	protein coding	0.82531	0.812154	0.872559	0.942154	0.878101	0.74495
AAC74628	ydfR	protein coding	0.42983	0.432761	0.300621	0.682418	0.283009	0.852068
AAC74629	essQ	protein coding	0.194969	0.158349	0.191376	0.712682	0.850589	-0.0741124
AAC74630	cspB	protein coding	0.936873	0.990486	0.994559	0.992773	0.938543	0.924309
AAC74631	cspF	protein coding	0.164859	0.363233	0.638483	0.562284	0.729013	-0.0313309
AAC74632	quuQ	protein coding	0.940264	0.978059	0.963301	0.959054	0.991533	0.964195
AAC74633	ydfU	protein coding	0.805852	0.649302	0.651195	0.681297	0.724471	0.774465
AAC74634	rem	protein coding	0.981998	0.948731	0.948113	0.984654	0.927463	0.992492
AAC74635	hokD	protein coding	0.990806	0.97425	0.986169	0.934607	0.997896	0.962623
AAC74636	relE	protein coding	0.765611	0.736984	0.832319	0.735648	0.771744	0.935993
AAC74637	relB	protein coding	0.974872	0.993824	0.993955	0.992578	0.982173	0.987276
AAC74638	ydfV	protein coding	0.992461	0.999005	0.992379	0.992682	0.999332	0.998678
AAC74639	flxA	protein coding	0.948838	0.962725	0.951712	0.97922	0.958118	0.952837
AAC74642	dicC	protein coding	0.682904	-0.311111	0.500875	-0.0892881	0.782311	-0.18588
AAC74643	dicA	protein coding	0.989418	0.998879	0.996023	0.995084	0.997166	0.996706
AAC74644	ydfA	protein coding	0.495458	0.639105	0.725729	0.867704	0.204468	0.286087
AAC74645	ydfB	protein coding	0.886193	0.893611	0.864408	0.896795	0.871724	0.938793
AAC74646	ydfC	protein coding	0.371854	0.791774	0.601962	0.867262	0.867984	0.668881
AAC74647	dicB	protein coding	0.947315	0.819281	0.896761	0.904874	0.948988	0.922195
AAC74648	ydfD	protein coding	0.611294	0.10312	0.513831	-0.38951	0.902582	0.0100046
AAC74652	rspB	protein coding	0.953693	0.981811	0.974954	0.964377	0.972367	0.978185
AAC74653	rspA	protein coding	0.873426	0.966438	0.95244	0.944617	0.913335	0.866233
AAC74654	ynfA	protein coding	0.929764	0.980732	0.969493	0.9447	0.97775	0.992107
AAC74655	ynfB	protein coding	0.900428	0.993556	0.941744	0.941664	0.987701	0.984764
AAC74656	speG	protein coding	0.942425	0.976056	0.933073	0.955571	0.979544	0.978209
AAC74657	ynfC	protein coding	0.952196	0.990695	0.929897	0.940278	0.949999	0.969122
AAC74658	ynfD	protein coding	-0.151413	0.659139	0.366488	0.272205	0.688601	0.675092
AAC74659	ynfE	protein coding	0.922525	0.932152	0.916052	0.932682	0.94343	0.944432
AAC74660	ynfF	protein coding	0.588542	0.44233	0.543487	0.617284	0.557735	0.774279
AAC74661	ynfG	protein coding	0.744838	0.862535	0.933208	0.878353	0.719447	0.868065
AAC74662	ynfH	protein coding	0.995095	0.992119	0.996538	0.988819	0.996092	0.99704
AAC74663	dmsD	protein coding	0.933106	0.961427	0.93038	0.953014	0.971411	0.989871
AAC74664	clcB	protein coding	0.697068	0.967577	0.75983	0.674792	0.970977	0.960397
AAC74665	ynfK	protein coding	0.653264	0.881569	0.923951	0.870556	0.709965	0.814279
AAC74666	mlc	protein coding	0.886547	0.988632	0.954139	0.940418	0.80095	0.770437
AAC74667	ynfL	protein coding	0.596661	0.303577	0.446932	0.701775	0.297803	0.217909
AAC74668	ynfM	protein coding	0.890124	0.774243	0.316892	0.766648	0.303291	0.706364
AAC74669	asr	protein coding	0.766342	0.530685	0.337132	0.934115	0.838589	0.836357
AAC74670	ydgD	protein coding	0.730726	0.9042	0.916634	0.88511	0.793294	0.881511
AAC74671	mdtI	protein coding	0.904812	0.878833	0.971006	0.918121	0.928468	0.885675
AAC74672	mdtJ	protein coding	0.911156	-0.0417467	0.774406	0.275077	0.855301	0.179073
AAC74673	tqsA	protein coding	0.88683	0.996776	0.908965	0.927445	0.995808	0.99096
AAC74674	pntB	protein coding	0.98845	0.995226	0.993837	0.99255	0.994877	0.995708
AAC74675	pntA	protein coding	0.750958	0.969837	0.829924	0.758927	0.960569	0.981932
AAC74676	ydgH	protein coding	0.725255	0.972872	0.798313	0.782342	0.957723	0.959237
AAC74677	ydgI	protein coding	0.672092	0.83255	0.873891	0.860288	0.652952	0.66648
AAC74678	folM	protein coding	0.799166	0.993042	0.937209	0.929533	0.938693	0.953833
AAC74679	ydgC	protein coding	0.745284	0.971443	0.923027	0.888737	0.805216	0.899532
AAC74680	rstA	protein coding	0.87593	0.980588	0.858678	0.845579	0.962415	0.979561
AAC74681	rstB	protein coding	0.748302	0.894726	0.896237	0.73454	0.908696	0.968275
AAC74682	tus	protein coding	0.804416	0.929725	0.795635	0.858582	0.930388	0.975389
AAC74683	fumC	protein coding	0.625696	0.944288	0.746068	0.781724	0.758902	0.802646
AAC74684	fumA	protein coding	0.689382	0.900685	0.636962	0.723499	0.906904	0.901037
AAC74685	manA	protein coding	0.88905	0.962207	0.865597	0.89732	0.952783	0.966272
AAC74686	ydgA	protein coding	0.827124	0.94218	0.907087	0.821887	0.951582	0.956144
AAC74687	uidC	protein coding	0.44797	0.734995	0.739413	0.568702	0.707326	0.525054
AAC74688	uidB	protein coding	0.88654	0.930952	0.935655	0.887874	0.87546	0.934785
AAC74689	uidA	protein coding	0.912257	0.89234	0.878881	0.900021	0.889515	0.873893
AAC74690	uidR	protein coding	0.195041	0.850235	0.460971	0.753135	0.892983	0.719679
AAC74691	hdhA	protein coding	0.953425	0.984978	0.98113	0.976347	0.971437	0.976619
AAC74692	malI	protein coding	0.543447	0.759028	0.459817	0.210393	0.442364	0.362446
AAC74693	malX	protein coding	0.962289	0.942129	0.941457	0.978317	0.950881	0.953853
AAC74694	malY	protein coding	0.768237	0.922236	0.867307	0.877364	0.861334	0.855224
AAC74695	add	protein coding	0.944623	0.985169	0.975112	0.971716	0.980236	0.972342
AAC74696	ydgJ	protein coding	-0.367626	0.888502	-0.2423	-0.209878	0.876526	0.921789
AAC74697	cnu	protein coding	-0.271952	-0.0660802	0.904112	-0.384528	-0.236127	0.429737
AAC74698	ydgK	protein coding	0.437297	0.959447	0.863294	0.826822	0.736552	0.818546
AAC74699	rsxA	protein coding	-0.0940691	0.956246	0.100297	-0.000105518	0.858599	0.834392
AAC74700	rsxB	protein coding	0.747787	0.8459	0.843823	0.866323	0.745856	0.830146
AAC74701	rsxC	protein coding	0.976933	0.961346	0.974688	0.988138	0.949332	0.995706
AAC74702	rsxD	protein coding	0.438416	0.655759	0.555481	0.420206	0.7987	0.781706
AAC74703	rsxG	protein coding	-0.271247	0.518574	0.400122	0.1782	0.0141442	0.334048
AAC74704	rsxE	protein coding	0.923266	0.958876	0.928668	0.945923	0.96111	0.981821
AAC74705	nth	protein coding	0.846078	0.954349	0.900838	0.831462	0.943529	0.903596
AAC74706	dtpA	protein coding	0.948715	0.974555	0.957074	0.957368	0.985469	0.968067
AAC74707	gstA	protein coding	0.467238	0.830726	0.0617569	0.456587	0.74578	0.969894
AAC74708	pdxY	protein coding	0.941894	0.988316	0.921389	0.949733	0.957242	0.975628
AAC74709	tyrS	protein coding	0.343189	0.931374	0.255678	0.451395	0.896427	0.907875
AAC74710	pdxH	protein coding	0.662025	0.970008	0.892992	0.895621	0.88858	0.800197
AAC74711	mliC	protein coding	0.924269	0.982352	0.94776	0.968283	0.985472	0.974536
AAC74712	anmK	protein coding	0.637546	0.953848	0.765427	0.70358	0.950401	0.966665
AAC74714	slyA	protein coding	0.93661	0.997597	0.928262	0.928177	0.996943	0.996136
AAC74715	ydhI	protein coding	-0.199135	0.400866	0.681888	0.26243	-0.405152	0.2075
AAC74716	ydhJ	protein coding	0.240085	0.728723	0.483968	0.836375	0.448251	0.487917
AAC74717	ydhK	protein coding	0.913535	0.967545	0.945807	0.933492	0.954672	0.973481
AAC74718	sodC	protein coding	0.976452	0.981462	0.96031	0.986782	0.954374	0.979785
AAC74720	ydhL	protein coding	0.972908	0.971129	0.973568	0.965114	0.966293	0.993212
AAC74721	nemR	protein coding	0.44264	0.424671	0.54413	0.563354	0.0231182	0.581337
AAC74722	nemA	protein coding	0.445012	0.751304	0.736095	0.594404	0.73287	0.815358
AAC74723	gloA	protein coding	0.219579	0.976212	0.18841	0.348593	0.982419	0.969692
AAC74724	rnt	protein coding	0.506601	0.909834	0.854104	0.910121	0.830215	0.725148
AAC74725	lhr	protein coding	0.755138	0.879469	0.853092	0.863724	0.760448	0.850338
AAC74726	grxD	protein coding	0.98597	0.99376	0.983453	0.992609	0.974272	0.98999
AAC74727	mepH	protein coding	0.690627	0.923872	0.806473	0.751381	0.871053	0.861366
AAC74728	sodB	protein coding	0.590598	0.775547	-0.00104228	0.361914	0.60737	0.743369
AAC74729	ydhP	protein coding	0.353151	0.866694	0.392039	0.617631	0.814495	0.809669
AAC74730	purR	protein coding	0.157487	0.869402	-0.080225	0.179818	0.835684	0.871708
AAC74731	ydhB	protein coding	0.69954	0.955175	0.803748	0.789976	0.882655	0.969234
AAC74733	cfa	protein coding	0.40919	0.958777	0.73786	0.615895	0.874163	0.954269
AAC74734	ribC	protein coding	0.865021	0.997294	0.775594	0.800248	0.983526	0.989768
AAC74736	ydhQ	protein coding	0.757989	0.972564	0.781295	0.871121	0.936903	0.956454
AAC74737	ydhR	protein coding	0.991381	0.989277	0.980128	0.990633	0.992345	0.999148
AAC74738	ydhS	protein coding	0.745645	0.694006	0.773461	0.745476	0.81119	0.618257
AAC74739	ydhT	protein coding	0.412767	0.896034	0.849121	0.95799	0.541493	0.434711
AAC74740	ydhU	protein coding	0.457563	0.905147	0.832161	0.653472	0.756311	0.852924
AAC74741	ydhX	protein coding	0.87535	0.749576	0.877943	0.895288	0.77147	0.895543
AAC74742	ydhW	protein coding	0.864862	0.772026	0.946693	0.788263	0.817123	0.913298
AAC74743	ydhV	protein coding	0.524167	0.251283	0.64055	0.416562	0.507765	0.355634
AAC74744	ydhY	protein coding	0.57737	0.596322	0.592421	0.678972	0.500296	0.566716
AAC74745	ydhZ	protein coding	0.991639	0.99944	0.995971	0.995128	0.997397	0.998595
AAC74746	pykF	protein coding	0.934612	0.988848	0.970281	0.953309	0.984137	0.991781
AAC74747	lpp	protein coding	0.997278	0.998691	0.988198	0.984458	0.996088	0.992981
AAC74748	ldtE	protein coding	0.828742	0.933878	0.845274	0.892852	0.894991	0.957859
AAC74749	sufE	protein coding	0.871437	0.965699	0.93969	0.846953	0.969584	0.982934
AAC74750	sufS	protein coding	0.806748	0.872867	0.788468	0.918275	0.955606	0.893818
AAC74751	sufD	protein coding	0.824429	0.93888	0.891046	0.886983	0.920004	0.917413
AAC74752	sufC	protein coding	0.912686	0.981285	0.964823	0.964781	0.92712	0.951392
AAC74753	sufB	protein coding	0.868781	0.953674	0.969844	0.940669	0.921617	0.968015
AAC74754	sufA	protein coding	0.952965	0.99363	0.959501	0.96861	0.993086	0.994834
AAC74755	ydiH	protein coding	0.38734	0.910477	0.668254	0.61922	0.894361	0.938404
AAC74756	menI	protein coding	0.942036	0.92148	0.858838	0.968218	0.88531	0.926755
AAC74757	ydiJ	protein coding	0.689086	0.969653	0.485401	0.541466	0.917602	0.9488
AAC74758	ydiK	protein coding	0.386906	0.981051	0.634711	0.653871	0.793123	0.834402
AAC74759	ydiL	protein coding	0.235796	0.164579	-0.273541	0.368765	0.315805	0.718765
AAC74760	ydiM	protein coding	0.565152	0.138135	0.707242	0.310629	0.332423	0.731526
AAC74761	ydiN	protein coding	0.347236	-0.336943	0.593122	-0.124949	-0.00843035	0.279523
AAC74762	ydiB	protein coding	0.986462	0.996677	0.995654	0.997005	0.980897	0.986322
AAC74763	aroD	protein coding	0.655245	0.90471	0.585829	0.672113	0.834229	0.867396
AAC74764	ydiF	protein coding	0.110379	-0.237693	-0.129448	-0.0334959	-0.288805	-0.143293
AAC74765	ydiO	protein coding	0.342034	0.526803	0.218263	0.381181	0.527028	0.372652
AAC74766	ydiP	protein coding	-0.06518	0.638828	0.300028	-0.0576287	0.45111	0.596894
AAC74767	ydiQ	protein coding	0.790732	0.859616	0.902623	0.798706	0.81329	0.883304
AAC74768	ydiR	protein coding	0.685341	0.604144	0.465286	0.713324	0.570562	0.741922
AAC74769	ydiS	protein coding	0.47078	0.532936	0.453165	0.226777	0.702883	0.481481
AAC74770	ydiT	protein coding	0.440104	0.14587	0.707235	0.467081	0.59846	-0.326885
AAC74771	fadK	protein coding	0.592297	0.748376	0.620209	0.821101	0.905482	0.752065
AAC74772	ppsA	protein coding	0.323962	0.902568	0.352416	0.544886	0.952236	0.892439
AAC74773	ppsR	protein coding	0.74073	0.763509	0.55283	0.889531	0.876972	0.888918
AAC74774	aroH	protein coding	0.7865	0.991422	0.798048	0.812415	0.985144	0.987818
AAC74775	ydiE	protein coding	0.625431	0.930637	0.80535	0.834836	0.808029	0.916817
AAC74776	ydiU	protein coding	0.616151	0.959824	0.693334	0.632245	0.972327	0.943291
AAC74777	ydiV	protein coding	0.945944	0.989606	0.97774	0.978338	0.947511	0.965055
AAC74778	nlpC	protein coding	0.870245	0.961144	0.753469	0.667517	0.898461	0.856775
AAC74779	btuD	protein coding	0.977544	0.995366	0.983198	0.994235	0.984479	0.983971
AAC74780	btuE	protein coding	0.339569	0.931952	0.644104	0.519129	0.696696	0.831734
AAC74781	btuC	protein coding	0.914132	0.88889	0.814276	0.911709	0.815807	0.849538
AAC74782	ihfA	protein coding	0.981912	0.996575	0.96815	0.955984	0.996631	0.990209
AAC74783	pheT	protein coding	0.94557	0.988444	0.976115	0.966038	0.978281	0.977769
AAC74784	pheS	protein coding	0.536899	0.945191	0.553594	0.72013	0.974129	0.919629
AAC74785	pheM	protein coding	-0.774199	0.760811	0.469235	0.00562674	0.10858	0.567172
AAC74786	rplT	protein coding	0.984497	0.998902	0.973253	0.980141	0.996905	0.997867
AAC74787	rpmI	protein coding	0.996771	0.999319	0.998776	0.996385	0.999196	0.999671
AAC74788	infC	protein coding	0.986984	0.99161	0.997483	0.983767	0.990836	0.997325
AAC74789	thrS	protein coding	0.929928	0.990467	0.93102	0.95541	0.985656	0.98824
AAC74792	ydiY	protein coding	0.717831	0.978283	0.638744	0.716857	0.965963	0.985007
AAC74793	pfkB	protein coding	0.801619	0.924164	0.745921	0.883372	0.951024	0.941492
AAC74794	ydiZ	protein coding	0.395783	0.655382	0.167092	0.658145	0.626079	0.436725
AAC74795	yniA	protein coding	0.60974	0.960198	0.78027	0.734527	0.934859	0.941386
AAC74796	yniB	protein coding	0.285668	0.983032	0.327942	0.407272	0.974112	0.964884
AAC74797	yniC	protein coding	0.615736	0.914963	0.858005	0.734722	0.869665	0.918065
AAC74798	ydjM	protein coding	0.364467	0.697281	0.84254	0.707064	0.147563	0.157527
AAC74799	ydjN	protein coding	0.61733	0.993283	0.622386	0.60425	0.970518	0.980618
AAC74800	ydjO	protein coding	0.998815	0.999896	0.99936	0.999102	0.999301	0.999609
AAC74801	cedA	protein coding	0.978422	0.992502	0.989605	0.97838	0.992709	0.998063
AAC74803	chbG	protein coding	0.460078	0.695546	-0.186829	0.133069	0.375778	0.685406
AAC74804	chbF	protein coding	0.972412	0.980222	0.970506	0.966894	0.978613	0.982549
AAC74805	chbR	protein coding	0.640588	0.837562	0.808425	0.849258	0.753885	0.794575
AAC74806	chbA	protein coding	0.799963	0.889247	0.952378	0.950234	0.761382	0.886457
AAC74807	chbC	protein coding	0.983215	0.989216	0.982923	0.990284	0.995005	0.99216
AAC74808	chbB	protein coding	0.908239	0.862778	0.659802	0.569013	0.711318	0.506308	*
AAC74809	osmE	protein coding	0.982001	0.994423	0.989793	0.987398	0.991111	0.995905
AAC74810	nadE	protein coding	0.76226	0.977909	0.848579	0.774092	0.97913	0.980118
AAC74811	cho	protein coding	0.908816	0.953911	0.945803	0.938763	0.95416	0.98385
AAC74812	ves	protein coding	0.978148	0.994235	0.981102	0.975861	0.971388	0.964086
AAC74813	spy	protein coding	0.991681	0.998428	0.983165	0.981116	0.994787	0.992956
AAC74814	astE	protein coding	0.746871	0.659906	0.70731	0.53316	0.76139	0.562704
AAC74815	astB	protein coding	0.731863	0.629089	0.75598	0.678798	0.657597	0.75414
AAC74816	astD	protein coding	0.858823	0.936662	0.857263	0.866735	0.885268	0.890785
AAC74817	astA	protein coding	0.649368	0.60146	0.663957	0.561128	0.551339	0.677524
AAC74818	astC	protein coding	0.631082	0.720779	0.592271	0.493687	0.791555	0.649223
AAC74819	xthA	protein coding	0.454311	0.639117	-0.141124	0.51084	0.619793	0.815838
AAC74820	ydjX	protein coding	0.896576	0.820751	0.964521	0.90912	0.829083	0.911586
AAC74821	ydjY	protein coding	0.636678	0.694991	0.843804	0.524453	0.758325	0.603918
AAC74822	ydjZ	protein coding	0.794649	0.883295	0.950294	0.862736	0.836629	0.842858
AAC74823	ynjA	protein coding	-0.0312227	0.70385	-0.0520649	-0.207624	0.76644	0.874922
AAC74824	ynjB	protein coding	0.699912	0.879302	0.909557	0.793178	0.829716	0.880777
AAC74825	ynjC	protein coding	0.947155	0.940118	0.761514	0.80998	0.799582	0.875293
AAC74826	ynjD	protein coding	0.964229	0.985762	0.983041	0.973149	0.976872	0.988853
AAC74827	ynjE	protein coding	0.978473	0.967744	0.968806	0.979661	0.982429	0.979305
AAC74828	ynjF	protein coding	0.511685	0.489819	0.150132	0.782572	0.273849	0.650968
AAC74829	nudG	protein coding	0.694713	0.960878	0.866443	0.869629	0.904214	0.921388
AAC74830	ynjH	protein coding	0.410879	0.879495	0.587225	0.685017	0.528974	0.630864
AAC74831	gdhA	protein coding	0.548554	0.971773	0.52422	0.616532	0.954114	0.972364
AAC74832	ynjI	protein coding	0.973574	0.993003	0.978939	0.977523	0.986166	0.982171
AAC74833	topB	protein coding	0.986086	0.998396	0.993398	0.993713	0.992959	0.993039
AAC74834	selD	protein coding	0.890363	0.991554	0.917862	0.893943	0.980593	0.988603
AAC74835	ydjA	protein coding	0.866994	0.993527	0.917507	0.930551	0.987111	0.9803
AAC74836	sppA	protein coding	-0.0710286	0.72177	0.658783	0.177004	0.320128	0.523106
AAC74837	ansA	protein coding	0.596114	0.837575	0.585421	0.555452	0.5962	0.710156
AAC74838	pncA	protein coding	0.762209	0.986871	0.878495	0.88657	0.946274	0.958994
AAC74839	ydjE	protein coding	0.96141	0.922601	0.95588	0.83575	0.942327	0.873587
AAC74840	ydjF	protein coding	0.794195	0.843078	0.55438	0.665769	0.838322	0.844066
AAC74841	ydjG	protein coding	0.766064	0.816532	0.767395	0.913953	0.788868	0.848321
AAC74842	ydjH	protein coding	-0.160661	-0.303996	0.485763	-0.212073	-0.168616	0.325663
AAC74843	ydjI	protein coding	0.394948	-0.337898	0.398435	-0.227514	0.419776	0.0332937
AAC74844	ydjJ	protein coding	0.286196	0.139554	0.707373	0.0901379	0.144496	-0.218851
AAC74845	ydjK	protein coding	0.575723	0.334654	0.340437	0.565414	0.474765	0.462748
AAC74846	ydjL	protein coding	0.431341	0.275911	0.0604417	0.352752	0.244754	0.407797
AAC74847	yeaC	protein coding	0.87972	0.967251	0.726464	0.842965	0.927215	0.982249
AAC74848	msrB	protein coding	0.917557	0.974644	0.990836	0.962337	0.945753	0.962207
AAC74849	gapA	protein coding	0.459017	0.993696	0.680862	0.641733	0.950043	0.959526
AAC74850	yeaD	protein coding	0.580299	0.790589	0.708182	0.919927	0.862662	0.697587
AAC74851	yeaE	protein coding	0.891061	0.96831	0.94149	0.952146	0.969456	0.96913
AAC74852	mipA	protein coding	0.809662	0.942897	0.833375	0.758932	0.942638	0.964097
AAC74853	yeaG	protein coding	0.686716	0.946805	0.883545	0.944795	0.879142	0.815045
AAC74854	yeaH	protein coding	0.71675	0.820408	0.865804	0.804431	0.772504	0.771695
AAC74855	yeaI	protein coding	0.702386	0.309985	0.447419	0.743398	0.0585741	0.700021
AAC74856	yeaJ	protein coding	0.786734	0.955445	-0.132158	0.0256666	-0.063175	0.0694276	*
AAC74857	yeaK	protein coding	0.883626	0.976471	0.944367	0.939837	0.881557	0.891058
AAC74858	yoaI	protein coding	0.850755	0.933888	0.985235	0.944512	0.82474	0.919077
AAC74859	yeaL	protein coding	0.799985	0.855534	0.794683	0.674825	0.956635	0.894165
AAC74860	yeaM	protein coding	0.574433	0.796096	0.246349	0.649918	0.803115	0.870805
AAC74861	yeaN	protein coding	0.864481	0.973699	0.924193	0.873157	0.972397	0.979223
AAC74862	yeaO	protein coding	0.928537	0.996083	0.961993	0.956681	0.960761	0.972724
AAC74863	yoaF	protein coding	0.852363	0.982798	0.67464	0.790712	0.945774	0.981893
AAC74864	yeaP	protein coding	0.849331	0.923213	0.789892	0.806018	0.833016	0.864972
AAC74865	yeaQ	protein coding	0.898518	0.961369	0.882903	0.87618	0.926525	0.940775
AAC74866	yoaG	protein coding	0.975562	0.996121	0.946768	0.941913	0.987081	0.987502
AAC74867	yeaR	protein coding	0.352651	0.914571	0.297592	0.52318	0.897598	0.946713
AAC74868	leuE	protein coding	0.511972	0.870756	0.423072	0.522859	0.751565	0.666807
AAC74869	dmlR	protein coding	0.602151	0.775488	0.478791	0.699854	0.761709	0.811924
AAC74870	dmlA	protein coding	0.596116	0.853107	0.49145	0.433849	0.693145	0.809016
AAC74871	yeaV	protein coding	0.198441	0.626764	0.599001	0.262017	0.240926	0.263666
AAC74872	yeaW	protein coding	0.428637	0.407084	0.652497	0.150161	0.488977	0.357275
AAC74873	yeaX	protein coding	0.935351	0.984741	0.953938	0.974955	0.992495	0.973512
AAC74874	rnd	protein coding	0.313493	0.750966	0.508344	0.686655	0.63202	0.794122
AAC74875	fadD	protein coding	0.874094	0.889414	0.85669	0.810316	0.897117	0.887552
AAC74876	yeaY	protein coding	0.928283	0.946269	0.965714	0.961626	0.91594	0.950322
AAC74877	tsaB	protein coding	0.629469	0.987803	0.55657	0.618056	0.975057	0.982175
AAC74878	yoaA	protein coding	0.506714	0.888221	0.716174	0.675507	0.746003	0.785041
AAC74879	yoaB	protein coding	0.799388	0.910287	0.768953	0.925861	0.976148	0.930114
AAC74880	yoaC	protein coding	0.971516	0.985591	0.977415	0.995405	0.997911	0.981862
AAC74881	yoaH	protein coding	0.718132	0.969825	0.781881	0.709756	0.885947	0.911851
AAC74882	pabB	protein coding	0.953859	0.981125	0.948165	0.958959	0.97502	0.986584
AAC74883	nudL	protein coding	0.997431	0.996274	0.997474	0.995732	0.998127	0.997114
AAC74884	sdaA	protein coding	0.771395	0.974828	0.919823	0.86416	0.92927	0.976746
AAC74885	yoaD	protein coding	0.959167	0.990854	0.961327	0.965461	0.992294	0.993044
AAC74886	yoaE	protein coding	0.476295	0.921233	0.515732	0.627469	0.886564	0.90232
AAC74887	manX	protein coding	0.874434	0.979081	0.883601	0.867344	0.961551	0.960547
AAC74888	manY	protein coding	0.782039	0.826589	0.507764	0.706155	0.802458	0.881564
AAC74889	manZ	protein coding	0.866396	0.98971	0.81629	0.839144	0.948565	0.945665
AAC74890	yobD	protein coding	0.472952	0.690336	0.321842	0.599349	0.808006	0.906215
AAC74891	mntP	protein coding	0.993387	0.997353	0.992667	0.990958	0.997178	0.997436
AAC74892	rlmA	protein coding	0.906894	0.965259	0.92791	0.918872	0.947925	0.960995
AAC74893	cspC	protein coding	0.906496	0.965324	0.89718	0.813468	0.993865	0.96513
AAC74894	yobF	protein coding	0.988627	0.997408	0.985007	0.987176	0.992108	0.996702
AAC74895	yebO	protein coding	0.942226	0.990361	0.971419	0.980055	0.987265	0.96759
AAC74896	mgrB	protein coding	0.984436	0.999169	0.986675	0.985913	0.994142	0.991071
AAC74897	kdgR	protein coding	0.405243	0.797999	0.568355	0.832862	0.741595	0.673758
AAC74898	yebQ	protein coding	0.990379	0.998907	0.989046	0.98921	0.993591	0.993234
AAC74899	htpX	protein coding	0.911737	0.990989	0.97114	0.964715	0.971821	0.959608
AAC74900	prc	protein coding	0.863207	0.974578	0.915651	0.93812	0.922032	0.955253
AAC74901	proQ	protein coding	-0.266644	0.963277	0.126164	-0.0171471	0.903203	0.953911
AAC74902	msrC	protein coding	0.591451	0.975557	0.533451	0.599246	0.954182	0.955558
AAC74903	yebS	protein coding	0.588066	0.842686	0.765156	0.524701	0.790435	0.884417
AAC74904	yebT	protein coding	0.601401	0.947474	0.956097	0.925468	0.730788	0.757012
AAC74905	rsmF	protein coding	0.88393	0.953089	0.864147	0.860776	0.875909	0.86793
AAC74906	yebV	protein coding	0.977668	0.998674	0.968688	0.966796	0.997317	0.997014
AAC74907	yebW	protein coding	0.918091	0.954875	0.940586	0.958036	0.948432	0.940725
AAC74908	pphA	protein coding	0.919096	0.986027	0.914902	0.941487	0.978543	0.982644
AAC74909	yebY	protein coding	0.705745	0.888169	0.475526	0.646855	0.859721	0.922754
AAC74910	yebZ	protein coding	0.904701	0.972147	0.864967	0.863736	0.906328	0.880561
AAC74911	yobA	protein coding	0.928733	0.99112	0.960326	0.962818	0.979118	0.981578
AAC74912	holE	protein coding	0.784216	0.904625	0.872242	0.642023	0.963295	0.946456
AAC74913	yobB	protein coding	0.926356	0.984205	0.980893	0.988003	0.958672	0.961372
AAC74914	exoX	protein coding	0.515253	0.973387	0.600661	0.547829	0.947265	0.966627
AAC74915	ptrB	protein coding	0.90774	0.955635	0.941745	0.93293	0.948394	0.939678
AAC74916	yebE	protein coding	0.954184	0.988318	0.989139	0.992085	0.9494	0.974317
AAC74917	yebF	protein coding	0.770364	0.950687	0.70302	0.828943	0.868881	0.954503
AAC74918	yebG	protein coding	0.942733	0.981314	0.952141	0.977506	0.98134	0.969248
AAC74919	purT	protein coding	0.566732	0.953424	0.497734	0.479683	0.883276	0.865946
AAC74920	eda	protein coding	0.955186	0.998012	0.978137	0.979311	0.987703	0.989755
AAC74921	edd	protein coding	0.977701	0.990954	0.990378	0.992065	0.98782	0.985298
AAC74922	zwf	protein coding	0.752142	0.843852	0.742882	0.791879	0.784269	0.899064
AAC74923	yebK	protein coding	0.879798	0.888907	0.774255	0.881849	0.722802	0.838501
AAC74924	pykA	protein coding	0.49613	0.826686	0.718606	0.598258	0.700407	0.874202
AAC74925	lpxM	protein coding	0.880392	0.941551	0.91375	0.755079	0.951197	0.910371
AAC74926	mepM	protein coding	0.942437	0.996606	0.98488	0.978679	0.978458	0.985667
AAC74927	znuA	protein coding	0.733029	0.972355	0.741851	0.769182	0.843515	0.939953
AAC74928	znuC	protein coding	0.206973	0.96029	0.382387	0.34774	0.901355	0.934212
AAC74929	znuB	protein coding	0.530275	0.957641	0.614726	0.712824	0.959675	0.921926
AAC74930	ruvB	protein coding	0.893347	0.987898	0.897262	0.894016	0.978869	0.976362
AAC74931	ruvA	protein coding	0.369564	0.744139	0.112339	0.562091	0.839459	0.885218
AAC74932	yebB	protein coding	0.993686	0.995459	0.993199	0.988133	0.999066	0.995899
AAC74933	ruvC	protein coding	0.952982	0.987888	0.982095	0.960999	0.979222	0.978243
AAC74934	yebC	protein coding	0.74458	0.994697	0.788506	0.794813	0.955384	0.957826
AAC74935	nudB	protein coding	0.994434	0.999075	0.996653	0.995937	0.997025	0.998133
AAC74936	aspS	protein coding	0.646774	0.994048	0.647879	0.687428	0.991357	0.988743
AAC74937	yecD	protein coding	0.821091	0.931241	0.866194	0.918251	0.784363	0.89601
AAC74938	yecE	protein coding	0.984367	0.967731	0.980739	0.989447	0.950145	0.985476
AAC74939	yecN	protein coding	0.293059	0.96272	0.19165	0.366258	0.961653	0.935036
AAC74940	cmoA	protein coding	0.64933	0.924586	0.553131	0.565978	0.939288	0.880105
AAC74941	cmoB	protein coding	0.57966	0.897402	0.916407	0.851434	0.54783	0.667282
AAC74942	torZ	protein coding	0.61219	0.78285	0.71222	0.833514	0.787516	0.692146
AAC74943	torY	protein coding	0.990119	0.996398	0.992481	0.991437	0.985092	0.983913
AAC74944	cutC	protein coding	0.973452	0.968797	0.970516	0.993088	0.963375	0.985884
AAC74945	yecM	protein coding	0.825278	0.979322	0.881732	0.859038	0.975441	0.987454
AAC74946	argS	protein coding	0.208983	0.957254	0.466123	0.471204	0.832204	0.87573
AAC74947	yecT	protein coding	0.401423	0.359025	-0.256489	0.386419	-0.0864137	0.33057
AAC74948	flhE	protein coding	0.0413383	0.400768	0.710349	0.524089	0.462198	0.310885
AAC74949	flhA	protein coding	0.952272	0.906734	0.916779	0.944859	0.956038	0.947177
AAC74950	flhB	protein coding	-0.225792	0.486083	0.423567	0.0222794	0.299007	0.560841
AAC74951	cheZ	protein coding	0.362986	0.819575	0.456348	0.491881	0.930611	0.742737
AAC74952	cheY	protein coding	0.970586	0.934284	0.962893	0.983612	0.910441	0.974006
AAC74953	cheB	protein coding	0.142297	0.277329	0.0820411	0.210215	-0.101115	0.5358
AAC74954	cheR	protein coding	0.660277	0.860904	0.537113	0.546043	0.840861	0.895303
AAC74955	tap	protein coding	0.339517	0.583893	0.444797	0.39785	0.359482	0.491911
AAC74956	tar	protein coding	0.872525	0.854968	0.885058	0.948407	0.748066	0.890108
AAC74957	cheW	protein coding	0.248554	-0.0972693	0.447149	0.42359	0.218908	-0.264785
AAC74958	cheA	protein coding	0.732129	0.831618	0.767981	0.839306	0.7142	0.776124
AAC74959	motB	protein coding	0.503429	0.0681893	-0.0458332	0.435431	-0.0524112	0.438762
AAC74960	motA	protein coding	0.494226	0.734602	0.623887	0.385837	0.757866	0.560141
AAC74961	flhC	protein coding	0.754266	0.966066	0.782583	0.688486	0.290063	0.16063
AAC74962	flhD	protein coding	0.0572032	-0.560236	0.419033	-0.247367	0.471781	0.0132736
AAC74963	insB1	protein coding	0.982222	0.988603	0.983428	0.993943	0.969583	0.990921
AAC74964	insA	protein coding	-0.307616	0.819487	0.676019	0.563824	0.171959	0.176744
AAC74965	uspC	protein coding	0.909932	0.964263	0.974527	0.945468	0.936098	0.992055
AAC74966	otsA	protein coding	0.801322	0.941681	0.902793	0.912661	0.930161	0.93633
AAC74967	otsB	protein coding	0.959582	0.969311	0.981458	0.968006	0.978378	0.981936
AAC74970	araG	protein coding	0.261742	0.797467	0.683354	0.621805	0.626979	0.785947
AAC74971	araF	protein coding	0.55858	0.645885	0.704911	0.77017	0.199154	0.493099
AAC74972	ftnB	protein coding	-0.0168573	0.715232	0.064029	0.227599	0.607333	0.790805
AAC74973	yecJ	protein coding	0.93707	0.789934	0.815809	0.771093	0.762674	0.798878
AAC74974	yecR	protein coding	0.725567	0.185724	-0.0392224	0.50489	-0.447695	0.344315
AAC74975	ftnA	protein coding	0.73252	0.983338	0.880726	0.86745	0.945144	0.942703
AAC74976	yecH	protein coding	0.964707	0.94316	0.978625	0.961311	0.983578	0.955494
AAC74977	tyrP	protein coding	0.534128	0.92477	0.445592	0.414645	0.901113	0.952401
AAC74978	yecA	protein coding	0.9642	0.993284	0.970391	0.973432	0.988482	0.986702
AAC74979	pgsA	protein coding	0.626597	0.899152	0.462506	0.681587	0.794208	0.946278
AAC74980	uvrC	protein coding	0.961937	0.978641	0.968245	0.986268	0.986157	0.970637
AAC74981	uvrY	protein coding	0.862543	0.984862	0.884774	0.876554	0.981867	0.977474
AAC74982	yecF	protein coding	0.925221	0.939223	0.932401	0.9111	0.907929	0.897489
AAC74983	sdiA	protein coding	0.82934	0.956419	0.954028	0.90925	0.866484	0.943894
AAC74984	yecC	protein coding	0.893386	0.988612	0.94709	0.969038	0.951522	0.947978
AAC74985	yecS	protein coding	0.846257	0.974838	0.939826	0.915505	0.874196	0.894453
AAC74986	dcyD	protein coding	0.241529	0.802986	0.322279	0.313785	0.921785	0.824775
AAC74987	fliY	protein coding	0.984707	0.995997	0.987254	0.985549	0.998082	0.997343
AAC74988	fliZ	protein coding	0.400006	0.123701	0.313176	0.31745	0.453524	0.513297
AAC74989	fliA	protein coding	0.553331	0.64752	0.64662	0.818314	0.110887	0.604735
AAC74990	fliC	protein coding	0.764719	0.948528	0.924129	0.887244	0.900427	0.908215
AAC74991	fliD	protein coding	0.736788	0.267276	0.545892	0.483745	0.334776	0.423049
AAC74992	fliS	protein coding	0.326854	0.663733	0.205867	0.476036	0.403786	0.236955
AAC74993	fliT	protein coding	0.736889	0.636497	0.84314	0.753678	0.413405	0.704993
AAC74994	amyA	protein coding	0.417778	0.879239	0.422325	0.401313	0.955938	0.958062
AAC74995	yedD	protein coding	0.258724	0.991785	0.372293	0.34353	0.976849	0.982518
AAC74996	yedE	protein coding	0.549229	0.906848	0.431221	0.517829	0.844427	0.925831
AAC74997	yedF	protein coding	0.965534	0.965961	0.935169	0.923526	0.96342	0.963944
AAC74999	yedL	protein coding	0.0201147	0.775581	0.366542	-0.0898756	0.850142	0.804069
AAC75004	fliE	protein coding	0.736268	0.759436	0.779912	0.854633	0.823673	0.667765
AAC75005	fliF	protein coding	0.402757	0.673905	0.309836	0.572835	0.140226	0.155772
AAC75006	fliG	protein coding	0.0604738	0.483028	0.056785	0.456955	0.290661	0.63916
AAC75007	fliH	protein coding	-0.172566	0.201601	0.479103	0.56769	0.0743403	-0.144569
AAC75008	fliI	protein coding	0.652355	0.800533	0.669965	0.830333	0.885055	0.774474
AAC75009	fliJ	protein coding	0.569149	0.878022	0.639111	0.622026	0.794711	0.848213
AAC75010	fliK	protein coding	0.880441	0.618262	0.499802	0.689857	0.5487	0.750607
AAC75011	fliL	protein coding	0.203036	0.46149	0.38125	-0.0455853	0.479199	0.282694
AAC75012	fliM	protein coding	0.886458	0.805581	0.648053	0.793257	0.653902	0.776307
AAC75013	fliN	protein coding	0.140804	0.00295593	-0.165522	-0.0204281	0.369768	0.432368
AAC75014	fliO	protein coding	-0.0733708	0.275723	0.530939	0.788768	0.0733698	0.173379
AAC75015	fliP	protein coding	0.698715	0.936332	0.829006	0.798183	0.844312	0.879388
AAC75016	fliQ	protein coding	-0.255426	0.0164291	-0.000409886	0.733883	-0.306251	-0.128921
AAC75017	fliR	protein coding	0.516558	0.664195	0.797452	0.6903	0.65825	0.596006
AAC75018	rcsA	protein coding	0.946977	0.993679	0.970396	0.967082	0.942366	0.962101
AAC75019	dsrB	protein coding	0.325424	0.9252	0.751476	0.892099	0.825206	0.635491
AAC75020	yodD	protein coding	0.97844	0.987861	0.980137	0.991124	0.993712	0.985352
AAC75021	yedP	protein coding	0.622198	0.964405	0.568953	0.687482	0.963535	0.97252
AAC75022	yedQ	protein coding	0.188733	0.941085	0.422119	0.489581	0.887651	0.849641
AAC75023	yodC	protein coding	0.979906	0.969925	0.989562	0.988813	0.983161	0.978077
AAC75024	yedI	protein coding	0.970742	0.97417	0.950172	0.967523	0.961969	0.965642
AAC75025	yedA	protein coding	0.972614	0.991143	0.980484	0.982083	0.980841	0.982819
AAC75026	vsr	protein coding	0.894868	0.922709	0.929376	0.869667	0.963446	0.948594
AAC75027	dcm	protein coding	0.568115	0.903241	0.67527	0.612629	0.854114	0.828033
AAC75028	yedJ	protein coding	0.920223	0.909659	0.93058	0.898548	0.887649	0.969255
AAC75029	yedR	protein coding	0.753945	0.839695	0.529678	0.827712	0.693506	0.913129
AAC75033	hchA	protein coding	0.728535	0.964953	0.738763	0.768776	0.976992	0.969389
AAC75034	yedV	protein coding	0.679172	0.786797	0.676021	0.629328	0.88589	0.802238
AAC75035	yedW	protein coding	0.958785	0.922693	0.905369	0.979744	0.883846	0.970327
AAC75036	hiuH	protein coding	0.967025	0.942646	0.983741	0.958979	0.965618	0.977509
AAC75037	yedY	protein coding	0.989324	0.984743	0.974335	0.969612	0.959121	0.960778
AAC75038	yedZ	protein coding	-0.379949	0.967002	0.97937	0.944276	-0.317029	-0.247177
AAC75039	zinT	protein coding	0.95724	0.986076	0.919548	0.956211	0.977888	0.99048
AAC75040	yodB	protein coding	0.493482	0.974682	0.966118	0.90885	0.451887	0.42265
AAC75041	mtfA	protein coding	0.743365	0.939591	0.960147	0.893543	0.825745	0.8786
AAC75042	yeeJ	protein coding	0.843256	0.916477	0.887327	0.855341	0.918162	0.937217
AAC75045	shiA	protein coding	0.838136	0.982815	0.744252	0.79114	0.943919	0.966973
AAC75046	amn	protein coding	0.832773	0.897529	0.788928	0.895731	0.929995	0.923489
AAC75047	yeeN	protein coding	0.938431	0.971114	0.92709	0.950715	0.976706	0.976152
AAC75048	yeeO	protein coding	0.882096	0.934672	0.862455	0.89701	0.881737	0.896234
AAC75049	cbl	protein coding	0.806364	0.905038	0.727285	0.781208	0.843735	0.892548
AAC75050	nac	protein coding	0.571489	0.884346	0.689039	0.759223	0.881663	0.807839
AAC75051	ldtA	protein coding	0.910858	0.954821	0.892453	0.900367	0.95482	0.959444
AAC75052	cobT	protein coding	0.853526	0.94837	0.765651	0.831107	0.911507	0.940345
AAC75053	cobS	protein coding	0.79923	0.71453	0.716403	0.945406	0.819161	0.81333
AAC75054	cobU	protein coding	0.888912	0.966407	0.905745	0.963022	0.97881	0.953886
AAC75055	insH1	protein coding	0.649941	0.917981	0.633004	0.795156	0.90746	0.894176
AAC75057	insD1	protein coding	0.760835	0.589019	0.576572	0.678692	0.701777	0.655878
AAC75062	yeeR	protein coding	0.752003	0.745227	0.811793	0.823053	0.685027	0.80758
AAC75063	yeeS	protein coding	0.890974	0.928441	0.808005	0.867406	0.683778	0.76676
AAC75064	yeeT	protein coding	0.776773	0.142919	0.207907	0.738095	-0.164106	0.712477
AAC75065	cbeA	protein coding	0.965961	0.918226	0.918498	0.953198	0.928265	0.96322
AAC75066	cbtA	protein coding	0.992564	0.994339	0.988133	0.994879	0.995478	0.997081
AAC75068	yeeX	protein coding	0.281213	0.993298	0.287777	0.265548	0.983194	0.988465
AAC75069	yeeA	protein coding	0.815726	0.875067	0.910398	0.848595	0.873324	0.771447
AAC75070	sbmC	protein coding	0.848637	0.906957	0.946927	0.899476	0.772649	0.898278
AAC75071	dacD	protein coding	0.587012	0.664931	0.813459	0.775891	0.683506	0.686911
AAC75072	sbcB	protein coding	0.570746	0.970647	0.603861	0.759508	0.988119	0.954431
AAC75073	yeeD	protein coding	0.975839	0.996599	0.995234	0.994952	0.986378	0.988353
AAC75074	yeeE	protein coding	0.919181	0.988105	0.966362	0.961378	0.946143	0.983405
AAC75075	plaP	protein coding	0.495302	0.958188	0.469597	0.530506	0.947565	0.948223
AAC75076	yeeY	protein coding	0.996553	0.997912	0.997512	0.99518	0.999411	0.997542
AAC75077	yeeZ	protein coding	0.798011	0.98661	0.871129	0.824765	0.97669	0.991351
AAC75078	yefM	protein coding	0.668726	0.917145	0.751477	0.934797	0.96988	0.863152
AAC75079	hisL	protein coding	0.96017	0.982522	0.942966	0.985873	0.985258	0.986592
AAC75080	hisG	protein coding	0.918892	0.972743	0.928637	0.943131	0.976939	0.959802
AAC75081	hisD	protein coding	0.598006	0.883758	0.890308	0.845121	0.801401	0.815213
AAC75082	hisC	protein coding	0.499343	0.881581	0.742427	0.785963	0.818221	0.72134
AAC75083	hisB	protein coding	0.699638	0.812284	0.858993	0.60315	0.885035	0.802734
AAC75084	hisH	protein coding	0.678591	0.765432	0.854831	0.815419	0.751029	0.7538
AAC75085	hisA	protein coding	0.41592	0.816732	0.753686	0.613846	0.831997	0.843012
AAC75086	hisF	protein coding	0.968938	0.982845	0.972634	0.951196	0.99417	0.980845
AAC75087	hisI	protein coding	0.952301	0.967575	0.969513	0.958497	0.975076	0.967023
AAC75088	wzzB	protein coding	0.307361	0.92173	0.651074	0.809767	0.82707	0.690219
AAC75089	ugd	protein coding	0.899083	0.953473	0.880147	0.889466	0.980563	0.963625
AAC75090	gnd	protein coding	0.846516	0.995913	0.837618	0.843633	0.989632	0.990319
AAC75091	insH1	protein coding	0.668482	0.862503	0.593986	0.68988	0.881503	0.835884
AAC75093	wbbK	protein coding	0.961129	0.957135	0.905029	0.950128	0.918423	0.965148
AAC75094	wbbJ	protein coding	0.963375	0.991019	0.954742	0.945795	0.982557	0.982692
AAC75095	wbbI	protein coding	0.915422	0.929041	0.940914	0.905352	0.962898	0.888211
AAC75096	wbbH	protein coding	0.460903	0.845776	0.820899	0.789814	0.64792	0.768343
AAC75097	glf	protein coding	0.902216	0.917519	0.90247	0.977177	0.944661	0.920981
AAC75098	wzxB	protein coding	0.671467	0.914761	0.736548	0.830155	0.906859	0.822253
AAC75099	rfbC	protein coding	0.716365	0.816576	0.734629	0.771025	0.800126	0.929786
AAC75100	rfbA	protein coding	0.878277	0.910612	0.936162	0.960215	0.899278	0.931387
AAC75101	rfbD	protein coding	0.932827	0.9506	0.926905	0.890008	0.917695	0.898009
AAC75102	rfbB	protein coding	0.805885	0.958392	0.818733	0.809563	0.960797	0.937147
AAC75103	wcaN	protein coding	0.891594	0.993995	0.857071	0.885098	0.984	0.991522
AAC75104	wcaM	protein coding	0.473401	0.646504	0.737794	0.628602	0.520151	0.653858
AAC75105	wcaL	protein coding	0.0900776	0.311079	0.732329	0.316442	0.223548	0.463201
AAC75106	wcaK	protein coding	0.793596	0.274433	0.60928	0.840895	0.272207	0.869822
AAC75107	wzxC	protein coding	0.424429	0.426319	0.483714	0.448556	0.479474	0.347934
AAC75108	wcaJ	protein coding	0.195015	0.342721	0.688279	0.435309	0.459144	0.528165
AAC75109	cpsG	protein coding	0.691135	0.68679	0.685245	0.72287	0.609707	0.654993
AAC75110	cpsB	protein coding	0.382682	0.101986	0.076303	-0.0157755	0.34007	0.187134
AAC75111	wcaI	protein coding	0.44132	0.512126	0.439859	0.604569	0.174472	0.370624
AAC75112	wcaH	protein coding	0.836463	0.851324	0.866534	0.788593	0.911796	0.935158
AAC75113	wcaG	protein coding	0.540144	0.580794	0.597792	0.444791	0.281666	0.0213844
AAC75114	gmd	protein coding	0.962037	0.971698	0.988831	0.97075	0.955031	0.947827
AAC75115	wcaF	protein coding	0.109217	0.714906	0.606246	0.664536	-0.148607	-0.170385
AAC75116	wcaE	protein coding	0.588728	-0.238746	0.0786689	-0.0222489	-0.202927	0.232723
AAC75117	wcaD	protein coding	0.577904	0.493693	0.87026	0.575186	0.520603	0.365957
AAC75118	wcaC	protein coding	0.245538	0.0337216	0.511976	0.122288	0.309766	0.364367
AAC75119	wcaB	protein coding	0.564585	0.491965	0.612093	0.754092	0.38357	0.42967
AAC75120	wcaA	protein coding	0.836914	0.662474	0.855966	0.837729	0.782752	0.76584
AAC75121	wzc	protein coding	0.798683	0.776441	0.778684	0.808597	0.703262	0.610821
AAC75122	wzb	protein coding	-0.549543	0.119344	-0.167612	-0.449794	0.213077	-0.0281744
AAC75123	wza	protein coding	0.368502	0.565102	0.239401	0.254544	0.595889	0.606616
AAC75124	yegH	protein coding	0.739445	0.965966	0.819908	0.822306	0.952828	0.970652
AAC75125	asmA	protein coding	0.794287	0.981628	0.876414	0.84353	0.965661	0.980609
AAC75126	dcd	protein coding	0.419067	0.942256	0.492724	0.586601	0.932091	0.959241
AAC75127	udk	protein coding	0.966877	0.974095	0.973752	0.961377	0.96262	0.92732
AAC75128	yegE	protein coding	0.18088	0.907367	0.546698	0.43803	0.758412	0.767361
AAC75129	alkA	protein coding	0.894383	0.970266	0.843747	0.842278	0.936176	0.930289
AAC75130	yegD	protein coding	0.664688	0.878008	0.592479	0.597233	0.821403	0.88929
AAC75131	yegI	protein coding	0.810278	0.786124	0.805572	0.847261	0.908271	0.869405
AAC75132	yegJ	protein coding	0.134785	0.450558	0.122025	0.192584	0.448278	0.139187
AAC75133	yegK	protein coding	0.605908	0.886668	0.689266	0.742377	0.811258	0.783911
AAC75134	yegL	protein coding	0.993891	0.995913	0.997555	0.993639	0.995846	0.993059
AAC75135	mdtA	protein coding	0.181386	0.885551	0.551821	0.354102	0.784408	0.881444
AAC75136	mdtB	protein coding	0.597871	0.838816	0.623752	0.682831	0.693565	0.752795
AAC75137	mdtC	protein coding	0.747015	0.865682	0.742852	0.834389	0.721977	0.806004
AAC75138	iceT	protein coding	0.278668	0.678625	0.755729	0.638923	0.475885	0.559889
AAC75139	baeS	protein coding	0.723427	0.865961	0.823533	0.888068	0.698541	0.739452
AAC75140	baeR	protein coding	0.540485	0.869958	0.582438	0.498076	0.807911	0.857469
AAC75141	yegP	protein coding	0.923722	0.984247	0.971395	0.94259	0.976115	0.988756
AAC75142	yegQ	protein coding	0.803834	0.952267	0.738685	0.774337	0.971521	0.961428
AAC75143	ogrK	protein coding	0.549865	0.881161	0.675138	0.763329	0.908314	0.801458
AAC75146	yegR	protein coding	0.9053	0.684629	0.850864	0.914713	0.899729	0.865248
AAC75147	yegS	protein coding	0.488711	0.959683	0.425722	0.539057	0.936303	0.96218
AAC75149	insE1	protein coding	0.92833	0.902662	0.395576	0.565966	0.335159	0.545235	*
AAC75150	insF1	protein coding	0.953097	0.974055	0.981868	0.974127	0.957051	0.965633
AAC75152	gatD	protein coding	0.933492	0.983175	0.959875	0.950948	0.933772	0.94347
AAC75154	gatB	protein coding	0.975999	0.985796	0.986201	0.958785	0.993854	0.981131
AAC75155	gatA	protein coding	0.936535	0.980665	0.948739	0.936435	0.98061	0.979714
AAC75156	gatZ	protein coding	0.949582	0.994324	0.974151	0.977178	0.991937	0.983584
AAC75157	gatY	protein coding	0.613348	0.953185	0.755643	0.871157	0.926723	0.853223
AAC75158	fbaB	protein coding	0.54898	0.931835	0.633018	0.750218	0.899128	0.89236
AAC75159	yegT	protein coding	0.574913	0.827996	0.758223	0.746535	0.868732	0.793967
AAC75160	yegU	protein coding	0.886642	0.379028	0.362135	0.857132	0.315844	0.842327
AAC75161	yegV	protein coding	0.826093	0.717566	0.836603	0.647323	0.79761	0.614785
AAC75162	yegW	protein coding	0.806729	0.897111	0.702712	0.894083	0.820509	0.916493
AAC75163	yegX	protein coding	0.875507	0.949004	0.925777	0.924505	0.943621	0.967006
AAC75164	thiD	protein coding	0.92685	0.909108	0.942437	0.84065	0.943301	0.923412
AAC75165	thiM	protein coding	0.980736	0.989119	0.984716	0.987073	0.98423	0.981487
AAC75166	rcnR	protein coding	0.611675	0.819244	0.848699	0.961856	0.242064	0.619519
AAC75167	rcnA	protein coding	0.747718	0.672963	0.875724	0.689031	0.554156	0.547662
AAC75168	rcnB	protein coding	0.526541	0.88489	0.396065	0.210177	0.875854	0.886741
AAC75169	yehA	protein coding	0.963478	0.945792	0.948659	0.954258	0.96181	0.94095
AAC75170	yehB	protein coding	0.0379572	0.322193	0.368464	0.105733	0.446899	0.185617
AAC75171	yehC	protein coding	0.575183	0.320007	0.132543	-0.183351	-0.167755	-0.314429
AAC75172	yehD	protein coding	0.0792392	-0.148121	-0.308212	0.281014	0.221869	0.284117
AAC75173	yehE	protein coding	-0.242354	0.913317	0.222195	-0.0752228	0.866067	0.952591
AAC75174	mrp	protein coding	0.565684	0.94329	0.75019	0.748718	0.7741	0.751737
AAC75175	metG	protein coding	-0.0861838	0.904181	-0.220004	0.0809925	0.905412	0.884906
AAC75179	yehI	protein coding	0.793572	0.789789	0.740786	0.73555	0.800446	0.791016
AAC75180	yehL	protein coding	0.549679	0.321425	0.73958	0.459803	0.52424	0.24563
AAC75181	yehM	protein coding	0.846613	0.628922	0.772748	0.689372	0.706778	0.767401
AAC75182	yehP	protein coding	0.529517	0.709694	0.579763	0.659372	0.455356	0.424206
AAC75184	yehR	protein coding	0.933253	0.968517	0.943841	0.95665	0.972505	0.969312
AAC75185	yehS	protein coding	0.190016	0.81967	-0.0186872	0.120224	0.881305	0.906186
AAC75186	yehT	protein coding	0.69844	0.736986	0.521243	0.772553	0.659623	0.880805
AAC75187	yehU	protein coding	0.869131	0.931086	0.915661	0.900192	0.905906	0.80408
AAC75188	mlrA	protein coding	0.655965	0.86004	0.855645	0.8878	0.690841	0.77628
AAC75189	yehW	protein coding	0.940439	0.985432	0.968874	0.973698	0.976474	0.974267
AAC75190	yehX	protein coding	0.745639	0.776157	0.845962	0.788964	0.656032	0.632225
AAC75191	yehY	protein coding	0.915098	0.968443	0.961281	0.948867	0.931651	0.972587
AAC75192	osmF	protein coding	0.877565	0.906478	0.837235	0.921878	0.950683	0.975042
AAC75193	bglX	protein coding	0.815582	0.968178	0.764082	0.801157	0.968332	0.96268
AAC75194	dld	protein coding	0.880269	0.991564	0.972887	0.956766	0.942082	0.968269
AAC75195	pbpG	protein coding	0.981693	0.998152	0.98562	0.984639	0.997627	0.997594
AAC75196	yohC	protein coding	0.91198	0.992416	0.889741	0.910305	0.978772	0.987181
AAC75197	yohD	protein coding	0.826554	0.864321	0.48072	0.497985	0.682488	0.67049	*
AAC75198	yohF	protein coding	0.677387	0.888784	0.807506	0.729277	0.902433	0.905053
AAC75201	dusC	protein coding	0.903254	0.844493	0.835314	0.963785	0.769946	0.88686
AAC75202	yohJ	protein coding	0.968072	0.975237	0.922935	0.974379	0.928732	0.966307
AAC75203	yohK	protein coding	0.593975	0.929606	0.788041	0.65941	0.862349	0.943827
AAC75204	cdd	protein coding	0.59998	0.92645	0.725429	0.833672	0.824224	0.884126
AAC75205	sanA	protein coding	-0.0703939	0.837108	0.213655	0.589399	0.847118	0.607004
AAC75206	yeiS	protein coding	0.204283	0.625746	0.414157	0.454286	0.456523	0.888165
AAC75207	preT	protein coding	0.658197	0.686132	0.709264	0.659417	0.645818	0.608463
AAC75208	preA	protein coding	0.907132	0.867618	0.894769	0.883223	0.912633	0.86246
AAC75209	mglC	protein coding	0.975332	0.98096	0.986224	0.980085	0.983256	0.977088
AAC75210	mglA	protein coding	0.386334	0.393484	0.632191	0.489156	0.200964	0.264601
AAC75211	mglB	protein coding	0.649669	0.861333	0.636712	0.624539	0.814541	0.774757
AAC75212	galS	protein coding	0.0784506	0.880742	-0.0721921	-0.110389	0.69633	0.597016
AAC75213	yeiB	protein coding	0.941877	0.991605	0.9696	0.961105	0.979879	0.984511
AAC75214	folE	protein coding	0.672072	0.988972	0.639077	0.674546	0.957896	0.956099
AAC75215	yeiG	protein coding	0.981946	0.998278	0.977531	0.979112	0.996274	0.995501
AAC75216	cirA	protein coding	0.703048	0.970027	0.591918	0.614125	0.939126	0.963835
AAC75217	lysP	protein coding	0.587617	0.946313	0.663894	0.765099	0.88134	0.901324
AAC75218	yeiE	protein coding	0.848478	0.856361	0.865886	0.859526	0.943892	0.916727
AAC75219	yeiH	protein coding	0.930241	0.908919	0.850788	0.844409	0.921147	0.939992
AAC75220	nfo	protein coding	0.865846	0.965233	0.939255	0.875592	0.962974	0.969712
AAC75221	yeiI	protein coding	0.977079	0.988513	0.97725	0.98521	0.966291	0.986727
AAC75222	nupX	protein coding	0.654427	0.743166	0.689483	0.834041	0.793027	0.777484
AAC75223	rihB	protein coding	0.506178	0.74289	0.636562	0.557233	0.65899	0.902551
AAC75224	yeiL	protein coding	0.871264	0.42433	0.511354	0.605452	0.578788	0.789029
AAC75225	psuT	protein coding	0.928037	0.893747	0.873355	0.944432	0.918048	0.942025
AAC75226	psuG	protein coding	0.470267	0.840744	0.802572	0.783847	0.613721	0.766843
AAC75227	psuK	protein coding	-0.0362188	0.0190743	0.149872	0.0534512	0.101885	-0.0150967
AAC75228	fruA	protein coding	0.871725	0.939028	0.832657	0.820512	0.894248	0.919583
AAC75229	fruK	protein coding	0.731081	0.594773	0.45212	0.873456	0.584841	0.795438
AAC75230	fruB	protein coding	0.279357	0.937128	0.780327	0.791345	0.603752	0.567166
AAC75231	setB	protein coding	0.982919	0.963217	0.942077	0.968012	0.95035	0.951419
AAC75232	yeiP	protein coding	0.845307	0.968138	0.824685	0.881961	0.932704	0.957557
AAC75233	yeiQ	protein coding	0.29988	0.789989	0.660601	0.730859	0.663907	0.594422
AAC75234	yeiR	protein coding	0.310207	0.769558	0.602924	0.622706	0.662281	0.698888
AAC75235	lpxT	protein coding	0.501038	0.886353	0.715478	0.749529	0.741264	0.787575
AAC75236	mepS	protein coding	0.670767	0.89639	0.798888	0.783515	0.646045	0.769416
AAC75237	rtn	protein coding	0.39175	0.813136	0.39761	0.530008	0.605276	0.614174
AAC75238	yejA	protein coding	0.857515	0.976228	0.888389	0.913468	0.931951	0.924482
AAC75239	yejB	protein coding	0.62144	0.908484	0.670473	0.756228	0.919786	0.901832
AAC75240	yejE	protein coding	0.277667	0.488766	0.490292	0.496869	0.564805	0.450978
AAC75241	yejF	protein coding	0.827761	0.915657	0.935422	0.782761	0.933937	0.931941
AAC75242	yejG	protein coding	-0.108393	0.953338	-0.0267863	-0.0335378	0.956932	0.976747
AAC75243	bcr	protein coding	0.851732	0.939622	0.927274	0.929218	0.91574	0.876269
AAC75244	rsuA	protein coding	0.914182	0.937768	0.767978	0.884125	0.863623	0.952069
AAC75245	yejH	protein coding	0.537634	0.734565	0.651974	0.671288	0.530538	0.63913
AAC75246	rplY	protein coding	0.417599	0.975227	0.458631	0.346829	0.991412	0.987113
AAC75247	yejK	protein coding	0.91204	0.927279	0.882657	0.913455	0.931524	0.950337
AAC75248	yejL	protein coding	0.941303	0.928708	0.958814	0.863396	0.922805	0.89204
AAC75249	yejM	protein coding	0.528232	0.885605	0.714243	0.543555	0.845203	0.647383
AAC75252	insH1	protein coding	0.661662	0.863645	0.657596	0.704714	0.862356	0.873254
AAC75253	narP	protein coding	0.725962	0.930995	0.847564	0.781705	0.869301	0.918196
AAC75254	ccmH	protein coding	0.785285	0.884768	0.902455	0.903586	0.870247	0.904003
AAC75255	dsbE	protein coding	0.94541	0.880058	0.946181	0.859583	0.952953	0.945976
AAC75256	ccmF	protein coding	0.868254	0.938865	0.859265	0.834377	0.956914	0.963164
AAC75257	ccmE	protein coding	0.907931	0.969631	0.914426	0.955963	0.970334	0.946948
[truncated: 2,546 more rows]

## Sheet: ΔsrmB vs WT
Gene			Pearson Correlation Coefficient						Damage
Transcript	Name	Type	WT[1]&WT[2]	ΔsrmB[1]&ΔsrmB[2]	WT[1]&ΔsrmB[1]	WT[1]&ΔsrmB[2]	WT[2]&ΔsrmB[1]	WT[2]&ΔsrmB[2]	(asterist indicates potential damage)
AAC73112	thrL	protein coding	0.972481	0.978154	0.986172	0.998453	0.936773	0.980854
AAC73113	thrA	protein coding	0.876699	0.620195	0.827184	0.892585	0.927536	0.71678
AAC73114	thrB	protein coding	0.686731	0.889152	0.877289	0.831195	0.87611	0.815728
AAC73115	thrC	protein coding	0.7543	0.748785	0.864478	0.930929	0.885173	0.698653
AAC73116	yaaX	protein coding	0.945068	0.740936	0.847975	0.938594	0.854298	0.909644
AAC73117	yaaA	protein coding	0.838937	0.858833	0.832441	0.894228	0.905385	0.838197
AAC73118	yaaJ	protein coding	0.353414	0.430617	0.755698	0.560448	0.448486	0.466467
AAC73119	talB	protein coding	0.903668	0.935099	0.901648	0.953174	0.941818	0.938438
AAC73120	mog	protein coding	0.46716	0.820609	0.876191	0.907076	0.613217	0.643004
AAC73121	satP	protein coding	0.853288	0.881102	0.94945	0.930183	0.800761	0.876948
AAC73122	yaaW	protein coding	0.876325	0.892764	0.914956	0.909825	0.841151	0.756533
AAC73124	yaaI	protein coding	0.662088	0.326455	0.478798	0.566844	0.834744	0.538039
AAC73125	dnaK	protein coding	0.887585	0.909542	0.984409	0.932328	0.875914	0.925367
AAC73126	dnaJ	protein coding	0.98581	0.979593	0.983026	0.993217	0.993279	0.9836
AAC73127	insL1	protein coding	0.586362	0.853229	0.780296	0.779832	0.872568	0.883611
AAC73129	mokC	protein coding	0.996529	0.983749	0.989514	0.998479	0.992256	0.994972
AAC73130	nhaA	protein coding	0.722676	0.975215	0.822601	0.812639	0.948993	0.960996
AAC73131	nhaR	protein coding	0.728821	0.798825	0.892051	0.785766	0.697425	0.83495
AAC73132	insB1	protein coding	0.98882	0.997434	0.985499	0.992588	0.991718	0.99304
AAC73133	insA	protein coding	0.476754	0.589021	0.626828	0.473797	0.631411	0.166263
AAC73134	rpsT	protein coding	0.990667	0.967612	0.985136	0.991771	0.989585	0.984115
AAC73135	yaaY	protein coding	0.996724	0.993878	0.994773	0.997909	0.997754	0.998292
AAC73136	ribF	protein coding	0.783761	0.833725	0.922468	0.82427	0.914043	0.846792
AAC73137	ileS	protein coding	0.67346	0.651962	0.708853	0.937092	0.960727	0.608049
AAC73138	lspA	protein coding	0.94325	0.856132	0.854311	0.979505	0.941195	0.950183
AAC73139	fkpB	protein coding	0.956934	0.831732	0.882051	0.585383	0.900407	0.692106
AAC73140	ispH	protein coding	0.848946	0.82801	0.834233	0.66517	0.780531	0.639409
AAC73141	rihC	protein coding	0.710813	0.640608	0.555539	0.543138	0.43708	0.390875
AAC73142	dapB	protein coding	0.980888	0.960842	0.973191	0.974289	0.984019	0.954138
AAC73143	carA	protein coding	0.389704	0.531535	0.408189	0.676153	0.702232	0.318605
AAC73144	carB	protein coding	0.572349	0.457232	0.658677	0.635331	0.69709	0.429762
AAC73145	caiF	protein coding	0.584955	0.800004	0.724985	0.799078	0.889058	0.783976
AAC73146	caiE	protein coding	0.949402	0.946299	0.973143	0.96107	0.917854	0.924487
AAC73147	caiD	protein coding	0.515162	0.643123	0.623208	0.817829	0.561637	0.34563
AAC73148	caiC	protein coding	0.829717	0.819747	0.803281	0.800293	0.799029	0.727135
AAC73149	caiB	protein coding	0.703412	0.620765	0.48922	0.611098	0.690727	0.769082
AAC73150	caiA	protein coding	0.94201	0.830269	0.935601	0.931238	0.890578	0.922682
AAC73151	caiT	protein coding	0.106771	0.38181	0.643639	0.679649	0.200873	-0.0385987
AAC73152	fixA	protein coding	0.821733	0.765644	0.879906	0.765426	0.835698	0.437625
AAC73153	fixB	protein coding	-0.188577	-0.122791	0.544376	0.374781	-0.037562	-0.227913
AAC73154	fixC	protein coding	0.319038	0.19671	0.531877	0.403032	0.275508	-0.175635
AAC73155	fixX	protein coding	0.310071	-0.542139	-0.0654853	-0.342011	0.660174	-0.736393
AAC73156	yaaU	protein coding	0.635263	0.399921	0.306605	0.850497	0.732972	0.661026
AAC73157	kefF	protein coding	0.891166	0.793725	0.838101	0.952322	0.88831	0.912173
AAC73158	kefC	protein coding	0.744228	0.612583	0.786671	0.504362	0.853026	0.73084
AAC73159	folA	protein coding	0.637536	0.887732	0.74834	0.574201	0.929041	0.956342
AAC73160	apaH	protein coding	0.761964	0.684589	0.840688	0.801183	0.822558	0.498369
AAC73161	apaG	protein coding	0.966098	0.945928	0.974364	0.955243	0.974843	0.952032
AAC73162	rsmA	protein coding	0.922657	0.860867	0.902019	0.903589	0.94336	0.888732
AAC73163	pdxA	protein coding	0.88877	0.907364	0.909763	0.990268	0.979776	0.894504
AAC73164	surA	protein coding	0.98078	0.909765	0.988718	0.951377	0.994963	0.90721
AAC73165	lptD	protein coding	0.336475	-0.0787214	0.404396	0.744596	0.980008	-0.141004
AAC73166	djlA	protein coding	0.985802	0.952376	0.983567	0.966655	0.986126	0.961332
AAC73169	rluA	protein coding	0.712858	0.696805	0.75262	0.799662	0.979362	0.695996
AAC73170	rapA	protein coding	0.0882785	0.202903	0.1149	0.844199	0.857461	0.174777
AAC73171	polB	protein coding	0.771214	0.605068	0.723439	0.922087	0.830893	0.737704
AAC73172	araD	protein coding	0.0546504	0.567781	0.557077	0.755782	0.387365	0.33144
AAC73173	araA	protein coding	0.76052	0.61772	0.558252	0.784609	0.528939	0.745294
AAC73174	araB	protein coding	0.362546	0.546505	0.532938	0.58476	0.616902	0.454271
AAC73175	araC	protein coding	0.860902	0.619473	0.81065	0.919461	0.874363	0.698529
AAC73176	yabI	protein coding	0.81992	0.847345	0.950467	0.87745	0.878656	0.906879
AAC73177	thiQ	protein coding	0.970338	0.986009	0.983099	0.990664	0.974668	0.970147
AAC73178	thiP	protein coding	0.355434	0.665994	0.458576	0.595365	0.394161	0.566971
AAC73179	thiB	protein coding	0.564446	0.0803858	0.327436	0.563549	0.424624	0.311603
AAC73180	sgrR	protein coding	0.891135	0.788871	0.821509	0.842267	0.928731	0.844124
AAC73182	leuD	protein coding	0.994553	0.977041	0.978025	0.992921	0.990828	0.995487
AAC73183	leuC	protein coding	0.950177	0.875567	0.958759	0.943715	0.971532	0.856243
AAC73184	leuB	protein coding	0.727613	0.720028	0.83637	0.923554	0.95393	0.653325
AAC73185	leuA	protein coding	0.337063	-0.271955	0.323295	0.583619	0.972043	-0.231488
AAC73186	leuL	protein coding	0.909547	0.991675	0.991606	0.997952	0.928312	0.922473
AAC73187	leuO	protein coding	0.713429	0.905222	0.807538	0.832226	0.965338	0.850686
AAC73188	ilvI	protein coding	0.870038	0.645268	0.752608	0.890048	0.83315	0.734808
AAC73189	ilvH	protein coding	0.97763	0.957583	0.988967	0.978203	0.981909	0.974036
AAC73191	cra	protein coding	0.934957	0.97199	0.957684	0.981144	0.97908	0.940331
AAC73192	mraZ	protein coding	0.874149	0.98848	0.931553	0.947203	0.984844	0.968367
AAC73193	rsmH	protein coding	0.80714	0.831347	0.850982	0.953523	0.973239	0.779146
AAC73194	ftsL	protein coding	0.971965	0.992795	0.979818	0.963524	0.944573	0.927008
AAC73195	ftsI	protein coding	0.999293	0.995689	0.99474	0.997824	0.995079	0.998556
AAC73196	murE	protein coding	0.949467	0.962195	0.962782	0.962561	0.940184	0.907893
AAC73197	murF	protein coding	0.222537	0.686246	0.610371	0.712797	0.799502	0.263755
AAC73198	mraY	protein coding	0.757147	0.58451	0.776487	0.848841	0.90768	0.554631
AAC73199	murD	protein coding	0.830336	0.779225	0.77494	0.809733	0.844644	0.736234
AAC73200	ftsW	protein coding	0.830154	0.804956	0.861223	0.736683	0.947212	0.689734
AAC73201	murG	protein coding	0.842289	0.758824	0.764101	0.867715	0.927937	0.791101
AAC73202	murC	protein coding	0.882397	0.494309	0.923147	0.520433	0.962879	0.495232
AAC73203	ddlB	protein coding	0.893177	0.934229	0.917551	0.982907	0.975891	0.901798
AAC73204	ftsQ	protein coding	0.780144	0.82378	0.805658	0.872454	0.914233	0.759078
AAC73205	ftsA	protein coding	0.961127	0.889052	0.964876	0.928119	0.910202	0.958251
AAC73206	ftsZ	protein coding	0.93712	0.611965	0.938072	0.789645	0.878364	0.812224
AAC73207	lpxC	protein coding	0.715424	0.781829	0.865678	0.925543	0.890909	0.718625
AAC73208	secM	protein coding	0.749627	0.409631	0.483947	0.973489	0.908792	0.708062
AAC73209	secA	protein coding	0.840174	0.887048	0.900646	0.862948	0.910346	0.827945
AAC73210	mutT	protein coding	0.992389	0.988701	0.992506	0.991329	0.986652	0.996287
AAC73212	yacG	protein coding	0.709879	0.924024	0.977907	0.967912	0.804051	0.547339
AAC73213	zapD	protein coding	0.880808	0.781648	0.527555	0.888302	0.75133	0.94846
AAC73214	coaE	protein coding	0.647757	0.858205	0.789368	0.808328	0.754033	0.780343
AAC73215	guaC	protein coding	0.522619	0.734469	0.573469	0.751424	0.80246	0.782496
AAC73217	hofC	protein coding	0.992167	0.979112	0.98744	0.992701	0.992939	0.984058
AAC73218	hofB	protein coding	0.8406	0.870131	0.873745	0.909272	0.725009	0.7807
AAC73219	ppdD	protein coding	0.220124	0.290077	-0.0253024	0.0944468	0.650226	0.305252
AAC73220	nadC	protein coding	0.721191	0.654607	0.749913	0.891488	0.805935	0.694118
AAC73221	ampD	protein coding	0.594171	0.606181	0.701663	0.75253	0.717449	0.719333
AAC73222	ampE	protein coding	0.959686	0.953526	0.967746	0.967548	0.979526	0.972207
AAC73223	aroP	protein coding	0.377585	0.134841	0.274813	0.953996	0.929432	0.23094
AAC73224	pdhR	protein coding	0.83976	0.866015	0.835701	0.95098	0.712284	0.817584
AAC73225	aceE	protein coding	0.29891	0.783503	0.408596	0.746685	0.9471	0.774165
AAC73226	aceF	protein coding	0.95082	0.936214	0.944431	0.939745	0.960022	0.980682
AAC73227	lpd	protein coding	0.952641	0.925807	0.973386	0.961682	0.979221	0.896115
AAC73228	yacH	protein coding	0.688048	0.727115	0.784365	0.787966	0.698867	0.670181
AAC73229	acnB	protein coding	0.589125	0.591355	0.724487	0.920012	0.843795	0.548913
AAC73230	yacL	protein coding	0.168692	0.903102	0.599918	0.479149	0.831925	0.767988
AAC73231	speD	protein coding	0.633015	0.932689	0.951709	0.948173	0.778182	0.575433
AAC73232	speE	protein coding	-0.4745	0.563214	0.597437	0.87553	0.0889737	-0.254429
AAC73233	yacC	protein coding	0.9654	0.889505	0.930146	0.980654	0.96886	0.949641
AAC73234	cueO	protein coding	0.522283	0.749608	0.772422	0.834354	0.760246	0.545094
AAC73235	gcd	protein coding	0.0139231	-0.11784	-0.0588218	0.950896	0.890148	-0.0189449
AAC73236	hpt	protein coding	0.902709	0.977328	0.977912	0.970311	0.942128	0.941121
AAC73237	can	protein coding	0.0888861	0.755391	0.258554	0.718567	0.941048	0.670001
AAC73238	yadG	protein coding	0.724955	0.596461	0.725124	0.695114	0.875539	0.668231
AAC73239	yadH	protein coding	0.931939	0.971653	0.949422	0.975173	0.979779	0.966577
AAC73240	yadI	protein coding	0.937142	0.967708	0.96578	0.940591	0.923464	0.900123
AAC73241	yadE	protein coding	0.997714	0.975914	0.986668	0.995582	0.990263	0.995981
AAC73242	panD	protein coding	0.895176	0.781632	0.883598	0.898368	0.816361	0.994535
AAC73243	yadD	protein coding	0.936989	0.957869	0.97377	0.963659	0.945655	0.949665
AAC73244	panC	protein coding	0.886644	0.828225	0.964461	0.761375	0.911498	0.716399
AAC73245	panB	protein coding	0.758988	0.808704	0.77797	0.948528	0.950823	0.826031
AAC73246	yadC	protein coding	0.440141	0.560145	0.687701	0.703627	0.421309	0.45938
AAC73247	yadK	protein coding	0.46759	0.11186	0.6008	0.404577	0.346135	0.105222
AAC73248	yadL	protein coding	0.332657	0.260113	0.815819	0.534281	0.302766	-0.282742
AAC73249	yadM	protein coding	0.731709	0.143337	0.789217	0.218582	0.924575	0.211136
AAC73250	htrE	protein coding	0.864478	0.864851	0.892518	0.866353	0.835612	0.858684
AAC73251	yadV	protein coding	0.963708	0.874071	0.967114	0.885593	0.946886	0.884818
AAC73252	yadN	protein coding	0.075418	0.482958	0.399396	0.802741	0.439779	0.00100471
AAC73253	folK	protein coding	0.932663	0.964095	0.924154	0.923757	0.988698	0.981705
AAC73254	pcnB	protein coding	0.520449	0.0477641	0.40732	0.880099	0.944435	0.20304
AAC73255	gluQ	protein coding	0.996726	0.994957	0.993247	0.998678	0.99169	0.99705
AAC73256	dksA	protein coding	0.953969	0.963927	0.96374	0.935845	0.982455	0.985626
AAC73257	sfsA	protein coding	0.987877	0.975193	0.984213	0.980182	0.985821	0.985293
AAC73258	ligT	protein coding	0.817252	0.891038	0.858246	0.962874	0.945126	0.893988
AAC73259	hrpB	protein coding	0.946592	0.935831	0.961466	0.951975	0.938064	0.929065
AAC73260	mrcB	protein coding	0.4729	0.438847	0.505536	0.970145	0.922588	0.394159
AAC73261	fhuA	protein coding	0.299735	0.140492	0.30843	0.908482	0.861301	0.20259
AAC73262	fhuC	protein coding	0.861151	0.884871	0.921427	0.891669	0.935536	0.854633
AAC73263	fhuD	protein coding	0.501444	0.876026	0.697366	0.886052	0.937223	0.756597
AAC73264	fhuB	protein coding	0.899507	0.750263	0.878359	0.778109	0.882677	0.835238
AAC73265	hemL	protein coding	0.945635	0.827875	0.930829	0.806195	0.98095	0.797577
AAC73266	clcA	protein coding	0.227424	0.56456	0.236921	0.444352	0.96061	0.554771
AAC73267	erpA	protein coding	0.835231	0.949086	0.974601	0.918729	0.918741	0.949203
AAC73268	yadS	protein coding	0.88795	0.886999	0.887577	0.969473	0.977129	0.908187
AAC73269	btuF	protein coding	0.995395	0.995438	0.996056	0.995514	0.996518	0.998798
AAC73270	mtn	protein coding	0.493621	0.961464	0.6929	0.796154	0.848593	0.874456
AAC73271	dgt	protein coding	0.553403	-0.267636	0.346005	0.729255	0.803774	0.0443626
AAC73272	degP	protein coding	0.508417	0.717123	0.886028	0.806299	0.54689	0.750989
AAC73273	cdaR	protein coding	0.76268	0.728247	0.89225	0.710623	0.814984	0.680642
AAC73274	yaeH	protein coding	0.980457	0.952464	0.973386	0.992424	0.946942	0.982275
AAC73275	yaeI	protein coding	0.951042	0.966351	0.946314	0.964435	0.985969	0.967724
AAC73277	dapD	protein coding	0.573157	0.53063	0.743751	0.824636	0.84973	0.649514
AAC73278	glnD	protein coding	0.744886	0.416082	0.798031	0.695365	0.878237	0.38745
AAC73279	map	protein coding	0.966773	0.978547	0.976792	0.991762	0.984763	0.972481
AAC73280	rpsB	protein coding	0.543028	0.773794	0.691719	0.964091	0.976066	0.636289
AAC73281	tsf	protein coding	0.994419	0.993182	0.987806	0.991225	0.995141	0.996927
AAC73282	pyrH	protein coding	0.710924	0.790066	0.720126	0.779288	0.98729	0.797189
AAC73283	frr	protein coding	0.958108	0.963727	0.920981	0.981738	0.980693	0.971367
AAC73284	dxr	protein coding	0.970395	0.98484	0.986468	0.988529	0.993925	0.965702
AAC73285	ispU	protein coding	0.905716	0.94867	0.972545	0.961159	0.958153	0.875196
AAC73286	cdsA	protein coding	0.985561	0.961682	0.980344	0.980139	0.990952	0.96056
AAC73287	rseP	protein coding	0.868666	0.913792	0.940361	0.913501	0.933423	0.870735
AAC73288	bamA	protein coding	0.945759	0.815185	0.956167	0.91311	0.989973	0.823313
AAC73289	skp	protein coding	0.942281	0.638302	0.907443	0.773757	0.881231	0.844408
AAC73290	lpxD	protein coding	0.95783	0.869699	0.864544	0.970976	0.881833	0.984995
AAC73291	fabZ	protein coding	0.710129	0.667335	0.697045	0.965623	0.867424	0.672754
AAC73292	lpxA	protein coding	0.690888	0.687818	0.781434	0.826669	0.9333	0.662295
AAC73293	lpxB	protein coding	0.89667	0.984826	0.921841	0.916375	0.973672	0.979447
AAC73294	rnhB	protein coding	0.876878	0.937286	0.886103	0.978498	0.953508	0.92288
AAC73295	dnaE	protein coding	0.978942	0.940922	0.964413	0.993175	0.988595	0.961623
AAC73296	accA	protein coding	0.625842	0.910605	0.908967	0.965188	0.845832	0.706683
AAC73297	ldcC	protein coding	0.750679	0.791791	0.716121	0.818519	0.836557	0.765087
AAC73298	yaeR	protein coding	0.319221	0.855102	0.590439	0.846871	0.907365	0.652509
AAC73299	tilS	protein coding	0.733556	0.604878	0.770766	0.92208	0.893602	0.565573
AAC73300	rof	protein coding	0.921547	0.872019	0.81188	0.968712	0.821409	0.963195
AAC73301	yaeQ	protein coding	0.509421	0.0880712	0.00332407	0.919425	0.664665	0.580725
AAC73302	arfB	protein coding	0.945426	0.910788	0.941393	0.964565	0.955701	0.891669
AAC73303	nlpE	protein coding	0.782115	0.728179	0.881821	0.883901	0.920745	0.59802
AAC73304	yaeF	protein coding	0.995307	0.989345	0.991171	0.993968	0.990842	0.995028
AAC73305	proS	protein coding	0.634636	0.836988	0.734733	0.874564	0.927169	0.764723
AAC73306	tsaA	protein coding	0.970846	0.79727	0.895035	0.710246	0.85622	0.638833
AAC73307	rcsF	protein coding	0.952687	0.626147	0.859668	0.740399	0.87689	0.615599
AAC73308	metQ	protein coding	0.989917	0.873795	0.839	0.977834	0.853661	0.972225
AAC73309	metI	protein coding	0.876507	0.864533	0.824844	0.895022	0.937193	0.958407
AAC73310	metN	protein coding	0.657581	0.812113	0.778141	0.913561	0.74037	0.740417
AAC73311	gmhB	protein coding	0.543831	0.0833159	0.572415	0.710458	0.966227	0.0575083
AAC73312	dkgB	protein coding	0.639324	0.909601	0.786318	0.851684	0.908061	0.750097
AAC73313	yafC	protein coding	0.589807	0.61964	0.49315	0.705316	0.615266	0.552372
AAC73314	yafD	protein coding	0.490516	0.892407	0.802811	0.960143	0.838502	0.660312
AAC73315	yafE	protein coding	0.878436	0.934588	0.835886	0.84477	0.920654	0.94708
AAC73316	mltD	protein coding	0.828897	0.911341	0.861727	0.944989	0.962869	0.88478
AAC73317	gloB	protein coding	0.866338	0.923901	0.971177	0.89029	0.932621	0.891344
AAC73318	yafS	protein coding	0.785743	0.792418	0.800076	0.86963	0.977793	0.763304
AAC73319	rnhA	protein coding	0.595242	0.522245	0.577755	0.855734	0.979459	0.535027
AAC73320	dnaQ	protein coding	0.85345	0.455814	0.760075	0.763224	0.92068	0.701118
AAC73321	yafT	protein coding	-0.0897198	-0.145605	-0.160478	0.499886	0.243077	-0.320657
AAC73323	yafV	protein coding	0.392903	0.322869	0.327555	0.948249	0.906194	0.379835
AAC73324	ivy	protein coding	0.861815	0.944604	0.880257	0.902853	0.983607	0.961954
AAC73325	fadE	protein coding	0.9082	0.929366	0.916049	0.924065	0.909184	0.919057
AAC73326	gmhA	protein coding	0.814816	0.734614	0.87372	0.867186	0.957835	0.737801
AAC73327	yafJ	protein coding	0.884105	0.884355	0.878441	0.96088	0.883734	0.925712
AAC73328	yafK	protein coding	0.28317	0.359628	0.367119	0.977711	0.925769	0.257976
AAC73329	yafQ	protein coding	0.969149	0.988623	0.99886	0.985127	0.975544	0.9959
AAC73330	dinJ	protein coding	0.774767	0.946556	0.768499	0.878013	0.97679	0.977791
AAC73331	yafL	protein coding	0.771701	0.865548	0.701428	0.732136	0.613311	0.555694	*
AAC73332	rayT	protein coding	0.38668	0.115361	0.651896	0.198875	0.512346	0.483002
AAC73335	dinB	protein coding	0.443455	0.377634	0.687815	0.754802	0.503048	0.491761
AAC73336	yafN	protein coding	0.935869	0.916361	0.935975	0.958271	0.923114	0.89928
AAC73337	yafO	protein coding	0.917414	0.927793	0.940835	0.959099	0.811245	0.898718
AAC73338	yafP	protein coding	0.669509	0.263768	0.340383	0.894815	0.220996	0.782109
AAC73341	pepD	protein coding	0.92719	0.957514	0.897494	0.936783	0.976906	0.966796
AAC73342	gpt	protein coding	0.645531	0.804088	0.860987	0.780953	0.694439	0.903351
AAC73343	frsA	protein coding	0.489471	0.482999	0.561934	0.822094	0.906633	0.488801
AAC73345	phoE	protein coding	0.520626	0.376636	0.559563	0.344916	0.788323	0.326084
AAC73346	proB	protein coding	0.831637	0.840005	0.839272	0.926337	0.909886	0.766308
AAC73347	proA	protein coding	0.504433	0.707515	0.875332	0.685337	0.756657	0.472238
AAC73348	ykfI	protein coding	0.899231	0.969103	0.914672	0.964199	0.989013	0.953073
AAC73349	yafW	protein coding	0.955226	0.787623	0.89582	0.65371	0.88977	0.591537
AAC73350	ykfG	protein coding	0.310941	-0.105371	-0.10737	0.698837	0.328797	0.257564
AAC73351	yafX	protein coding	0.728827	0.81491	0.816508	0.768171	0.883436	0.884816
AAC73352	ykfF	protein coding	0.816022	0.949595	0.91751	0.974658	0.666017	0.823238
AAC73353	ykfB	protein coding	0.280871	0.587847	0.925499	0.599033	0.218081	0.850898
AAC73354	yafY	protein coding	0.925822	0.916226	0.927895	0.898939	0.920925	0.892959
AAC73355	yafZ	protein coding	0.955916	0.960633	0.981175	0.97713	0.964544	0.93592
AAC73356	ykfA	protein coding	0.95616	0.900702	0.953494	0.934541	0.968242	0.908312
AAC73357	perR	protein coding	0.677945	0.743192	0.781663	0.877261	0.848534	0.713331
AAC73359	insI1	protein coding	0.93134	0.836441	0.929364	0.940203	0.947788	0.824756
AAC73362	insH1	protein coding	0.688984	0.544334	0.653155	0.749366	0.844767	0.379898
AAC73363	mmuP	protein coding	0.405706	0.654535	0.216621	0.787738	0.920079	0.771997
AAC73364	mmuM	protein coding	0.530528	0.870895	0.917506	0.833974	0.614833	0.640765
AAC73365	afuC	protein coding	0.976449	0.645644	0.98155	0.679242	0.982714	0.718939
AAC73367	insB1	protein coding	0.688198	0.96233	0.90743	0.940598	0.768445	0.741911
AAC73368	insA	protein coding	0.883154	0.837468	0.84628	0.781379	0.84265	0.790835
AAC73370	yagA	protein coding	0.966637	0.895316	0.955754	0.937641	0.958152	0.911472
AAC73371	yagE	protein coding	0.333359	0.639538	0.421263	0.27976	0.43102	0.524087
AAC73372	yagF	protein coding	0.645392	0.569721	0.695411	0.697377	0.736568	0.498655
AAC73373	yagG	protein coding	0.718103	0.805047	0.733585	0.673778	0.512628	0.526811
AAC73374	yagH	protein coding	0.853947	0.759639	0.84026	0.792279	0.793609	0.675335
AAC73375	yagI	protein coding	0.311688	0.738341	0.590837	0.87451	0.751112	0.566262
AAC73376	argF	protein coding	0.582317	0.679949	0.513191	0.85115	0.819661	0.715816
AAC73377	insB1	protein coding	0.867958	0.942426	0.926971	0.968428	0.958206	0.89752
AAC73378	insA	protein coding	0.572256	0.760698	0.549168	0.290382	0.435577	0.205847
AAC73380	yagK	protein coding	0.518337	0.839969	0.890236	0.884107	0.665296	0.738475
AAC73381	yagL	protein coding	0.580851	0.803921	0.630266	0.832029	0.750578	0.579213
AAC73382	yagM	protein coding	0.818226	0.696963	0.773667	0.82527	0.758819	0.657303
AAC73383	yagN	protein coding	0.734313	0.927415	0.949628	0.962626	0.836549	0.773324
AAC73384	intF	protein coding	0.46458	0.817767	0.600118	0.752705	0.905809	0.809723
AAC73386	paoD	protein coding	0.560106	0.421071	0.481284	0.730974	0.145687	0.558089
AAC73387	paoC	protein coding	0.719235	0.864476	0.8	0.715521	0.759227	0.785662
AAC73388	paoB	protein coding	0.836637	0.841575	0.88137	0.847085	0.836694	0.786916
AAC73389	paoA	protein coding	0.272553	-0.0797272	-0.269889	0.515202	0.0457351	0.319113
AAC73390	yagU	protein coding	0.265653	0.895579	0.85082	0.80986	0.539127	0.716413
AAC73391	ykgJ	protein coding	0.748921	0.893667	0.872177	0.672583	0.722555	0.553196
AAC73392	ecpE	protein coding	0.874027	0.917827	0.965867	0.945989	0.791769	0.802576
AAC73393	ecpD	protein coding	0.845161	0.888806	0.904891	0.893031	0.910546	0.90688
AAC73394	ecpC	protein coding	0.954154	0.986791	0.973244	0.977353	0.964303	0.962424
AAC73395	ecpB	protein coding	0.404576	0.478425	0.30608	0.503679	0.180545	0.693833
AAC73396	ecpA	protein coding	0.956399	0.871249	0.909035	0.978821	0.930213	0.927035
AAC73397	ecpR	protein coding	0.060953	0.551592	0.367229	0.713365	0.632263	0.404613
AAC73398	ykgL	protein coding	0.998609	0.997154	0.99656	0.998854	0.994501	0.996629
AAC73399	ykgM	protein coding	0.991585	0.985479	0.981071	0.967436	0.987546	0.966834
AAC73401	insE1	protein coding	0.548975	0.295636	0.500942	0.917235	0.684766	0.410536
AAC73402	insF1	protein coding	0.4402	0.318233	0.849306	0.534861	0.517094	0.512579
AAC73404	rclC	protein coding	0.404688	0.56637	0.615788	0.896606	0.711092	0.531399
AAC73406	rclB	protein coding	0.606269	0.512131	-0.091194	0.44411	0.538311	0.817948
AAC73407	rclA	protein coding	0.704723	0.566742	0.572591	0.624629	0.861932	0.741822
AAC73408	rclR	protein coding	0.360608	0.350845	0.0304242	0.274073	0.36748	0.5853
AAC73409	ykgE	protein coding	-0.0040072	0.641587	0.670756	0.86953	0.396436	-0.200809
AAC73410	ykgF	protein coding	0.609961	0.482761	0.523028	0.591458	0.650396	0.547442
AAC73411	ykgG	protein coding	0.193965	0.539074	0.635887	0.547478	0.578552	0.427183
AAC73413	ykgH	protein coding	0.759334	0.9262	0.679802	0.773123	0.760144	0.775491
AAC73414	betA	protein coding	0.718907	0.886822	0.954456	0.902937	0.69233	0.643618
AAC73415	betB	protein coding	0.618166	0.568513	0.780517	0.796786	0.909106	0.377091
AAC73416	betI	protein coding	0.942954	0.980407	0.962606	0.97744	0.991639	0.966243
AAC73417	betT	protein coding	0.488902	0.407396	0.487513	0.965344	0.977534	0.398812
AAC73418	yahA	protein coding	0.570364	0.824588	0.818691	0.928193	0.423636	0.65237
AAC73419	yahB	protein coding	0.965188	0.912329	0.972189	0.942844	0.960243	0.927547
AAC73420	yahC	protein coding	0.460583	0.15633	0.317173	0.485904	0.519897	0.420391
AAC73421	yahD	protein coding	-0.0240805	0.316355	0.594512	0.461629	-0.142506	-0.42858
AAC73422	yahE	protein coding	0.792038	0.697594	0.862601	0.641082	0.889897	0.667286
AAC73423	yahF	protein coding	0.679985	0.10474	0.636069	0.364747	0.804071	0.268805
AAC73424	yahG	protein coding	0.735497	0.682539	0.915775	0.793083	0.675902	0.652566
AAC73426	yahI	protein coding	0.442443	0.533236	0.819353	0.564385	0.573049	0.431115
AAC73427	yahJ	protein coding	0.582704	0.82478	0.809655	0.754606	0.792283	0.739713
AAC73428	yahK	protein coding	0.791508	0.822685	0.56361	0.782493	0.636498	0.757787
AAC73429	yahL	protein coding	0.545403	0.75636	0.720612	0.540422	0.389106	0.152564
AAC73430	yahM	protein coding	-0.209637	0.964513	0.526508	0.506262	0.637527	0.707996
AAC73431	yahN	protein coding	0.593825	0.0910147	0.466834	-0.332709	0.51794	-0.372499
AAC73432	yahO	protein coding	0.987564	0.994158	0.99103	0.994798	0.992027	0.990995
AAC73433	prpR	protein coding	0.948968	0.937191	0.879962	0.928051	0.918106	0.960801
AAC73434	prpB	protein coding	0.930753	0.698372	0.956745	0.762656	0.903885	0.757164
AAC73436	prpC	protein coding	0.665229	0.340354	0.793016	0.265254	0.737836	0.312677
AAC73437	prpD	protein coding	0.447001	0.328137	0.38566	0.455598	0.419491	0.118238
AAC73438	prpE	protein coding	0.869549	0.902653	0.8666	0.906441	0.878903	0.833305
AAC73439	codB	protein coding	0.791619	0.721727	0.766581	0.959263	0.875034	0.823139
AAC73440	codA	protein coding	0.406172	0.0876876	0.277968	0.612787	0.83172	0.186552
AAC73441	cynR	protein coding	0.514813	0.270454	0.778788	0.380278	0.468764	0.446843
AAC73442	cynT	protein coding	0.717277	0.891724	0.78793	0.778074	0.762197	0.781933
AAC73443	cynS	protein coding	0.530905	0.635948	0.594131	0.906519	0.741902	0.563878
AAC73444	cynX	protein coding	0.615464	0.914659	0.897517	0.925495	0.746656	0.727425
AAC73445	lacA	protein coding	-0.113101	0.121395	0.774037	-0.10313	-0.0938385	0.370744
AAC73446	lacY	protein coding	0.868822	0.883115	0.974422	0.908007	0.849438	0.894892
AAC73447	lacZ	protein coding	0.683527	0.53549	0.714819	0.95265	0.873321	0.550609
AAC73448	lacI	protein coding	0.707371	0.85681	0.829213	0.917477	0.801428	0.752419
AAC73449	mhpR	protein coding	0.342962	0.53674	0.23034	0.693402	0.780646	0.626556
AAC73450	mhpA	protein coding	0.32487	0.311299	0.519245	0.422166	0.600838	0.358385
AAC73451	mhpB	protein coding	0.524112	0.320023	0.654724	0.539349	0.432959	0.448181
AAC73452	mhpC	protein coding	0.0932197	0.40337	0.345684	-0.0740597	0.0686706	-0.192341
AAC73453	mhpD	protein coding	0.79054	0.396436	0.536548	0.776517	0.333949	0.83409
AAC73454	mhpF	protein coding	0.73357	0.325429	0.800097	0.664671	0.722532	0.385996
AAC73455	mhpE	protein coding	0.733284	0.697403	0.72608	0.610901	0.775981	0.777567
AAC73456	mhpT	protein coding	0.648385	0.522032	0.463259	0.743884	0.854899	0.677013
AAC73457	yaiL	protein coding	0.988323	0.981845	0.983292	0.97722	0.987312	0.984563
AAC73458	frmB	protein coding	0.95177	0.969948	0.954886	0.961188	0.977913	0.971686
AAC73459	frmA	protein coding	0.794031	0.377053	0.498093	0.767467	0.511072	0.682492
AAC73460	frmR	protein coding	0.906624	0.794724	0.869197	0.581233	0.924582	0.628965
AAC73461	yaiO	protein coding	0.638695	0.780203	0.872142	0.813651	0.473903	0.690268
AAC73463	insC1	protein coding	0.894014	0.977349	0.954248	0.96689	0.948784	0.939137
AAC73464	insD1	protein coding	0.703787	0.843878	0.919032	0.882862	0.601631	0.756515
AAC73466	yaiP	protein coding	0.908881	0.753558	0.929571	0.785677	0.914169	0.770852
AAC73467	yaiS	protein coding	0.338143	0.179583	0.151703	0.561986	0.389367	0.264624
AAC73468	tauA	protein coding	0.0693783	0.377107	0.236384	0.821234	0.816088	0.160702
AAC73469	tauB	protein coding	0.645556	0.494073	0.79337	0.656886	0.753049	0.428828
AAC73470	tauC	protein coding	0.906885	0.875264	0.927148	0.84954	0.904809	0.781273
AAC73471	tauD	protein coding	0.729946	0.766234	0.839028	0.682431	0.747758	0.516582
AAC73472	hemB	protein coding	0.881006	0.772176	0.875305	0.580126	0.976693	0.72159
AAC73475	insF1	protein coding	0.754029	0.805351	0.891787	0.840817	0.797209	0.771773
AAC73476	insE1	protein coding	0.847323	0.803801	0.954555	0.846078	0.782509	0.651272
AAC73478	yaiV	protein coding	0.961119	0.980263	0.974284	0.951394	0.991609	0.988411
AAC73479	ampH	protein coding	0.385715	0.662106	0.595476	0.919091	0.865327	0.547634
AAC73480	sbmA	protein coding	0.96099	0.936866	0.974382	0.962316	0.973906	0.942774
AAC73481	yaiW	protein coding	0.79732	0.676555	0.758324	0.881916	0.961038	0.709917
AAC73482	yaiY	protein coding	0.778461	0.564172	0.779031	0.808762	0.922291	0.435234
AAC73483	yaiZ	protein coding	0.715632	0.913108	0.939526	0.89244	0.811858	0.868687
AAC73484	ddlA	protein coding	0.858007	0.777677	0.86574	0.905935	0.94864	0.801859
AAC73485	iraP	protein coding	-0.471178	0.77846	0.766902	0.863376	0.0261425	-0.192718
AAC73486	phoA	protein coding	0.998114	0.995766	0.994023	0.99814	0.995988	0.998721
AAC73487	psiF	protein coding	0.939587	0.872555	0.932928	0.897882	0.961034	0.944224
AAC73488	yaiC	protein coding	0.997867	0.987763	0.992205	0.99874	0.994795	0.996167
AAC73489	proC	protein coding	0.988993	0.996065	0.995224	0.993747	0.996599	0.996368
AAC73490	yaiI	protein coding	0.943695	0.87191	0.948196	0.917167	0.994027	0.876992
AAC73491	aroL	protein coding	0.844269	0.764652	0.673577	0.942437	0.88203	0.847961
AAC73492	yaiA	protein coding	0.929503	0.930643	0.966145	0.946596	0.946225	0.987571
AAC73493	aroM	protein coding	0.954178	0.867468	0.948748	0.952365	0.974768	0.886078
AAC73494	yaiE	protein coding	0.924747	0.905074	0.912855	0.948613	0.889656	0.916225
AAC73496	rdgC	protein coding	0.827127	0.871014	0.89281	0.907578	0.875853	0.853025
AAC73497	mak	protein coding	0.78435	0.750883	0.917793	0.747902	0.892212	0.673156
AAC73499	araJ	protein coding	0.839735	0.818895	0.826481	0.938007	0.942006	0.849601
AAC73500	sbcC	protein coding	0.655298	0.758278	0.763598	0.684317	0.884083	0.70152
AAC73501	sbcD	protein coding	0.140548	0.519765	0.486473	0.763304	0.632116	0.194087
AAC73502	phoB	protein coding	0.91012	0.856055	0.838266	0.862774	0.847777	0.861257
AAC73503	phoR	protein coding	0.462831	0.566723	0.672473	0.899745	0.608166	0.375139
AAC73504	brnQ	protein coding	0.739651	0.741285	0.73831	0.933969	0.989428	0.754988
AAC73505	proY	protein coding	0.76254	0.723597	0.868226	0.78509	0.848116	0.646173
AAC73506	malZ	protein coding	0.798003	0.46162	0.77627	0.837576	0.93145	0.481328
AAC73507	acpH	protein coding	0.952681	0.921341	0.94807	0.948682	0.988117	0.926037
AAC73508	queA	protein coding	0.636371	0.805681	0.750285	0.704385	0.915732	0.776246
AAC73509	tgt	protein coding	0.977006	0.954662	0.960838	0.996615	0.973992	0.965819
AAC73510	yajC	protein coding	0.618579	0.59989	0.49891	0.8975	0.911879	0.641583
AAC73511	secD	protein coding	0.925441	0.934233	0.946022	0.972728	0.9036	0.978056
AAC73512	secF	protein coding	0.961942	0.872414	0.867628	0.907354	0.798829	0.820105
AAC73513	yajD	protein coding	0.502964	0.305294	0.527012	0.752849	0.96015	0.296232
AAC73514	tsx	protein coding	0.682255	0.381735	0.339918	0.65702	0.588991	0.639244
AAC73515	yajI	protein coding	0.837502	0.765405	0.761089	0.985962	0.83684	0.871758
AAC73516	nrdR	protein coding	0.969574	0.978052	0.9837	0.988323	0.979887	0.97941
AAC73517	ribD	protein coding	0.829278	0.947421	0.869058	0.854282	0.932522	0.946671
AAC73518	ribE	protein coding	0.569262	0.788456	0.914361	0.926536	0.769781	0.337545
AAC73519	nusB	protein coding	0.93895	0.889647	0.815544	0.9663	0.924706	0.971573
AAC73520	thiL	protein coding	0.974082	0.966908	0.972235	0.99325	0.98173	0.970229
AAC73521	pgpA	protein coding	0.694412	0.760665	0.510501	0.913701	0.918377	0.865204
AAC73522	yajO	protein coding	0.673474	0.776001	0.708986	0.841266	0.884378	0.848338
AAC73523	dxs	protein coding	0.908995	0.870213	0.925341	0.951061	0.980791	0.845975
AAC73524	ispA	protein coding	0.912785	0.879076	0.868174	0.947649	0.934917	0.93998
AAC73525	xseB	protein coding	0.990742	0.976162	0.990931	0.993064	0.996442	0.976475
AAC73526	thiI	protein coding	0.873709	0.961791	0.892898	0.911552	0.978576	0.963476
AAC73527	yajL	protein coding	0.912516	0.980549	0.940922	0.94766	0.981708	0.985899
AAC73528	panE	protein coding	0.724959	0.781124	0.820354	0.963124	0.961438	0.674407
AAC73529	yajQ	protein coding	0.545536	0.592172	0.349174	0.934189	0.941168	0.767586
AAC73530	yajR	protein coding	0.958024	0.961239	0.94769	0.910703	0.977125	0.959858
AAC73531	cyoE	protein coding	0.970008	0.907747	0.944719	0.980434	0.969952	0.962608
AAC73532	cyoD	protein coding	0.945164	0.782339	0.941534	0.879183	0.948031	0.884222
AAC73533	cyoC	protein coding	0.774094	0.616793	0.866023	0.752937	0.904858	0.544583
AAC73534	cyoB	protein coding	0.287107	0.676782	0.727602	0.943039	0.58886	0.16852
AAC73535	cyoA	protein coding	0.513417	0.358768	0.290855	0.966158	0.947559	0.551093
AAC73536	ampG	protein coding	0.691435	0.647253	0.718807	0.730526	0.518367	0.533126
AAC73537	yajG	protein coding	0.520838	0.92975	0.762698	0.786843	0.82475	0.869402
AAC73538	bolA	protein coding	0.925199	0.898304	0.931034	0.959657	0.954255	0.958413
AAC73539	tig	protein coding	0.651709	0.645445	0.621772	0.969435	0.95778	0.678526
AAC73540	clpP	protein coding	0.652746	0.844638	0.894127	0.959969	0.882656	0.602789
AAC73541	clpX	protein coding	0.526302	0.830846	0.824036	0.958617	0.762504	0.657896
AAC73542	lon	protein coding	0.891198	0.851012	0.916969	0.947294	0.919855	0.813619
AAC73543	hupB	protein coding	0.982122	0.998588	0.978112	0.968038	0.997779	0.995608
AAC73544	ppiD	protein coding	0.525243	0.666088	0.667008	0.903858	0.849642	0.529461
AAC73545	ybaV	protein coding	0.49949	0.512897	0.220291	0.687632	0.58727	0.540038
AAC73546	fadM	protein coding	0.935559	0.973116	0.987044	0.983326	0.935302	0.916037
AAC73547	queC	protein coding	0.242588	0.800864	0.262308	0.0232027	0.896506	0.797446
AAC73548	ybaE	protein coding	0.849369	0.912998	0.873298	0.891519	0.955224	0.898873
AAC73549	cof	protein coding	0.707723	0.6675	0.791028	0.939757	0.966532	0.531557
AAC73550	ybaO	protein coding	0.960193	0.910921	0.904155	0.897289	0.890119	0.85772
AAC73551	mdlA	protein coding	0.60158	0.661803	0.716421	0.838749	0.673853	0.458506
AAC73552	mdlB	protein coding	0.468964	0.373239	0.612955	0.776589	0.599325	0.455446
AAC73553	glnK	protein coding	-0.180659	0.697894	0.437767	0.730922	-0.425678	-0.478663
AAC73554	amtB	protein coding	0.938654	0.881306	0.9072	0.926776	0.958292	0.914887
AAC73555	tesB	protein coding	0.267382	0.570444	0.523224	0.971012	0.899919	0.348322
AAC73556	ybaY	protein coding	0.976705	0.988723	0.967519	0.982107	0.993649	0.985528
AAC73557	ybaZ	protein coding	0.995569	0.990714	0.971503	0.990504	0.984077	0.996231
AAC73558	ybaA	protein coding	0.720025	0.630512	0.603839	0.768311	0.890765	0.749535
AAC73559	ylaB	protein coding	0.747361	0.754972	0.777895	0.944627	0.913618	0.704803
AAC73560	ylaC	protein coding	0.826378	0.549663	0.561218	0.983923	0.848774	0.831184
AAC73561	maa	protein coding	0.984702	0.978223	0.990833	0.980264	0.973774	0.979948
AAC73562	hha	protein coding	0.921931	0.954237	0.968485	0.983387	0.888871	0.883942
AAC73563	tomB	protein coding	0.986372	0.970266	0.978735	0.993954	0.963848	0.994227
AAC73564	acrB	protein coding	0.943901	0.980314	0.981217	0.98506	0.956546	0.929625
AAC73565	acrA	protein coding	0.79531	0.826108	0.878684	0.903241	0.956172	0.756657
AAC73566	acrR	protein coding	0.988086	0.957796	0.972518	0.993596	0.99058	0.980227
AAC73567	mscK	protein coding	0.506929	0.642408	0.47856	0.899186	0.969481	0.638687
AAC73568	ybaM	protein coding	0.467706	0.452922	0.914347	0.641859	0.701513	0.11754
AAC73569	priC	protein coding	0.752381	0.919135	0.86993	0.876213	0.923929	0.811941
AAC73570	ybaN	protein coding	0.995025	0.995942	0.998125	0.997246	0.99762	0.99458
AAC73571	apt	protein coding	0.542297	0.344289	0.827575	0.555846	0.737024	0.236
AAC73572	dnaX	protein coding	0.840411	0.449167	0.844558	0.77357	0.929275	0.446409
AAC73573	ybaB	protein coding	0.566681	0.823548	0.83043	0.744491	0.779488	0.916807
AAC73574	recR	protein coding	0.895103	0.964558	0.962566	0.968416	0.927424	0.907017
AAC73575	htpG	protein coding	0.791685	0.787462	0.935799	0.760883	0.837761	0.922171
AAC73576	adk	protein coding	0.792142	0.881122	0.83119	0.950394	0.972581	0.857764
AAC73577	hemH	protein coding	0.529965	0.538643	0.896481	0.465159	0.752856	0.481522
AAC73578	aes	protein coding	0.791634	0.720924	0.792657	0.804302	0.900453	0.822054
AAC73579	gsk	protein coding	0.0989005	-0.00369783	0.0628556	0.733053	0.90497	0.134611
AAC73580	ybaL	protein coding	0.347039	0.501525	0.518768	0.695895	0.85146	0.394688
AAC73581	fsr	protein coding	0.837201	0.745463	0.941934	0.835509	0.841695	0.771611
AAC73582	ushA	protein coding	0.935402	0.907626	0.938422	0.899945	0.963763	0.859722
AAC73583	ybaK	protein coding	0.979513	0.990355	0.985958	0.985789	0.993367	0.993522
AAC73584	ybaP	protein coding	0.997941	0.999638	0.998959	0.997809	0.99959	0.999729
AAC73585	ybaQ	protein coding	0.531959	0.884617	0.751367	0.738924	0.902461	0.889527
AAC73586	copA	protein coding	0.576706	0.823802	0.653498	0.828633	0.886591	0.722206
AAC73587	glsA	protein coding	0.806679	0.668482	0.891829	0.63434	0.780764	0.502033
AAC73588	ybaT	protein coding	0.82737	0.758969	0.857074	0.731428	0.844933	0.699141
AAC73589	cueR	protein coding	0.301629	0.233513	0.351088	0.939465	0.931929	0.262484
AAC73590	ybbJ	protein coding	0.865822	0.858305	0.895629	0.892056	0.953087	0.861669
AAC73591	qmcA	protein coding	0.943778	0.830525	0.950616	0.834041	0.935481	0.859178
AAC73592	fetA	protein coding	0.955189	0.929017	0.972664	0.969346	0.976146	0.904416
AAC73593	fetB	protein coding	0.830884	0.935581	0.904476	0.904724	0.931633	0.931406
AAC73594	ybbN	protein coding	0.664098	0.890246	0.7642	0.857262	0.937256	0.811633
AAC73595	ybbO	protein coding	0.838801	0.826339	0.92295	0.75831	0.80598	0.661671
AAC73596	tesA	protein coding	0.891756	0.68909	0.466881	0.930395	0.589479	0.86626
AAC73597	ybbA	protein coding	0.965296	0.892398	0.943678	0.971511	0.931596	0.961169
AAC73598	ybbP	protein coding	0.527543	0.641718	0.755786	0.797296	0.742615	0.466391
AAC73599	rhsD	protein coding	0.498356	0.861668	0.667038	0.893976	0.897496	0.741627
AAC73600	ybbC	protein coding	0.514674	0.85262	0.879945	0.942227	0.699039	0.636909
AAC73605	mnmH	protein coding	0.346624	0.605813	0.522269	0.601309	0.726509	0.51914
AAC73606	allS	protein coding	0.839794	0.487836	0.780423	0.36489	0.798904	0.434631
AAC73607	allA	protein coding	0.886728	0.960624	0.938035	0.91568	0.958411	0.946308
AAC73608	allR	protein coding	0.967274	0.971536	0.984938	0.986274	0.986637	0.973278
AAC73609	gcl	protein coding	0.819448	0.749654	0.873999	0.803645	0.816165	0.776148
AAC73610	hyi	protein coding	0.764772	0.641475	0.743847	0.762981	0.780388	0.812592
AAC73611	glxR	protein coding	0.480376	0.122198	0.23217	0.808409	0.0932692	0.556188
AAC73613	ybbW	protein coding	0.00716659	0.596046	0.300736	0.377471	0.0694706	-0.0198352
AAC73614	allB	protein coding	0.964006	0.912401	0.978638	0.919663	0.964271	0.958836
AAC73615	ybbY	protein coding	0.735691	0.858374	0.807974	0.791849	0.847984	0.83292
AAC73616	glxK	protein coding	0.797335	0.707526	0.296746	0.306767	0.271889	0.397948
AAC73617	allE	protein coding	0.990965	0.990376	0.993546	0.977293	0.998279	0.989708
AAC73618	allC	protein coding	0.915917	0.893485	0.983794	0.938572	0.960785	0.751482
AAC73619	allD	protein coding	0.485917	0.568363	0.852395	0.810015	0.683752	0.134625
AAC73620	fdrA	protein coding	0.554301	0.453667	0.733967	0.495951	0.539583	0.414388
AAC73622	ylbF	protein coding	0.511119	0.391859	0.376677	0.604841	0.328448	0.342612
AAC73623	ybcF	protein coding	0.821632	0.80689	0.854252	0.720004	0.829346	0.836124
AAC73624	purK	protein coding	-0.112478	0.0320401	-0.256341	0.774162	0.559087	-0.210262
AAC73625	purE	protein coding	-0.0745393	0.792455	0.860377	0.672435	0.234635	0.48244
AAC73626	lpxH	protein coding	0.999741	0.998656	0.998768	0.999166	0.999207	0.999326
AAC73627	ppiB	protein coding	0.857136	0.964845	0.894554	0.927374	0.993681	0.946564
AAC73628	cysS	protein coding	0.270172	0.419812	0.41791	0.829419	0.769978	0.272618
AAC73629	ybcI	protein coding	0.825525	0.843316	0.929919	0.812032	0.899453	0.972244
AAC73630	ybcJ	protein coding	0.975215	0.978675	0.976215	0.993089	0.983669	0.96079
AAC73631	folD	protein coding	0.818514	0.87301	0.93223	0.920974	0.869258	0.880693
AAC73632	sfmA	protein coding	0.148495	0.712505	0.792907	0.819412	0.286378	0.295129
AAC73633	sfmC	protein coding	0.364889	0.0241989	0.177962	0.88682	0.502909	0.436426
AAC73634	sfmD	protein coding	0.735755	0.681054	0.771767	0.803049	0.68613	0.676055
AAC73635	sfmH	protein coding	0.153016	0.201522	0.264279	0.510886	0.221762	0.0517953
AAC73636	sfmF	protein coding	0.840579	0.853935	0.716011	0.76784	0.623588	0.710237
AAC73637	sfmZ	protein coding	0.566695	0.819976	0.856032	0.944443	0.29603	0.589181
AAC73638	intD	protein coding	0.947767	0.89819	0.966634	0.927625	0.943731	0.911848
AAC73641	insE1	protein coding	0.59508	0.863745	0.733432	0.822745	0.906823	0.707175
AAC73642	insF1	protein coding	0.503457	0.723596	0.67688	0.790459	0.621832	0.530066
AAC73644	emrE	protein coding	0.263125	0.735848	0.720014	0.994869	0.790913	0.271342
AAC73645	ybcK	protein coding	0.359482	0.532431	0.508215	0.588674	0.827431	0.377771
AAC73646	ybcL	protein coding	0.989765	0.98167	0.983702	0.991919	0.990177	0.992392
AAC73647	ybcM	protein coding	0.780632	0.96164	0.922386	0.87957	0.936381	0.936288
AAC73648	ybcN	protein coding	-0.3933	0.11484	0.816647	-0.213977	-0.137889	0.161998
AAC73649	ninE	protein coding	-0.044188	-0.171714	0.406308	0.141502	0.469553	-0.695194
AAC73650	ybcO	protein coding	0.158471	0.840206	0.900812	0.896931	-0.106898	0.194984
AAC73651	rusA	protein coding	-0.438386	-0.250936	0.706821	-0.0909575	-0.448496	0.454319
AAC73652	quuD	protein coding	0.908047	0.87684	0.905669	0.880266	0.808173	0.739825
AAC73653	insH1	protein coding	0.657547	0.522442	0.704746	0.755587	0.947548	0.463748
AAC73655	essD	protein coding	0.197607	0.8756	0.529245	0.444118	0.776112	0.70772
AAC73656	rrrD	protein coding	0.934591	0.891358	0.929235	0.934985	0.93322	0.904282
AAC73657	rzpD	protein coding	0.989221	0.976849	0.983633	0.989737	0.962194	0.983399
AAC73658	borD	protein coding	0.725549	0.780559	0.42361	0.376452	0.551872	0.557859
AAC73659	ybcV	protein coding	0.956036	0.936678	0.973518	0.969895	0.982367	0.912689
AAC73660	ybcW	protein coding	0.698664	0.700267	0.823719	0.620938	0.492156	-0.0616004
AAC73661	nohD	protein coding	0.698926	0.518662	0.653015	0.295014	0.870521	0.628566
AAC73665	appY	protein coding	0.931592	0.790523	0.914581	0.882983	0.914175	0.801394
AAC73666	ompT	protein coding	0.66734	0.71215	0.8014	0.951569	0.955591	0.54907
AAC73667	envY	protein coding	0.730151	0.84078	0.712819	0.740062	0.863755	0.920253
AAC73668	ybcH	protein coding	0.74523	0.629929	0.894005	0.526604	0.843175	0.717652
AAC73669	nfrA	protein coding	0.736274	0.847168	0.853606	0.880448	0.694343	0.69879
AAC73670	nfrB	protein coding	0.91687	0.953613	0.914988	0.863674	0.972291	0.932073
AAC73671	cusS	protein coding	0.67994	0.395143	0.622859	0.758962	0.886132	0.497342
AAC73672	cusR	protein coding	0.405585	0.952358	0.911472	0.964484	0.428037	0.402201
AAC73673	cusC	protein coding	0.203917	0.711453	0.650843	0.505723	0.0690166	-0.0333479
AAC73674	cusF	protein coding	0.125211	-0.438573	0.684226	-0.0403574	0.374473	-0.226922
AAC73675	cusB	protein coding	0.728648	0.694861	0.876952	0.699309	0.826586	0.754002
AAC73676	cusA	protein coding	0.717742	0.540882	0.810703	0.618721	0.725449	0.633986
AAC73677	pheP	protein coding	0.632997	0.308456	0.54706	0.425889	0.927875	0.343179
AAC73678	ybdG	protein coding	-0.0284892	0.506939	0.22227	0.872736	0.652046	0.252738
AAC73679	nfsB	protein coding	0.891391	0.953603	0.858074	0.942253	0.985391	0.958203
AAC73680	ybdF	protein coding	0.829059	0.871643	0.92558	0.952355	0.936758	0.766711
AAC73681	ybdJ	protein coding	0.788401	0.932672	0.912021	0.9824	0.926767	0.817521
AAC73682	ybdK	protein coding	0.831193	0.953661	0.934785	0.930048	0.920256	0.917064
AAC73683	insL1	protein coding	0.563129	0.882272	0.662123	0.813908	0.925998	0.825957
AAC73684	entD	protein coding	0.51355	0.796028	0.594002	0.749731	0.934665	0.756159
AAC73685	fepA	protein coding	-0.0849826	0.638665	0.038364	0.6377	0.949265	0.505074
AAC73686	fes	protein coding	0.714827	0.850455	0.7634	0.936327	0.973747	0.782449
AAC73687	entF	protein coding	0.561609	0.805297	0.87544	0.939391	0.639836	0.597894
AAC73688	fepE	protein coding	0.900466	0.937638	0.930446	0.810272	0.982843	0.96231
AAC73689	fepC	protein coding	0.919421	0.982275	0.984484	0.981419	0.917363	0.934773
AAC73690	fepG	protein coding	0.512913	0.844885	0.733195	0.833428	0.761658	0.572639
AAC73691	fepD	protein coding	0.825708	0.824876	0.850848	0.937799	0.850908	0.83643
AAC73692	entS	protein coding	0.833911	0.778739	0.735216	0.760073	0.940566	0.859893
AAC73693	fepB	protein coding	0.719058	0.825731	0.613502	0.926117	0.949642	0.877095
AAC73694	entC	protein coding	0.94902	0.809572	0.911688	0.935028	0.973996	0.895594
AAC73695	entE	protein coding	0.322037	0.678425	0.599402	0.912552	0.881401	0.423531
AAC73696	entB	protein coding	0.7426	0.769949	0.853742	0.668445	0.876777	0.796506
AAC73697	entA	protein coding	0.848324	0.884374	0.874382	0.963606	0.947001	0.888513
AAC73698	entH	protein coding	0.634633	0.798648	0.902837	0.828133	0.626297	0.554042
AAC73699	cstA	protein coding	0.994108	0.98474	0.99506	0.990393	0.99531	0.990303
AAC73700	ybdH	protein coding	0.936406	0.847647	0.860884	0.9741	0.906227	0.971207
AAC73701	ybdL	protein coding	0.125342	0.65619	0.176775	0.559653	0.937134	0.572865
AAC73702	ybdM	protein coding	0.974115	0.980989	0.961706	0.958851	0.990865	0.987707
AAC73703	ybdN	protein coding	0.71954	0.728152	0.805937	0.745532	0.652447	0.581143
AAC73704	ybdO	protein coding	0.609438	0.891935	0.934294	0.959834	0.698982	0.573149
AAC73705	dsbG	protein coding	0.628064	0.80369	0.788542	0.858996	0.644547	0.556821
AAC73706	ahpC	protein coding	0.386834	0.656384	0.606722	0.984017	0.96286	0.454162
AAC73707	ahpF	protein coding	0.295615	0.820517	0.456857	0.54191	0.93596	0.772844
AAC73708	uspG	protein coding	0.757533	0.875566	0.953809	0.852304	0.824508	0.882693
AAC73709	ybdR	protein coding	0.168758	0.381098	0.33486	0.610369	0.607764	0.214737
AAC73711	rnk	protein coding	0.750935	0.741998	0.847818	0.903703	0.84045	0.587569
AAC73712	rna	protein coding	0.850155	0.642242	0.829871	0.790736	0.87348	0.802599
AAC73713	citT	protein coding	0.936939	0.815988	0.924864	0.836873	0.919632	0.759379
AAC73714	citG	protein coding	0.564682	0.814576	0.77299	0.915699	0.65384	0.53538
AAC73715	citX	protein coding	0.995343	0.987505	0.995988	0.987109	0.995675	0.982363
AAC73716	citF	protein coding	0.503252	0.540438	0.559686	0.207188	0.722012	0.605511
AAC73717	citE	protein coding	0.235931	0.747326	0.873926	0.603888	0.311678	0.112443
AAC73718	citD	protein coding	-0.0161906	0.54281	0.0834305	0.451509	-0.426661	-0.394954
AAC73719	citC	protein coding	0.963756	0.929027	0.923611	0.964589	0.902938	0.94957
AAC73720	citA	protein coding	0.636749	0.920852	0.953367	0.977124	0.728849	0.613788
AAC73721	citB	protein coding	0.668043	0.299575	0.600626	0.642355	0.795592	0.501633
AAC73722	dcuC	protein coding	0.960478	0.816745	0.888045	0.935274	0.908559	0.931259
AAC73723	pagP	protein coding	0.794412	0.844902	0.809479	0.785794	0.759863	0.784534
AAC73724	cspE	protein coding	0.956701	0.989973	0.942331	0.909262	0.982978	0.973571
AAC73725	flc	protein coding	0.218101	0.208538	0.220393	0.316601	0.753746	0.493321
AAC73728	tatE	protein coding	0.23392	0.438665	0.976406	0.336751	0.324756	0.934215
AAC73729	lipA	protein coding	0.0767405	0.865385	0.514123	0.36594	0.710938	0.786416
AAC73730	ybeF	protein coding	0.959624	0.835307	0.949169	0.907979	0.951621	0.87595
AAC73731	lipB	protein coding	0.686667	0.755615	0.769156	0.67686	0.440093	0.597847
AAC73732	ybeD	protein coding	0.922823	0.614875	0.708951	0.959077	0.721572	0.968146
AAC73733	dacA	protein coding	0.807947	0.838441	0.903703	0.881971	0.936694	0.798302
AAC73734	rlpA	protein coding	0.867182	0.743795	0.853086	0.935578	0.991186	0.764134
AAC73735	mrdB	protein coding	0.987052	0.972462	0.986927	0.992235	0.996124	0.976843
AAC73736	mrdA	protein coding	0.772668	0.791675	0.870161	0.915747	0.907055	0.725711
AAC73737	rlmH	protein coding	0.981742	0.952305	0.973431	0.927708	0.966883	0.90045
AAC73738	rsfS	protein coding	0.766088	0.845303	0.851013	0.932722	0.462687	0.584069
AAC73739	cobC	protein coding	0.879215	0.902494	0.934971	0.873332	0.964609	0.82548
AAC73740	nadD	protein coding	0.611173	0.46668	0.65336	0.701632	0.836496	0.54021
AAC73741	holA	protein coding	0.88172	0.977582	0.900741	0.920619	0.98325	0.986377
AAC73742	lptE	protein coding	0.910802	0.900021	0.887606	0.962305	0.987767	0.939576
AAC73743	leuS	protein coding	0.819748	0.860058	0.8816	0.988316	0.963342	0.794527
AAC73744	ybeL	protein coding	0.663911	0.900318	0.944008	0.97486	0.785141	0.571275
AAC73745	ybeQ	protein coding	0.910162	0.954074	0.963702	0.931101	0.929352	0.966774
AAC73746	ybeR	protein coding	0.0925363	0.444572	0.410728	0.401275	0.469038	0.418727
AAC73747	djlB	protein coding	0.847965	0.969589	0.908431	0.943048	0.84861	0.843289
AAC73748	ybeT	protein coding	0.687916	0.91022	0.948031	0.97902	0.800968	0.582368
AAC73749	ybeU	protein coding	0.601003	0.40498	0.660474	0.584654	0.515327	0.533712
AAC73750	djlC	protein coding	0.687122	0.835523	0.703029	0.862301	0.555628	0.593408
AAC73751	hscC	protein coding	0.822631	0.947989	0.938817	0.969806	0.865892	0.867575
AAC73752	rihA	protein coding	0.642538	0.668298	0.86677	0.712598	0.772443	0.334351
AAC73753	gltL	protein coding	0.935767	0.714529	0.959012	0.795468	0.96374	0.751419
AAC73754	gltK	protein coding	0.971128	0.900317	0.94726	0.85106	0.98359	0.869415
AAC73755	gltJ	protein coding	0.961316	0.947225	0.968097	0.962857	0.939209	0.951446
AAC73756	gltI	protein coding	0.990409	0.956832	0.988031	0.984302	0.98568	0.969204
AAC73757	insH1	protein coding	0.657546	0.483527	0.714094	0.659436	0.901089	0.30326
AAC73758	lnt	protein coding	0.979119	0.953832	0.990731	0.953333	0.983599	0.975517
AAC73759	ybeX	protein coding	0.0814503	0.461234	0.327574	0.718706	0.898867	0.273722
AAC73760	ybeY	protein coding	0.975134	0.984799	0.989401	0.98517	0.987918	0.984274
AAC73761	ybeZ	protein coding	0.927606	0.843663	0.952331	0.937328	0.973293	0.852353
AAC73762	miaB	protein coding	0.532339	0.876572	0.770315	0.831364	0.816789	0.824316
AAC73763	ubiF	protein coding	0.941331	0.957434	0.959292	0.98649	0.970297	0.941994
AAC73768	asnB	protein coding	0.279909	0.726415	0.596254	0.919878	0.777887	0.48661
AAC73769	umpH	protein coding	0.350128	0.726253	0.484823	0.621375	0.813175	0.774326
AAC73770	nagC	protein coding	0.804057	0.79452	0.900622	0.904732	0.926178	0.738274
AAC73771	nagA	protein coding	0.993297	0.997891	0.993914	0.992867	0.996219	0.996304
AAC73772	nagB	protein coding	0.835404	0.770662	0.852093	0.870269	0.589682	0.790314
AAC73773	nagE	protein coding	0.873177	0.775495	0.876891	0.914658	0.916703	0.775016
AAC73774	glnS	protein coding	0.804864	0.731221	0.816493	0.964003	0.955491	0.69015
AAC73775	chiP	protein coding	0.878092	0.853712	0.906607	0.875848	0.918151	0.805961
AAC73776	chiQ	protein coding	0.963294	0.568799	0.917523	0.628419	0.917903	0.684938
AAC73777	fur	protein coding	0.91118	0.976071	0.949789	0.954533	0.971223	0.983232
AAC73778	fldA	protein coding	0.861066	0.970615	0.95491	0.989916	0.954172	0.904545
AAC73779	ybfE	protein coding	0.360184	-0.365348	0.132015	0.10878	0.841623	-0.237322
AAC73780	ybfF	protein coding	0.852821	0.859936	0.908016	0.894589	0.897183	0.887829
AAC73781	seqA	protein coding	0.956029	0.873155	0.87675	0.988866	0.966762	0.947411
AAC73782	pgm	protein coding	0.653064	0.695772	0.835821	0.901114	0.884007	0.555018
AAC73783	ybfP	protein coding	0.382107	0.291373	0.783592	0.501705	0.559307	0.370964
AAC73786	potE	protein coding	0.731976	0.627851	0.762964	0.709258	0.619031	0.699538
AAC73787	speF	protein coding	0.769297	0.803796	0.888312	0.857201	0.736724	0.617601
AAC73788	kdpE	protein coding	0.98522	0.976804	0.980726	0.983535	0.992281	0.982203
AAC73789	kdpD	protein coding	0.812895	0.736927	0.673575	0.950457	0.84721	0.890334
AAC73790	kdpC	protein coding	0.959561	0.934258	0.95657	0.96898	0.913557	0.912188
AAC73791	kdpB	protein coding	0.720918	0.754774	0.735478	0.764497	0.612116	0.713695
AAC73792	kdpA	protein coding	0.510456	0.397514	0.489917	0.523643	0.80217	0.49176
AAC73793	ybfA	protein coding	0.996963	0.994129	0.998251	0.993743	0.999397	0.990999
AAC73794	rhsC	protein coding	0.606679	0.912612	0.908014	0.88169	0.788433	0.739253
AAC73796	ybfB	protein coding	0.899835	0.93294	0.906765	0.898842	0.869939	0.803578
AAC73798	ybfC	protein coding	0.754416	0.925595	0.920543	0.944203	0.72869	0.824024
AAC73800	ybfD	protein coding	0.190542	0.644139	0.753701	0.720475	0.504758	0.272752
AAC73801	ybgA	protein coding	0.605658	0.798276	0.707383	0.719668	0.390301	0.242961
AAC73802	phr	protein coding	0.822391	0.905937	0.872591	0.883748	0.753703	0.663048
AAC73803	dtpD	protein coding	0.739789	0.696265	0.758944	0.749489	0.791433	0.599233
AAC73804	ybgI	protein coding	0.866008	0.890823	0.893617	0.985412	0.969182	0.868086
AAC73805	ybgJ	protein coding	0.972533	0.979648	0.971132	0.987115	0.988861	0.982858
AAC73806	ybgK	protein coding	0.919932	0.926317	0.947648	0.906176	0.975202	0.909297
AAC73807	ybgL	protein coding	0.980382	0.895985	0.96465	0.952906	0.97299	0.945245
AAC73808	nei	protein coding	0.922242	0.873789	0.881877	0.983424	0.971212	0.924981
AAC73809	abrB	protein coding	0.959286	0.965775	0.95298	0.950006	0.988338	0.965549
AAC73810	ybgO	protein coding	0.616631	0.784105	0.790916	0.74723	0.721345	0.48613
AAC73811	ybgP	protein coding	0.943021	0.877524	0.950165	0.91611	0.901234	0.932411
AAC73812	ybgQ	protein coding	0.490046	0.369385	0.571649	0.44385	0.513115	0.235517
AAC73813	ybgD	protein coding	0.0204024	-0.0728159	0.168217	0.0354643	-0.0660421	0.585963
AAC73814	gltA	protein coding	0.656643	0.602027	0.744835	0.924383	0.955265	0.509617
AAC73815	sdhC	protein coding	0.140669	0.742142	0.612392	0.24417	0.746965	0.929168
AAC73816	sdhD	protein coding	0.809507	0.745459	0.692507	0.739141	0.606344	0.595223
AAC73817	sdhA	protein coding	0.813047	0.761669	0.893302	0.937522	0.856236	0.741437
AAC73818	sdhB	protein coding	0.453973	0.739667	0.941095	0.780564	0.441062	0.736697
AAC73820	sucA	protein coding	0.63473	0.639808	0.653607	0.933129	0.895494	0.620959
AAC73821	sucB	protein coding	0.867494	0.655264	0.911068	0.831322	0.723067	0.924873
AAC73822	sucC	protein coding	0.908421	0.772763	0.920915	0.891233	0.977882	0.770966
AAC73823	sucD	protein coding	0.944101	0.963288	0.941089	0.959446	0.97088	0.96289
AAC73824	mngR	protein coding	0.746969	0.703537	0.797155	0.738069	0.887832	0.640448
AAC73825	mngA	protein coding	0.251967	-0.0637983	0.375453	0.0287605	0.412251	-0.0245252
AAC73826	mngB	protein coding	0.823786	0.843208	0.894164	0.842883	0.814775	0.757728
AAC73827	cydA	protein coding	0.927078	0.963034	0.96087	0.957029	0.981008	0.935055
AAC73828	cydB	protein coding	0.920196	0.866297	0.913036	0.867377	0.936119	0.804885
AAC73829	ybgE	protein coding	0.886763	0.994606	0.947648	0.921428	0.982703	0.9941
AAC73830	ybgC	protein coding	0.765703	0.929364	0.952822	0.933202	0.874143	0.793226
AAC73831	tolQ	protein coding	0.227152	0.392606	0.308828	0.820789	0.969366	0.343181
AAC73832	tolR	protein coding	0.408563	0.492269	0.827348	0.659491	0.743116	0.0958316
AAC73833	tolA	protein coding	0.915122	0.909083	0.949086	0.890549	0.9178	0.838698
AAC73834	tolB	protein coding	0.754586	0.82979	0.818749	0.970864	0.978336	0.775201
AAC73835	pal	protein coding	0.593025	0.747139	0.88235	0.677112	0.812017	0.842993
AAC73836	ybgF	protein coding	0.909925	0.958159	0.970208	0.881362	0.976809	0.993322
AAC73837	nadA	protein coding	0.801594	0.856277	0.841751	0.936375	0.981539	0.830125
AAC73838	pnuC	protein coding	0.981016	0.967516	0.987047	0.958671	0.987651	0.980566
AAC73839	zitB	protein coding	0.987722	0.974654	0.982049	0.989569	0.977596	0.991283
AAC73840	ybgS	protein coding	0.991442	0.935961	0.972309	0.857403	0.97685	0.886526
AAC73841	aroG	protein coding	0.496236	0.349968	0.47618	0.952994	0.947982	0.353667
AAC73842	gpmA	protein coding	0.616098	0.940009	0.936157	0.915797	0.81142	0.763531
AAC73843	galM	protein coding	0.763815	0.879281	0.937767	0.938845	0.847182	0.811872
AAC73844	galK	protein coding	0.99577	0.998206	0.995238	0.998643	0.988885	0.99267
AAC73845	galT	protein coding	0.793426	0.0559874	0.310144	0.574568	0.27299	0.547663
AAC73846	galE	protein coding	0.248083	0.517665	0.477643	0.606963	0.685427	0.27549
AAC73847	modF	protein coding	0.604722	0.792486	0.781866	0.90214	0.695949	0.714504
AAC73848	modE	protein coding	0.848567	0.676395	0.769011	0.769907	0.834591	0.740388
AAC73849	acrZ	protein coding	0.987515	0.877028	0.974984	0.958895	0.937071	0.984642
AAC73850	modA	protein coding	0.880435	0.938203	0.90756	0.948774	0.928462	0.911529
AAC73851	modB	protein coding	0.945151	0.785185	0.925413	0.896666	0.984662	0.848361
AAC73852	modC	protein coding	0.992471	0.984733	0.98915	0.989593	0.989323	0.977448
AAC73853	ybhA	protein coding	0.784224	0.760515	0.73945	0.96182	0.970306	0.772451
AAC73854	pgl	protein coding	0.535818	0.789639	0.827784	0.875319	0.782678	0.580546
AAC73855	ybhD	protein coding	0.795343	0.869948	0.86675	0.89077	0.865956	0.836269
AAC73856	ybhH	protein coding	0.747842	0.206542	0.372775	0.28207	0.491502	0.413836
AAC73857	ybhI	protein coding	0.389377	0.629674	0.802583	0.741298	0.565089	0.332535
AAC73858	ybhJ	protein coding	0.655365	0.859425	0.83666	0.804327	0.767134	0.673654
AAC73859	ybhC	protein coding	0.972017	0.937236	0.980154	0.953906	0.980882	0.935918
AAC73860	ybhB	protein coding	0.55042	0.0899005	0.508948	0.51848	0.109052	0.938946
AAC73861	bioA	protein coding	0.690872	0.94044	0.829404	0.916624	0.942455	0.852083
AAC73862	bioB	protein coding	0.784237	0.835644	0.79561	0.834348	0.916312	0.935752
AAC73863	bioF	protein coding	0.873517	0.923937	0.919381	0.899438	0.931711	0.811337
AAC73864	bioC	protein coding	0.880868	0.851336	0.853862	0.942797	0.963747	0.890176
AAC73865	bioD	protein coding	0.339867	0.21037	0.473382	0.899896	0.937417	0.0666394
AAC73866	uvrB	protein coding	0.894438	0.749818	0.884198	0.934916	0.98502	0.757991
AAC73867	ybhK	protein coding	0.872637	0.978888	0.906832	0.928585	0.981373	0.972501
AAC73868	moaA	protein coding	0.946547	0.966598	0.943772	0.991397	0.992253	0.971911
AAC73869	moaB	protein coding	0.662012	0.8083	0.774629	0.870448	0.595824	0.753668
AAC73870	moaC	protein coding	0.691674	0.880313	0.716519	0.52418	0.9595	0.819086
AAC73871	moaD	protein coding	0.873951	0.961782	0.837506	0.803006	0.983588	0.920214
AAC73872	moaE	protein coding	0.96208	0.827553	0.964504	0.895153	0.956314	0.878125
AAC73873	ybhL	protein coding	0.996058	0.959968	0.970956	0.995147	0.973392	0.991735
AAC73874	ybhM	protein coding	0.683097	0.527704	0.520775	0.809618	0.561472	0.595926
AAC73875	ybhN	protein coding	0.207491	0.0315974	0.378409	0.577614	0.727257	0.0471265
AAC73876	clsB	protein coding	0.256641	0.572716	0.599	0.824366	0.609485	0.419904
AAC73877	ybhP	protein coding	0.743263	0.946545	0.97488	0.944583	0.741937	0.657681
AAC73878	ybhQ	protein coding	-0.0207217	0.867589	0.895119	0.89058	-0.0602355	-0.209947
AAC73879	ybhR	protein coding	0.99011	0.981747	0.987826	0.991465	0.986643	0.98811
AAC73880	ybhS	protein coding	0.767086	0.892935	0.65	0.67711	0.731258	0.660135	*
AAC73881	ybhF	protein coding	0.903321	0.84848	0.861681	0.905199	0.935909	0.853915
AAC73882	ybhG	protein coding	0.815132	0.798006	0.84627	0.912727	0.847647	0.778721
AAC73883	ybiH	protein coding	0.78278	0.568197	0.819644	0.882083	0.848705	0.559569
AAC73884	rhlE	protein coding	0.911141	0.680755	0.91041	0.736986	0.917049	0.795895
AAC73885	ybiA	protein coding	0.453751	0.709235	0.812966	0.763038	0.608518	0.558174
AAC73886	dinG	protein coding	0.79695	0.543888	0.764087	0.876468	0.862169	0.638463
AAC73887	ybiB	protein coding	0.911756	0.927354	0.928368	0.944047	0.90006	0.875373
AAC73888	ybiC	protein coding	0.846573	0.826565	0.849747	0.982488	0.997523	0.826087
AAC73889	ybiJ	protein coding	0.906893	0.946221	0.884312	0.881116	0.987279	0.955948
AAC73890	ybiI	protein coding	0.943116	0.727871	0.901468	0.77873	0.942157	0.628986
AAC73891	ybiX	protein coding	0.822725	0.263276	0.473269	0.852352	0.712231	0.703393
AAC73892	fiu	protein coding	0.643729	0.581585	0.559032	0.714071	0.835429	0.835226
AAC73893	mcbA	protein coding	0.979577	0.990796	0.990067	0.979905	0.97582	0.985663
AAC73894	rlmF	protein coding	0.93476	0.850481	0.936091	0.929723	0.962921	0.851951
AAC73895	ybiO	protein coding	0.829246	0.771627	0.85953	0.765915	0.882511	0.886096
AAC73896	glnQ	protein coding	0.579537	0.744538	0.885379	0.768629	0.719284	0.646842
AAC73897	glnP	protein coding	0.652992	0.676867	0.71023	0.858372	0.920386	0.546222
AAC73898	glnH	protein coding	0.945122	0.958834	0.980418	0.969332	0.928537	0.932049
AAC73899	dps	protein coding	0.467841	0.984695	0.718332	0.721865	0.90515	0.916998
AAC73900	rhtA	protein coding	0.964867	0.923236	0.968306	0.966895	0.940738	0.93716
AAC73901	ompX	protein coding	0.756652	0.960587	0.751632	0.866892	0.980026	0.977624
AAC73902	opgE	protein coding	0.882064	0.874466	0.961245	0.899883	0.880515	0.931911
AAC73904	mntR	protein coding	0.952588	0.940847	0.977663	0.985452	0.959629	0.949027
AAC73905	ybiR	protein coding	0.958366	0.965035	0.955317	0.985613	0.953734	0.952436
AAC73906	ldtB	protein coding	0.636185	0.617112	0.668637	0.77517	0.901721	0.583701
AAC73907	ybiT	protein coding	0.822018	0.800185	0.829716	0.964686	0.910362	0.79969
AAC73908	ybiU	protein coding	0.764707	0.718844	0.784087	0.821234	0.840187	0.782624
AAC73909	ybiV	protein coding	0.178228	0.550487	0.316298	0.823258	0.497034	0.476485
AAC73910	ybiW	protein coding	0.9743	0.990094	0.97288	0.982836	0.926215	0.938884
AAC73911	ybiY	protein coding	0.857402	0.629191	0.897312	0.599099	0.80905	0.544905
AAC73912	fsaA	protein coding	0.940385	0.962264	0.946094	0.932149	0.968862	0.961333
AAC73913	moeB	protein coding	0.783537	0.860172	0.828922	0.951075	0.866328	0.827348
AAC73914	moeA	protein coding	0.807542	0.694344	0.775407	0.882265	0.952231	0.735308
AAC73915	iaaA	protein coding	0.692927	0.637134	0.688199	0.953781	0.939386	0.667486
AAC73916	gsiA	protein coding	0.415138	0.905929	0.895026	0.975299	0.677323	0.406754
AAC73917	gsiB	protein coding	0.89105	0.855172	0.903451	0.916082	0.976446	0.805223
AAC73918	gsiC	protein coding	0.742562	0.8946	0.858497	0.852199	0.916405	0.90753
AAC73919	gsiD	protein coding	0.894266	0.66262	0.893255	0.789308	0.892159	0.687161
AAC73920	yliE	protein coding	0.692355	0.357099	0.446166	0.960415	0.728676	0.64486
AAC73921	yliF	protein coding	0.879115	0.941926	0.955033	0.983902	0.950981	0.859091
AAC73922	rimO	protein coding	0.260666	0.387544	0.0748825	0.771068	0.791199	0.542732
AAC73923	bssR	protein coding	0.990753	0.977595	0.960098	0.989676	0.964854	0.985165
AAC73924	yliI	protein coding	0.863781	0.88098	0.943634	0.979982	0.978428	0.771431
AAC73925	gstB	protein coding	0.893267	0.924041	0.864488	0.906815	0.985382	0.940894
AAC73926	dacC	protein coding	0.942598	0.930169	0.953815	0.942877	0.971448	0.949352
AAC73927	deoR	protein coding	0.889378	0.770515	0.977872	0.833074	0.881391	0.912284
AAC73928	ybjG	protein coding	0.881146	0.958044	0.933471	0.962948	0.946316	0.939833
AAC73929	mdfA	protein coding	0.646972	0.842116	0.915701	0.850163	0.762993	0.777502
AAC73930	ybjH	protein coding	0.937002	0.819849	0.747395	0.918567	0.723112	0.890297
AAC73931	ybjI	protein coding	0.507824	0.609964	0.701143	0.705018	0.677816	0.513802
AAC73932	ybjJ	protein coding	0.569251	0.416064	0.347974	0.695389	0.391629	0.449048
AAC73933	rcdA	protein coding	0.258197	0.577865	0.111709	0.485057	0.822694	0.522151
AAC73934	ybjL	protein coding	0.506081	0.609839	0.672529	0.949059	0.841011	0.468054
AAC73935	ybjM	protein coding	0.894414	0.849496	0.941199	0.943161	0.967419	0.753473
AAC73936	grxA	protein coding	0.971949	0.991044	0.992916	0.986302	0.986661	0.976257
AAC73937	ybjC	protein coding	0.996115	0.992628	0.988453	0.984565	0.992867	0.991066
AAC73938	nfsA	protein coding	0.542558	0.629399	0.636124	0.658229	0.679225	0.719409
AAC73939	rimK	protein coding	0.967027	0.997269	0.986324	0.987935	0.991853	0.99252
AAC73940	ybjN	protein coding	0.97449	0.905821	0.948558	0.976576	0.936353	0.969972
AAC73941	potF	protein coding	0.955848	0.935137	0.943174	0.948632	0.984203	0.907145
AAC73942	potG	protein coding	0.904807	0.857847	0.849418	0.902213	0.886239	0.866513
AAC73943	potH	protein coding	0.924819	0.806067	0.919735	0.891221	0.965251	0.866746
AAC73944	potI	protein coding	0.874084	0.689205	0.880774	0.82667	0.936653	0.763861
AAC73945	ybjO	protein coding	0.332118	0.741216	0.710386	0.520124	0.655379	0.799839
AAC73946	rlmC	protein coding	0.587716	0.689061	0.723538	0.965111	0.406261	0.574544
AAC73947	artJ	protein coding	0.34232	0.300337	0.291737	0.409652	0.456425	-0.107717
AAC73948	artM	protein coding	0.876854	0.936005	0.873899	0.897107	0.983167	0.94486
AAC73949	artQ	protein coding	0.926292	0.889292	0.945128	0.959626	0.958466	0.892272
AAC73950	artI	protein coding	0.756585	0.640919	0.791992	0.608237	0.918444	0.530181
AAC73951	artP	protein coding	0.846899	0.89777	0.844164	0.952159	0.685179	0.786274
AAC73952	ybjP	protein coding	0.850476	0.925159	0.900969	0.870277	0.937675	0.932077
AAC73953	ybjQ	protein coding	0.925162	0.390733	0.650944	0.914094	0.831386	0.772149
AAC73954	amiD	protein coding	0.853717	0.759389	0.85404	0.889024	0.837416	0.92622
AAC73955	ybjS	protein coding	0.696468	0.414103	0.503641	0.805688	0.92785	0.636422
AAC73956	ybjT	protein coding	0.948726	0.882344	0.959407	0.943771	0.977275	0.891979
AAC73957	ltaE	protein coding	0.251853	0.035168	0.286974	0.848752	0.967494	0.00953633
AAC73958	poxB	protein coding	0.493683	0.252512	0.579122	0.313544	0.937921	0.284699
AAC73959	hcr	protein coding	0.638866	0.316217	0.69249	0.52365	0.58594	0.566144
AAC73960	hcp	protein coding	0.447013	0.763517	0.727792	0.814263	0.619308	0.533732
AAC73961	ybjE	protein coding	0.398521	0.593791	0.164927	0.7191	0.778523	0.683074
AAC73962	aqpZ	protein coding	0.782557	0.84719	0.914845	0.775718	0.825196	0.826148
AAC73963	ybjD	protein coding	0.992822	0.929926	0.970894	0.970961	0.975822	0.964301
AAC73964	ybjX	protein coding	0.839929	0.778019	0.744229	0.884333	0.953894	0.840326
AAC73965	macA	protein coding	0.547452	0.847917	0.702377	0.746717	0.940386	0.877788
AAC73966	macB	protein coding	0.645199	0.832825	0.876911	0.82405	0.874177	0.74837
[truncated: 3,751 more rows]

## Sheet: Hpx-{RtcON}vsWT 8hpi
Gene			Pearson Correlation Coefficient						Damage
[truncated: 4,545 more rows]

## Sheet: Hpx-{RtcON}vsWT 24hpi
Gene			Pearson Correlation Coefficient						Damage
[truncated: 4,545 more rows]

[truncated: 5 more sheets: Hpx-{RtcOFF}vsWT 8hpi, Hpx-{RtcOFF}vsWT 24hpi, Hpx-{RtcOFF}vsHpx-{RtcON} 8hpi, Hpx-{RtcOFF}vsHpx-{RtcON} 24hpi, RtcB-mediated ligation]
